# Supplementary material for: An unexpected tautomer: synthesis and crystal structure of N-[6-amino-4-(methyl­sulfan­yl)-1,2-di­hydro-1,3,5-triazin-2-yl­idene]benzenesulfonamide
Source: Acta Crystallogr E Crystallogr Commun. 2024 Jan 9;80(Pt 2):120–4. doi: 10.1107/S2056989023011076 (PMC10848973; doi:10.1107/S2056989023011076)
Supplement: Supplementary file 1 [file e-80-00120-sup1.cif]

##############################################################################
#                                                                            #
# This CIF contains the data in a paper accepted for publication in          #
# Acta Crystallographica Section E. It conforms to the requirements of       #
# Notes for Authors for Acta Crystallographica Section E, and has been       #
# peer reviewed under the auspices of the IUCr Commission on Journals.       #
#                                                                            #
# Full details of the Crystallographic Information File format               #
# are given in the paper "The Crystallographic Information File (CIF):       #
# a New Standard Archive File for Crystallography" by S. R. Hall, F. H.      #
# Allen and I. D. Brown [Acta Cryst. (1991), A47, 655-685].                  #
#                                                                            #
# The current version of the core CIF dictionary is obtainable from          #
# ftp://ftp.iucr.org/pub/cif_core.dic.                                       #
#                                                                            #
# Software is freely available for graphical display of the structure(s)     #
# in this CIF. For information consult the CIF software page                 #
# http://www.iucr.org/resources/cif/software.                                #
#                                                                            #
# This file may be used for bona fide research purposes within the           #
# scientific community so long as proper attribution is given to the journal # 
# article from which it was obtained.                                        #
#                                                                            #
##############################################################################
data_I
_audit_creation_method     'SHELXL-2019/3'
_chemical_name_systematic
;\
<i>N</i>-[6-Amino-4-(methylsulfanyl)-1,2-dihydro-1,3,5-triazin-2-ylidene]\
benzenesulfonamide
;
_chemical_name_common     ?
_chemical_formula_moiety     'C10 H11 N5 O2 S2'
_chemical_formula_sum     'C10 H11 N5 O2 S2'
_chemical_formula_iupac     'C10 H11 N5 O2 S2'
_chemical_formula_weight     297.36
_chemical_melting_point     ?
_space_group_crystal_system     monoclinic
_space_group_name_H-M_alt     'P 21/n'
_space_group_name_Hall     '-P 2yn'
loop_
    _space_group_symop_operation_xyz
    'x, y, z'
    '-x+1/2, y+1/2, -z+1/2'
    '-x, -y, -z'
    'x-1/2, -y-1/2, z-1/2'
_cell_length_a     5.44832(9)
_cell_length_b     9.03714(14)
_cell_length_c     26.1141(4)
_cell_angle_alpha     90
_cell_angle_beta     92.9914(14)
_cell_angle_gamma     90
_cell_volume     1284.03(4)
_cell_formula_units_Z     4
_cell_measurement_reflns_used     32085
_cell_measurement_theta_min     3.3680
_cell_measurement_theta_max     79.6610
_cell_measurement_temperature     100(2)
_exptl_crystal_description     plate
_exptl_crystal_colour     colourless
_exptl_crystal_size_max     0.15
_exptl_crystal_size_mid     0.12
_exptl_crystal_size_min     0.02
_exptl_crystal_density_diffrn     1.538
_exptl_crystal_density_meas     ?
_exptl_crystal_density_method     ?
_exptl_crystal_F_000     616
_exptl_absorpt_coefficient_mu     3.838
_exptl_absorpt_correction_type     multi-scan
_exptl_absorpt_process_details
;
(CrysAlisPro; Rigaku OD, 2023)
;
_exptl_absorpt_correction_T_min     0.62524
_exptl_absorpt_correction_T_max     1.00000
_diffrn_ambient_temperature     100.00(13)
_diffrn_source     'micro-focus sealed X-ray tube'
_diffrn_radiation_type     'Cu K\a'
_diffrn_radiation_wavelength     1.54184
_diffrn_radiation_monochromator     mirror
_diffrn_measurement_device_type     'XtaLAB Synergy'
_diffrn_measurement_device     'four-circle diffractometer'
_diffrn_measurement_method     '\w scans'
_diffrn_detector     'Hybrid Pixel Array Detector'
_diffrn_detector_area_resol_mean     10.0000
_diffrn_reflns_number     49520
_diffrn_reflns_av_R_equivalents     0.0381
_diffrn_reflns_av_unetI/netI     0.0116
_diffrn_reflns_theta_min     3.389
_diffrn_reflns_theta_max     80.250
_diffrn_reflns_theta_full     77.500
_diffrn_measured_fraction_theta_max     0.993
_diffrn_measured_fraction_theta_full     1.000
_diffrn_reflns_limit_h_min     -6
_diffrn_reflns_limit_h_max     6
_diffrn_reflns_limit_k_min     -11
_diffrn_reflns_limit_k_max     11
_diffrn_reflns_limit_l_min     -33
_diffrn_reflns_limit_l_max     33
_diffrn_radiation_probe     x-ray
_refine_special_details     ?
_reflns_number_total     2789
_reflns_number_gt     2713
_reflns_threshold_expression     'I > 2\s(I)'
_refine_ls_structure_factor_coef     Fsqd
_refine_ls_matrix_type     full
_refine_ls_R_factor_all     0.0312
_refine_ls_R_factor_gt     0.0306
_refine_ls_wR_factor_gt     0.0845
_refine_ls_wR_factor_ref     0.0850
_refine_ls_goodness_of_fit_ref     1.047
_refine_ls_restrained_S_all     1.047
_refine_ls_number_reflns     2789
_refine_ls_number_parameters     185
_refine_ls_number_restraints     0
_refine_ls_hydrogen_treatment     mixed
_refine_ls_weighting_scheme     calc
_refine_ls_weighting_details
              'w=1/[\s^2^(Fo^2^)+(0.0457P)^2^+0.9076P] where P=(Fo^2^+2Fc^2^)/3'
_atom_sites_solution_hydrogens     mixed
_atom_sites_solution_primary     dual
_atom_sites_solution_secondary     ?
_refine_ls_shift/su_max     0.001
_refine_ls_shift/su_mean     0.000
_refine_diff_density_max     0.411
_refine_diff_density_min     -0.384
_refine_ls_extinction_method     none
_refine_ls_extinction_coef     .
loop_
    _atom_type_symbol
    _atom_type_description
    _atom_type_scat_dispersion_real
    _atom_type_scat_dispersion_imag
    _atom_type_scat_source
    'C' 'C' 0.0181 0.0091
                         'International Tables Vol C Tables 4.2.6.8 and 6.1.1.4'
    'H' 'H' 0.0000 0.0000
                         'International Tables Vol C Tables 4.2.6.8 and 6.1.1.4'
    'N' 'N' 0.0311 0.0180
                         'International Tables Vol C Tables 4.2.6.8 and 6.1.1.4'
    'O' 'O' 0.0492 0.0322
                         'International Tables Vol C Tables 4.2.6.8 and 6.1.1.4'
    'S' 'S' 0.3331 0.5567
                         'International Tables Vol C Tables 4.2.6.8 and 6.1.1.4'
_computing_data_collection
;
CrysAlisPro 1.171.42.96a (Rigaku OD, 2023)
;
_computing_cell_refinement
;
CrysAlisPro 1.171.42.96a (Rigaku OD, 2023)
;
_computing_data_reduction
;
CrysAlisPro 1.171.42.96a (Rigaku OD, 2023)
;
_computing_structure_solution
;
<i>SHELXT</i> (Sheldrick, 2015a)
;
_computing_structure_refinement
;
<i>SHELXL2019/3</i> (Sheldrick, 2015b)
;
_computing_molecular_graphics
;
XP, Version 5.1 (Bruker, 1998)
;
_computing_publication_material
;
<i>SHELXL2019/3</i> (Sheldrick, 2015b)
;
loop_
    _atom_site_type_symbol
    _atom_site_label
    _atom_site_fract_x
    _atom_site_fract_y
    _atom_site_fract_z
    _atom_site_U_iso_or_equiv
    _atom_site_adp_type
    _atom_site_calc_flag
    _atom_site_occupancy
    _atom_site_disorder_assembly
    _atom_site_disorder_group
    N N1 0.3855(2) 0.19499(14) 0.48875(5) 0.0195(3) Uani d 1 . .
    H H01 0.372(4) 0.118(3) 0.5077(8) 0.032(5) Uiso d 1 . .
    C C2 0.5437(3) 0.19268(16) 0.44955(5) 0.0192(3) Uani d 1 . .
    N N3 0.5680(2) 0.31253(13) 0.41996(5) 0.0191(2) Uani d 1 . .
    C C4 0.4203(3) 0.42490(16) 0.42942(5) 0.0192(3) Uani d 1 . .
    N N5 0.2456(2) 0.43104(13) 0.46351(5) 0.0201(3) Uani d 1 . .
    C C6 0.2256(3) 0.31003(16) 0.49263(5) 0.0196(3) Uani d 1 . .
    N N2 0.6629(2) 0.06574(14) 0.44327(5) 0.0214(3) Uani d 1 . .
    N N4 0.0509(2) 0.30223(15) 0.52541(5) 0.0237(3) Uani d 1 . .
    H H04A -0.033(4) 0.382(3) 0.5295(8) 0.032(5) Uiso d 1 . .
    H H04B 0.050(4) 0.231(2) 0.5456(8) 0.030(5) Uiso d 1 . .
    S S1 0.44381(7) 0.58924(4) 0.39493(2) 0.02499(11) Uani d 1 . .
    C C7 0.7117(3) 0.55651(19) 0.35892(7) 0.0323(4) Uani d 1 . .
    H H7A 0.663476 0.504404 0.327051 0.048 Uiso calc 1 . .
    H H7B 0.829641 0.496006 0.379343 0.048 Uiso calc 1 . .
    H H7C 0.787821 0.651309 0.350761 0.048 Uiso calc 1 . .
    S S2 0.84801(6) 0.05740(4) 0.39640(2) 0.02013(11) Uani d 1 . .
    O O1 1.04319(19) 0.16344(13) 0.40001(4) 0.0258(2) Uani d 1 . .
    O O2 0.9209(2) -0.09690(12) 0.39465(4) 0.0290(3) Uani d 1 . .
    C C8 0.6737(3) 0.09070(17) 0.33828(6) 0.0226(3) Uani d 1 . .
    C C9 0.4618(3) 0.0090(2) 0.32667(7) 0.0312(4) Uani d 1 . .
    H H9 0.404045 -0.061191 0.350305 0.037 Uiso calc 1 . .
    C C10 0.3369(3) 0.0325(2) 0.27967(8) 0.0396(4) Uani d 1 . .
    H H10 0.192098 -0.022469 0.270891 0.047 Uiso calc 1 . .
    C C11 0.4215(4) 0.1354(3) 0.24549(7) 0.0416(5) Uani d 1 . .
    H H11 0.334422 0.150368 0.213437 0.050 Uiso calc 1 . .
    C C12 0.6317(4) 0.2166(2) 0.25758(7) 0.0361(4) Uani d 1 . .
    H H12 0.688191 0.287312 0.233994 0.043 Uiso calc 1 . .
    C C13 0.7600(3) 0.19439(19) 0.30433(6) 0.0272(3) Uani d 1 . .
    H H13 0.904891 0.249408 0.312962 0.033 Uiso calc 1 . .
loop_
    _atom_site_aniso_label
    _atom_site_aniso_U_11
    _atom_site_aniso_U_22
    _atom_site_aniso_U_33
    _atom_site_aniso_U_12
    _atom_site_aniso_U_13
    _atom_site_aniso_U_23
    N1 0.0203(6) 0.0178(6) 0.0208(6) 0.0047(5) 0.0039(5) 0.0021(5)
    C2 0.0166(6) 0.0197(7) 0.0211(6) 0.0013(5) 0.0003(5) -0.0005(5)
    N3 0.0187(6) 0.0170(6) 0.0218(6) 0.0018(4) 0.0018(4) -0.0003(5)
    C4 0.0188(7) 0.0181(7) 0.0204(7) -0.0002(5) -0.0008(5) -0.0014(5)
    N5 0.0206(6) 0.0167(6) 0.0231(6) 0.0031(4) 0.0028(5) 0.0001(5)
    C6 0.0196(7) 0.0182(7) 0.0210(6) 0.0029(5) 0.0001(5) -0.0008(5)
    N2 0.0220(6) 0.0191(6) 0.0235(6) 0.0047(5) 0.0058(5) 0.0019(5)
    N4 0.0247(7) 0.0193(6) 0.0278(6) 0.0077(5) 0.0081(5) 0.0049(5)
    S1 0.0290(2) 0.01943(19) 0.0270(2) 0.00336(14) 0.00611(15) 0.00326(13)
    C7 0.0398(10) 0.0247(8) 0.0337(9) -0.0005(7) 0.0147(7) 0.0017(7)
    S2 0.01881(19) 0.01887(18) 0.02305(18) 0.00429(12) 0.00438(13) 0.00141(13)
    O1 0.0183(5) 0.0310(6) 0.0280(5) -0.0006(4) 0.0017(4) -0.0004(4)
    O2 0.0339(6) 0.0215(6) 0.0327(6) 0.0113(5) 0.0126(5) 0.0041(4)
    C8 0.0204(7) 0.0241(7) 0.0235(7) 0.0046(6) 0.0023(5) -0.0051(6)
    C9 0.0252(8) 0.0308(8) 0.0379(9) 0.0001(7) 0.0046(6) -0.0084(7)
    C10 0.0253(8) 0.0486(11) 0.0444(10) 0.0002(8) -0.0028(7) -0.0176(9)
    C11 0.0375(10) 0.0596(13) 0.0271(8) 0.0123(9) -0.0045(7) -0.0106(8)
    C12 0.0401(10) 0.0437(10) 0.0248(8) 0.0089(8) 0.0044(7) -0.0003(7)
    C13 0.0282(8) 0.0290(8) 0.0246(7) 0.0035(6) 0.0042(6) -0.0018(6)
_geom_special_details
;
 All esds (except the esd in the dihedral angle between two l.s. planes)
 are estimated using the full covariance matrix.  The cell esds are taken
 into account individually in the estimation of esds in distances, angles
 and torsion angles; correlations between esds in cell parameters are only
 used when they are defined by crystal symmetry.  An approximate (isotropic)
 treatment of cell esds is used for estimating esds involving l.s. planes.
;
loop_
    _geom_bond_atom_site_label_1
    _geom_bond_atom_site_label_2
    _geom_bond_site_symmetry_2
    _geom_bond_distance
    _geom_bond_publ_flag
    N1 C6 . 1.3637(18) y
    N1 C2 . 1.3725(18) y
    C2 N2 . 1.3326(18) y
    C2 N3 . 1.3410(19) y
    N3 C4 . 1.3270(18) y
    C4 N5 . 1.3379(19) y
    C4 S1 . 1.7451(15) y
    N5 C6 . 1.3398(19) y
    C6 N4 . 1.3144(19) y
    N2 S2 . 1.6279(13) y
    S1 C7 . 1.8017(17) ?
    S2 O1 . 1.4309(12) ?
    S2 O2 . 1.4512(11) ?
    S2 C8 . 1.7737(16) ?
    C8 C13 . 1.389(2) ?
    C8 C9 . 1.390(2) ?
    C9 C10 . 1.389(3) ?
    C10 C11 . 1.385(3) ?
    C11 C12 . 1.382(3) ?
    C12 C13 . 1.389(2) ?
    N1 H01 . 0.86(2) ?
    N4 H04A . 0.87(2) ?
    N4 H04B . 0.83(2) ?
    C7 H7A . 0.9800 ?
    C7 H7B . 0.9800 ?
    C7 H7C . 0.9800 ?
    C9 H9 . 0.9500 ?
    C10 H10 . 0.9500 ?
    C11 H11 . 0.9500 ?
    C12 H12 . 0.9500 ?
    C13 H13 . 0.9500 ?
loop_
    _geom_angle_atom_site_label_1
    _geom_angle_atom_site_label_2
    _geom_angle_atom_site_label_3
    _geom_angle_site_symmetry_1
    _geom_angle_site_symmetry_3
    _geom_angle
    _geom_angle_publ_flag
    C6 N1 C2 . . 119.71(13) y
    N2 C2 N3 . . 124.13(13) ?
    N2 C2 N1 . . 115.72(13) ?
    N3 C2 N1 . . 120.15(13) y
    C4 N3 C2 . . 115.57(12) y
    N3 C4 N5 . . 127.97(13) y
    N3 C4 S1 . . 119.57(11) ?
    N5 C4 S1 . . 112.46(10) ?
    C4 N5 C6 . . 115.19(12) y
    N4 C6 N5 . . 119.77(13) ?
    N4 C6 N1 . . 119.64(13) ?
    N5 C6 N1 . . 120.59(13) y
    C2 N2 S2 . . 117.22(10) y
    C4 S1 C7 . . 102.30(8) ?
    O1 S2 O2 . . 116.23(7) ?
    O1 S2 N2 . . 114.00(7) ?
    O2 S2 N2 . . 104.44(6) ?
    O1 S2 C8 . . 107.80(7) ?
    O2 S2 C8 . . 105.75(7) ?
    N2 S2 C8 . . 108.09(7) ?
    C13 C8 C9 . . 121.62(15) ?
    C13 C8 S2 . . 118.46(12) ?
    C9 C8 S2 . . 119.86(13) ?
    C10 C9 C8 . . 118.34(17) ?
    C11 C10 C9 . . 120.54(17) ?
    C12 C11 C10 . . 120.59(17) ?
    C11 C12 C13 . . 119.80(18) ?
    C8 C13 C12 . . 119.11(16) ?
    C6 N1 H01 . . 119.8(14) ?
    C2 N1 H01 . . 119.8(14) ?
    C6 N4 H04A . . 116.2(14) ?
    C6 N4 H04B . . 118.6(14) ?
    H04A N4 H04B . . 123(2) ?
    S1 C7 H7A . . 109.5 ?
    S1 C7 H7B . . 109.5 ?
    H7A C7 H7B . . 109.5 ?
    S1 C7 H7C . . 109.5 ?
    H7A C7 H7C . . 109.5 ?
    H7B C7 H7C . . 109.5 ?
    C10 C9 H9 . . 120.8 ?
    C8 C9 H9 . . 120.8 ?
    C11 C10 H10 . . 119.7 ?
    C9 C10 H10 . . 119.7 ?
    C12 C11 H11 . . 119.7 ?
    C10 C11 H11 . . 119.7 ?
    C11 C12 H12 . . 120.1 ?
    C13 C12 H12 . . 120.1 ?
    C8 C13 H13 . . 120.4 ?
    C12 C13 H13 . . 120.4 ?
loop_
    _geom_torsion_atom_site_label_1
    _geom_torsion_atom_site_label_2
    _geom_torsion_atom_site_label_3
    _geom_torsion_atom_site_label_4
    _geom_torsion_site_symmetry_1
    _geom_torsion_site_symmetry_2
    _geom_torsion_site_symmetry_3
    _geom_torsion_site_symmetry_4
    _geom_torsion
    _geom_torsion_publ_flag
    C6 N1 C2 N2 . . . . -168.87(13) ?
    C6 N1 C2 N3 . . . . 10.2(2) ?
    N2 C2 N3 C4 . . . . 174.90(14) ?
    N1 C2 N3 C4 . . . . -4.1(2) ?
    C2 N3 C4 N5 . . . . -2.5(2) ?
    C2 N3 C4 S1 . . . . 177.57(10) ?
    N3 C4 N5 C6 . . . . 2.6(2) ?
    S1 C4 N5 C6 . . . . -177.41(11) ?
    C4 N5 C6 N4 . . . . -176.47(13) ?
    C4 N5 C6 N1 . . . . 3.8(2) ?
    C2 N1 C6 N4 . . . . 170.22(14) ?
    C2 N1 C6 N5 . . . . -10.1(2) ?
    N3 C2 N2 S2 . . . . -0.3(2) y
    N1 C2 N2 S2 . . . . 178.74(10) ?
    N3 C4 S1 C7 . . . . -6.77(14) y
    N5 C4 S1 C7 . . . . 173.26(12) ?
    C2 N2 S2 O1 . . . . 60.06(13) ?
    C2 N2 S2 O2 . . . . -172.04(11) ?
    C2 N2 S2 C8 . . . . -59.77(13) ?
    O1 S2 C8 C13 . . . . 7.00(14) y
    O2 S2 C8 C13 . . . . -117.95(13) ?
    N2 S2 C8 C13 . . . . 130.67(12) ?
    O1 S2 C8 C9 . . . . -175.82(12) ?
    O2 S2 C8 C9 . . . . 59.23(14) ?
    N2 S2 C8 C9 . . . . -52.15(14) ?
    C13 C8 C9 C10 . . . . 0.4(2) ?
    S2 C8 C9 C10 . . . . -176.69(13) ?
    C8 C9 C10 C11 . . . . -0.3(3) ?
    C9 C10 C11 C12 . . . . -0.1(3) ?
    C10 C11 C12 C13 . . . . 0.3(3) ?
    C9 C8 C13 C12 . . . . -0.2(2) ?
    S2 C8 C13 C12 . . . . 176.96(13) ?
    C11 C12 C13 C8 . . . . -0.2(3) ?
loop_
    _geom_hbond_atom_site_label_D
    _geom_hbond_atom_site_label_H
    _geom_hbond_atom_site_label_A
    _geom_hbond_site_symmetry_A
    _geom_hbond_distance_DH
    _geom_hbond_distance_HA
    _geom_hbond_distance_DA
    _geom_hbond_angle_DHA
    _geom_hbond_publ_flag
    N1 H01 N2 3_656 0.86(2) 2.11(2) 2.9701(18) 178(2) yes
    N4 H04A N5 3_566 0.87(2) 2.06(2) 2.9245(18) 177(2) yes
    N4 H04B O2 3_656 0.83(2) 1.97(2) 2.7912(18) 166(2) yes
    C7 H7C O2 1_565 0.98 2.63 3.445(2) 140.4 yes
_shelx_space_group_comment
;
The symmetry employed for this shelxl refinement is uniquely defined
by the following loop, which should always be used as a source of
symmetry information in preference to the above space-group names.
They are only intended as comments.
;
_shelx_estimated_absorpt_T_min     0.597
_shelx_estimated_absorpt_T_max     0.927
_shelx_hkl_file
;
   0   0  -2 180937. 6600.14  20
   0   0  -2 182858. 6598.45  13
   0   0   2 196886. 6597.65  12
   0   0  -2 169392. 6596.80   9
   0   0  -2 173390. 6598.29  16
   0   0  -2 181686. 6599.53  15
   0   0  -2 176058. 6594.07  17
   0   0  -2 201475. 6603.36  10
   0   0  -3 98.2785 35.7169  20
   0   0   3 28.6566 17.4195  22
   0   0   3 64.9237 16.0276   8
   0   0  -3 9.38451 30.0970   9
   0   0  -3 36.8201 30.6789  13
   0   0  -3 8.52790 23.3467  17
   0   0  -3 125.070 35.1592  15
   0   0   3 41.1606 27.6385  12
   0   0  -3 29.8567 29.3496  16
   0   0   4 50479.6 1927.61  22
   0   0  -4 52850.1 1949.96  20
   0   0   4 54129.6 1925.73   8
   0   0  -4 52979.1 1938.00  17
   0   0   4 57514.6 1943.89  11
   0   0  -4 52746.9 1948.79  15
   0   0  -4 53806.1 1946.81  13
   0   0  -4 50917.5 1944.52   9
   0   0  -4 51960.1 1946.57  16
   0   0  -5 7.46945 55.3175  20
   0   0   5 60.2673 27.7977  22
   0   0  -5 3.19904 51.1700   9
   0   0   5 12.8234 23.2424   8
   0   0  -5 94.8498 40.7759  17
   0   0  -5 9.97869 53.4541  13
   0   0  -5-3.57871 58.4901  15
   0   0  -5 68.1266 52.4640  16
   0   0   5 178.122 47.8169  11
   0   0   6 199355. 7512.92  22
   0   0   6 221697. 7542.49  21
   0   0  -6 209289. 7549.17  20
   0   0   6 205607. 7508.84   8
   0   0  -6 205020. 7542.91  13
   0   0  -6 209054. 7541.31   9
   0   0  -6 208612. 7544.38  16
   0   0   6 221593. 7536.92  11
   0   0  -6 202526. 7545.16  15
   0   0  -6 204309. 7528.22  17
   0   0   7 83.9410 36.7817  22
   0   0   7 134.540 66.1492  21
   0   0  -7 103.328 81.2751  20
   0   0   7 10.8017 29.9494   8
   0   0  -7 96.9450 88.0917   9
   0   0   7 65.5864 57.3583  11
   0   0  -7 101.152 72.8978  13
   0   0  -7-19.6346 81.1818  16
   0   0  -7 23.2311 58.8201  17
   0   0   8 59712.5 2260.77  22
   0   0   8 66253.2 2302.60  21
   0   0  -8 63670.8 2315.80  20
   0   0   8 61549.0 2280.20   7
   0   0   8 59204.9 2253.47   8
   0   0  -8 65011.4 2305.75   9
   0   0   8 63947.6 2295.54  14
   0   0   8 65627.4 2294.90  11
   0   0  -8 62162.5 2284.09  17
   0   0  -8 65047.4 2309.73  13
   0   0  -8 63318.1 2308.42  16
   0   0   9 267.289 37.7181  22
   0   0   9 70.0424 63.7134  21
   0   0  -9 51.0790 80.1602  20
   0   0  -9 12.3306 73.4093   9
   0   0   9 46.8703 23.2704   8
   0   0   9 48.9497 44.8941   7
   0   0  -9 65.4105 69.4183  16
   0   0   9 80.9548 59.0535  11
   0   0  -9 38.9621 75.3018  13
   0   0  -9 50.8978 52.9382  17
   0   0   9 42.2713 62.2112  14
   0   0  10 105164. 3632.98  22
   0   0  10 120379. 3700.84  21
   0   0 -10 118147. 3724.44  20
   0   0  10 122212. 3668.96   7
   0   0 -10 118699. 3704.95   9
   0   0  10 123769. 3694.85  14
   0   0  10 123119. 3690.55  11
   0   0 -10 121474. 3712.81  16
   0   0 -10 116155. 3671.84  17
   0   0 -10 119856. 3713.46  13
   0   0 -11 56.1763 100.054  20
   0   0  11 76.8950 32.3456  22
   0   0  11 95.5541 69.1134  21
   0   0 -11 212.911 93.8889   9
   0   0  11 199.303 55.9766   7
   0   0  11 59.9062 76.2816  14
   0   0 -11 75.2673 77.8876  16
   0   0 -11 75.6439 83.9130  13
   0   0 -11 71.8303 55.8760  17
   0   0  11 165.370 75.9759  11
   0   0  12 23132.2 904.989  21
   0   0 -12 24519.9 940.776  20
   0   0  12 23705.4 926.520   6
   0   0 -12 24401.9 916.856   9
   0   0  12 25444.8 871.227   7
   0   0  12 24374.5 895.139  11
   0   0 -12 24562.2 921.942  16
   0   0 -12 23935.9 924.068  13
   0   0 -12 22645.9 871.099  17
   0   0  12 24504.5 900.791  14
   0   0  13 82.4952 70.9280  21
   0   0 -13-11.7482 107.759  20
   0   0  13 21.5006 92.7457   6
   0   0 -13 58.7322 96.4476   9
   0   0  13 26.4341 50.5629   7
   0   0 -13 113.665 85.1853  16
   0   0  13 73.8856 78.1496  14
   0   0 -13-17.7332 56.7783  17
   0   0  13 38.4452 67.4154  11
   0   0 -13 63.0321 90.6330  13
   0   0 -14 165411. 6113.98  20
   0   0  14 160208. 6074.52  21
   0   0 -14 162685. 6087.03   9
   0   0  14 167087. 6103.08   6
   0   0  14 164748. 6024.51   7
   0   0  14 167299. 6067.35  14
   0   0 -14 157546. 6030.37  17
   0   0 -14 176937. 6108.14  13
   0   0  14 169272. 6061.58  11
   0   0 -14 157907. 6071.00  18
   0   0 -14 170075. 6095.63  16
   0   0 -15 230.107 125.657  20
   0   0  15 190.107 93.0688  21
   0   0  15 362.163 121.155   6
   0   0 -15 368.354 120.222   9
   0   0  15 178.607 56.3808   7
   0   0 -15 236.819 102.439  16
   0   0 -15 267.544 106.174  18
   0   0 -15 103.575 105.743  13
   0   0  15 268.182 93.1793  14
   0   0  15 201.458 82.7442  11
   0   0 -16 22678.2 966.587  20
   0   0  16 21480.1 920.520  21
   0   0  16 22011.5 942.432   6
   0   0 -16 21148.9 926.487   9
   0   0  16 21864.4 905.005  14
   0   0 -16 21575.0 914.900  18
   0   0 -16 21709.0 935.321  16
   0   0  16 20533.0 890.904  11
   0   0 -16 22370.5 947.619  13
   0   0  17-16.2808 58.2249  27
   0   0  17-15.6292 47.2770  33
   0   0 -17-69.1790 130.135  20
   0   0  17-22.9784 43.7893  23
   0   0  17 65.7143 75.6855  21
   0   0  17 76.5000 104.794   6
   0   0 -17-42.3262 98.2864   9
   0   0  17-54.4379 63.6902  41
   0   0 -17 40.2231 48.4447  48
   0   0 -17 50.8304 91.4289  18
   0   0 -17-62.7221 103.631  13
   0   0 -17-14.7215 84.7765  16
   0   0  17 10.5799 67.2819  11
   0   0  17 11.7246 76.7655  14
   0   0  18 38866.4 1474.18  33
   0   0  18 39637.2 1477.44  27
   0   0  18 40022.5 1467.51  28
   0   0 -18 40479.8 1603.14   9
   0   0  18 38343.2 1472.42  24
   0   0  18 41509.9 1589.47  19
   0   0  18 40259.9 1469.06  23
   0   0 -18 43895.7 1654.48  20
   0   0  18 38860.6 1589.01  21
   0   0 -18 38935.9 1466.27  40
   0   0  18 38337.3 1467.97  43
   0   0 -18 37855.6 1470.18  48
   0   0 -18 40656.6 1605.57  16
   0   0 -18 42088.9 1630.35  13
   0   0  18 40912.2 1576.04  14
   0   0 -18 41726.4 1589.52  18
   0   0  18 37323.7 1546.93  11
   0   0 -18 40462.4 1655.26  10
   0   0  19 368.922 75.2196  27
   0   0  19 258.024 62.4114  28
   0   0 -19 190.868 56.4524  40
   0   0  19 220.882 56.7347  87
   0   0 -19 97.9269 116.716   9
   0   0  19 84.9646 61.1714  24
   0   0 -19 222.609 151.344  20
   0   0  19 106.653 89.0776  21
   0   0  19 145.335 104.799  19
   0   0 -19 251.977 65.3553  48
   0   0  19 157.449 58.9067  43
   0   0 -19 202.189 111.572  16
   0   0  19 298.556 109.387  14
   0   0 -19 160.472 104.371  18
   0   0 -19 244.263 144.181  10
   0   0  19 153.480 80.4672  11
   0   0 -19 36.7460 109.829  13
   0   0  20 83587.6 2979.47  27
   0   0  20 79751.9 2963.89  28
   0   0  20 82729.3 2969.72  87
   0   0 -20 81656.5 3119.20   9
   0   0 -20 85586.4 3175.59  20
   0   0  20 82754.8 2972.83  24
   0   0  20 74991.0 3093.41  21
   0   0  20 82394.9 3098.20  19
   0   0  20 78824.1 2966.27  43
   0   0 -20 78128.7 2962.56  40
   0   0 -20 80049.2 2969.63  48
   0   0 -20 80254.7 3092.92  18
   0   0 -20 87930.7 3162.55  13
   0   0 -20 85133.2 3199.68  10
   0   0 -20 79307.6 3114.68  16
   0   0  20 74301.0 3047.78  11
   0   0  20 81127.2 3084.96  14
   0   0  21 105.401 58.3917  28
   0   0 -21 40.8635 51.2538  40
   0   0  21 20.9864 67.9378  27
   0   0  21 75.6635 56.8095  87
   0   0 -21 109.297 109.930   9
   0   0 -21-68.5468 129.991  20
   0   0  21 23.5329 60.8088  24
   0   0  21 176.925 107.309  19
   0   0  21 186.353 109.899  21
   0   0  21 95.0664 54.1921  43
   0   0 -21 69.8306 58.5235  48
   0   0  21 181.709 104.637  14
   0   0 -21 84.2756 132.664  13
   0   0 -21 75.4258 146.562  10
   0   0 -21 37.0238 99.9260  16
   0   0 -21 79.6510 97.2042  18
   0   0 -22 7207.72 507.562  10
   0   0 -22 6683.14 426.482  18
   0   0 -22 6570.20 439.078  16
   0   0  22 6563.20 414.628  14
   0   0 -22 8150.10 492.688  13
   0   0 -22 7485.70 461.053   9
   0   0  22 7957.97 326.611 113
   0   0  22 7431.24 325.120  87
   0   0  22 7308.67 433.550  19
   0   0  22 7445.73 329.163  24
   0   0  22 6130.16 422.087  21
   0   0 -22 7660.88 499.254  20
   0   0 -22 7911.05 341.482  57
   0   0  22 7217.91 321.190  43
   0   0 -22 7442.37 326.593  48
   0   0 -22 7447.43 320.248  40
   0   0  22 8215.07 341.079  27
   0   0  22 7451.79 320.135  28
   0   0 -23 91.8502 140.076  13
   0   0 -23 27.4188 141.667  10
   0   0 -23 96.2600 123.661   9
   0   0  23 54.6800 58.8446 113
   0   0  23 60.8390 60.5813  87
   0   0  23 84.3143 99.4635  19
   0   0 -23 246.270 146.926  20
   0   0  23 53.2109 91.6529  21
   0   0  23 54.3610 61.4499  24
   0   0 -23 6.12809 74.5766  69
   0   0 -23-4.88562 60.2720  48
   0   0 -23 86.8958 73.5172  57
   0   0 -23 20.9389 58.2524  40
   0   0  23 84.3640 74.7043  27
   0   0  23 33.6265 53.6236  28
   0   0 -24 37965.8 1747.83  10
   0   0 -24 41129.1 1719.38  13
   0   0 -24 36350.2 1658.00   9
   0   0  24 41621.3 1513.09 113
   0   0  24 40777.6 1513.00  87
   0   0  24 39193.2 1642.43  19
   0   0 -24 40500.5 1732.90  20
   0   0  24 40052.0 1515.69  24
   0   0 -24 41431.3 1531.69  69
   0   0 -24 39985.7 1514.34  48
   0   0 -24 41124.6 1527.81  57
   0   0  24 38234.6 1504.11  28
   0   0  24 41461.3 1525.29  27
   0   0 -25 70.0528 137.780  13
   0   0 -25 97.6638 135.432  15
   0   0  25 126.203 64.3697 113
   0   0  25 178.713 65.6970  87
   0   0 -25-49.3332 147.216  20
   0   0  25 124.265 64.6238  24
   0   0 -25 97.6220 80.3911  69
   0   0 -25 75.7645 59.1720  48
   0   0 -25 91.8385 79.2557  57
   0   0 -25 166.588 90.7756  59
   0   0  25 151.999 80.4912  27
   0   0  25 146.792 56.2467  28
   0   0  26 4954.16 231.947 113
   0   0  26 5033.76 232.236  87
   0   0  26 4646.98 232.104  24
   0   0 -26 5705.48 269.430  76
   0   0 -26 5007.92 251.413  69
   0   0 -26 4708.79 249.232  59
   0   0 -26 4926.89 233.356  48
   0   0 -26 5264.43 249.719  57
   0   0  26 4826.73 245.585  27
   0   0 -26 5062.70 252.618  32
   0   0 -26 4671.61 250.992  26
   0   0  27 53.0569 58.1569 113
   0   0  27-12.2253 56.1875  87
   0   0  27-28.7050 55.4477  24
   0   0 -27 62.0187 77.0701  26
   0   0 -27-5.54936 72.1554  69
   0   0 -27 86.7885 89.5546  76
   0   0 -27 45.0482 78.6221  59
   0   0 -27 10.3723 68.0753  57
   0   0 -27 27.7503 71.8184  32
   0   0  27 71.1590 73.1432  27
   0   0  28 28036.4 1043.74 113
   0   0  28 27910.6 1042.32  87
   0   0 -28 27644.7 1058.51  69
   0   0  28 29041.7 1068.50  64
   0   0 -28 31062.0 1075.30  76
   0   0 -28 27728.9 1054.94  57
   0   0 -28 28321.8 1062.29  26
   0   0  28 27788.2 1054.49  27
   0   0 -28 27387.4 1057.75  32
   0   0  29 209.157 56.6668 113
   0   0  29 153.495 50.7539  87
   0   0 -29 197.357 75.6259  26
   0   0  29 196.834 73.9433  64
   0   0 -29 140.194 66.5483  69
   0   0 -29 155.597 72.8429  76
   0   0 -29 88.3731 57.7963  53
   0   0 -29 192.165 68.0446  57
   0   0 -29 129.063 68.6027  32
   0   0  29 50.3446 60.1336  27
   0   0  30 12401.6 475.466 113
   0   0  30 12337.4 472.593  87
   0   0 -30 10629.7 476.353  63
   0   0 -30 12209.8 487.496  69
   0   0 -30 13377.6 497.222  76
   0   0  30 12571.4 493.918  64
   0   0 -30 12482.4 484.560  57
   0   0 -30 12088.2 485.636  32
   0   0 -30 12195.5 487.808  26
   0   0  30 12040.3 483.229  27
   0   0  31-13.9569 37.4241 113
   0   0  31-2.02166 33.1297  87
   0   0 -31 60.3237 49.3746  69
   0   0 -31-27.7643 55.1323  76
   0   0  31 7.19291 49.5841  64
   0   0 -31 22.3770 50.1272  26
   0   0 -31 59.6482 45.9107  57
   0   0  31-2.88277 47.7357  27
   0   0 -31-20.8072 46.6874  32
   0   0  32 6510.06 248.132 113
   0   0 -32 6344.02 255.264  69
   0   0  32 6050.42 258.353  64
   0   0 -32 6504.88 257.942  76
   0   0 -32 6179.51 250.166  57
   0   0  32 5915.08 251.113  27
   0   0 -32 5868.77 250.054  32
   0   0 -32 6506.48 256.642  26
   0   0  33 80.4090 21.8450 113
   0   0  33 86.7726 23.2738  92
   0  -1   0 3.81641 15.5346  14
   0   1   0 6.88264 19.0082   9
   0   1   0 44.6876 33.9135   2
   0   1   0-9.18740 27.2053   7
   0   1   0 8.31507 30.4922   1
   0   1   1 9703.08 383.915  12
   0  -1   1 10171.9 382.143  14
   0  -1  -1 10677.6 381.594  10
   0   1   1 10903.9 395.780   7
   0   1  -1 9522.12 391.925   2
   0   1  -1 10702.3 387.399   7
   0   1  -1 10005.7 385.278   9
   0   1  -1 10239.0 392.774   1
   0  -1   1 10232.4 393.306  22
   0  -1   1 9863.11 385.756  21
   0   1  -1 9882.37 393.102  20
   0  -1  -2 84831.1 3035.95  10
   0   1  -2 78587.6 3033.01  18
   0   1  -2 81884.3 3028.11  10
   0  -1   2 83997.2 3033.84  14
   0  -1   2 81438.0 3046.97   6
   0   1  -2 82503.3 3037.34   1
   0   1   2 91321.4 3046.51   7
   0   1  -2 82864.7 3029.70   7
   0   1  -2 82876.4 3042.56  20
   0  -1   2 84939.6 3038.64  21
   0   1   2 84006.7 3033.51  19
   0   1  -3 88219.6 3127.66  16
   0  -1  -3 84890.2 3128.60  10
   0   1  -3 84332.9 3120.31  18
   0  -1  -3 89700.3 3126.49  17
   0  -1   3 84212.1 3122.71  14
   0   1   3 82690.2 3112.08  14
   0   1  -3 86196.5 3121.04  10
   0  -1  -3 85938.8 3111.84   9
   0  -1   3 82528.5 3135.63   6
   0   1   3 89044.3 3121.92   1
   0   1  -3 80063.3 3111.96   7
   0   1  -3 88350.1 3121.75   1
   0   1   3 85436.7 3119.18   8
   0   1  -3 86550.3 3131.98  20
   0   1   3 85054.2 3120.18  19
   0  -1   3 85095.1 3128.35  21
   0   1   3 88759.8 3110.82  21
   0  -1  -4 21340.1 823.185  16
   0  -1  -4 21915.8 820.625  17
   0   1  -4 22957.6 823.762  10
   0  -1  -4 21667.8 829.705  10
   0   1   4 21099.0 808.773  14
   0  -1   4 21418.4 819.901  14
   0   1   4 21453.8 819.077  11
   0   1  -4 23520.7 826.541  16
   0   1  -4 22066.9 816.806  18
   0  -1  -4 22127.5 809.808   9
   0   1   4 21479.2 810.676   1
   0   1   4 19949.4 808.252   8
   0   1  -4 22323.1 811.819   1
   0  -1   4 24029.3 825.138  22
   0  -1   4 20861.5 824.919  21
   0   1  -4 22453.2 830.517  20
   0   1   4 21824.5 816.877  19
   0   1   4 22590.3 808.057  21
   0  -1  -4 21199.8 796.059  22
   0   1   5 492.180 56.3520  14
   0  -1   5 433.813 68.2978  14
   0  -1  -5 528.226 84.9792  10
   0   1  -5 517.606 64.5703  18
   0  -1  -5 463.701 66.1098  16
   0   1  -5 635.276 69.8108  16
   0   1  -5 578.134 78.4066  10
   0  -1   5 480.189 68.0619  11
   0  -1  -5 486.110 60.6685  17
   0  -1  -5 573.816 59.7619   9
   0   1   5 511.789 65.9797  11
   0   1  -5 565.009 49.8969   1
   0   1   5 455.604 67.5390   7
   0   1   5 553.166 48.7785   1
   0   1   5 459.295 48.4076   8
   0   1   5 478.243 63.1298  19
   0  -1   5 396.456 63.9061  22
   0  -1   5 472.531 67.3067  21
   0   1   5 568.684 52.8558  21
   0   1  -5 518.891 78.7514  20
   0   1  -6 80031.9 2883.38  18
   0  -1  -6 77761.8 2904.31  10
   0   1   6 74003.1 2876.16  14
   0   1  -6 81681.7 2895.49  16
   0  -1  -6 76830.2 2892.25  16
   0  -1   6 80729.6 2888.98  14
   0  -1  -6 75063.9 2878.25   9
   0  -1  -6 79231.0 2885.57  17
   0  -1   6 75955.7 2889.43  11
   0   1   6 80095.5 2886.47  11
   0   1  -6 84925.2 2900.46  10
   0   1  -6 82086.2 2865.74   1
   0   1   6 80736.3 2894.22   7
   0   1  -6 76522.9 2895.71   9
   0   1   6 70414.2 2863.10   8
   0   1   6 83651.2 2865.98   1
   0  -1  -6 76912.3 2894.77  20
   0   1  -6 82877.3 2904.53  20
   0   1   6 77239.0 2884.53  19
   0   1   6 79267.9 2876.87  21
   0  -1   6 73789.3 2891.90  21
   0  -1   6 82471.5 2884.68  22
   0  -1  -7 21186.1 805.691  10
   0   1   7 18293.9 768.130  14
   0   1  -7 20495.7 789.976  16
   0  -1  -7 19588.1 777.276  17
   0  -1  -7 19626.9 787.547  16
   0   1  -7 20614.2 778.639  18
   0   1  -7 20823.1 795.919  10
   0   1   7 20202.8 779.302  11
   0  -1   7 19534.0 784.040  11
   0  -1   7 20010.2 783.009  14
   0  -1  -7 19396.1 773.546   9
   0   1   7 19183.0 751.704   8
   0   1   7 20855.7 787.650   7
   0   1  -7 20461.7 750.815   1
   0   1  -7 19769.2 792.635   9
   0   1   7 21237.2 751.448   1
   0   1   7 19174.8 777.790  19
   0  -1  -7 19754.8 790.856  20
   0  -1   7 19014.0 786.575  21
   0  -1   7 21861.7 777.266  22
   0   1  -7 21018.6 801.507  20
   0   1   7 21290.4 772.624  21
   0  -1   8 2764.33 166.788  11
   0  -1  -8 2808.68 159.786  17
   0  -1   8 3124.48 170.373  14
   0   1  -8 3155.75 175.149  16
   0   1  -8 3050.13 164.090  18
   0  -1  -8 3190.40 196.396  10
   0  -1  -8 3011.99 163.081   9
   0   1   8 2887.58 163.828  11
   0  -1  -8 3023.14 173.946  16
   0   1  -8 3030.51 184.600  10
   0   1   8 2813.52 156.022  14
   0   1   8 3037.48 128.236   1
   0   1  -8 3060.77 127.899   1
   0   1   8 2715.71 131.408   8
   0   1   8 3273.47 172.098   7
   0   1  -8 2766.24 176.908   9
   0   1   8 2844.49 156.330  21
   0  -1   8 3182.94 158.528  22
   0   1   8 2881.08 164.658  19
   0  -1  -8 2925.74 179.741  20
   0   1  -8 3382.96 192.946  20
   0  -1  -9 6942.15 310.444  10
   0   1  -9 6189.42 266.035  18
   0  -1  -9 5797.85 276.514  16
   0  -1  -9 5264.61 269.328  13
   0  -1   9 5779.79 266.972  11
   0   1  -9 6710.92 297.901  10
   0  -1   9 6144.80 271.161  14
   0   1   9 6058.67 263.786  11
   0   1  -9 6234.58 279.055  16
   0  -1  -9 6057.64 284.313  15
   0  -1  -9 5367.69 254.366  17
   0  -1  -9 5525.20 259.993   9
   0   1   9 5789.59 255.820  14
   0   1  -9 4680.96 208.374   1
   0   1  -9 5904.78 282.977   9
   0   1   9 6173.99 270.120   7
   0   1   9 4739.20 209.170   1
   0  -1   9 5789.59 248.706  22
   0   1   9 6287.30 260.999  21
   0  -1  -9 5585.06 282.603  20
   0   1   9 5638.60 263.983  19
   0   1  -9 6029.23 292.984  20
   0  -1 -10 34949.5 1316.99  10
   0   1  10 32674.0 1268.98  11
   0  -1  10 34713.3 1280.27  14
   0   1 -10 34052.2 1290.77  16
   0  -1 -10 31003.5 1262.30  17
   0  -1  10 33673.9 1275.65  11
   0  -1 -10 33364.5 1295.69  15
   0   1 -10 33269.9 1292.90  13
   0  -1 -10 30434.1 1282.91  16
   0  -1 -10 33334.5 1286.87  13
   0  -1 -10 35195.5 1277.42   9
   0   1 -10 32988.1 1271.49  18
   0   1  10 33004.0 1265.04  14
   0   1 -10 35267.3 1305.88  10
   0   1  10 35359.3 1278.14   7
   0  -1  10 32966.8 1224.85   7
   0   1 -10 34514.6 1296.22   9
   0  -1  10 30890.2 1229.85   8
   0  -1  10 34442.7 1254.49  22
   0   1  10 32622.0 1274.72  19
   0   1  10 34057.2 1267.17  21
   0  -1 -10 30948.4 1290.21  20
   0   1 -10 34699.0 1308.14  20
   0   1 -11 17607.4 722.489  10
   0   1 -11 16819.6 687.046  18
   0   1 -11 17506.4 706.139  16
   0  -1 -11 16841.6 712.948  15
   0  -1  11 17621.6 690.454  11
   0   1  11 17235.4 680.708  14
   0  -1 -11 17172.0 704.437  13
   0  -1 -11 15728.6 672.867  17
   0  -1 -11 16812.4 703.894  16
   0  -1 -11 18026.4 736.178  10
   0   1 -11 17796.3 714.641  13
   0   1  11 16411.0 679.810  11
   0   1 -11 17017.3 709.491   9
   0  -1 -11 17211.7 689.476   9
   0  -1  11 16545.5 631.715   7
   0   1  11 18046.7 691.159   7
   0  -1  11 15299.7 633.464   8
   0   1  11 16548.2 688.649  19
   0  -1 -11 15787.5 710.901  20
   0  -1  11 17127.8 661.326  22
   0   1 -11 16727.1 719.440  20
   0   1  11 16877.4 680.621  21
   0  -1 -12 758.722 116.686  13
   0  -1 -12 1007.05 130.252  16
   0   1  12 704.826 100.228  11
   0  -1 -12 975.869 139.992  15
   0   1 -12 643.066 112.245  16
   0  -1 -12 711.681 93.5469  17
   0   1 -12 676.600 108.815  18
   0   1 -12 951.424 127.082  13
   0  -1 -12 811.752 147.206  10
   0  -1  12 892.943 107.572  11
   0   1  12 745.499 100.402  14
   0   1 -12 861.680 139.987  10
   0  -1 -12 797.065 109.496   9
   0  -1  12 732.021 56.0151   7
   0   1 -12 768.176 125.691   9
   0  -1  12 673.284 55.2088   8
   0   1  12 684.760 94.4733   7
   0   1  12 775.308 98.2534  21
   0  -1  12 734.574 80.9267  22
   0   1 -12 777.674 134.559  20
   0  -1 -12 934.563 132.635  20
   0   1  12 676.351 104.840  19
   0  -1 -13 365.734 122.084  15
   0  -1  13 348.348 85.3513  11
   0   1  13 555.757 94.8040  11
   0  -1 -13 353.537 99.3638  16
   0   1  13 309.152 85.2795  14
   0  -1 -13 434.721 146.812  10
   0   1 -13 397.131 94.3378  18
   0  -1 -13 303.785 79.7167  17
   0   1 -13 527.077 138.918  10
   0  -1 -13 425.253 112.136  13
   0   1 -13 511.937 106.916  16
   0   1 -13 523.065 115.073  13
   0   1  13 376.421 83.9304   7
   0   1 -13 401.927 118.566   9
   0  -1 -13 382.746 93.1531   9
   0  -1  13 449.932 96.6426  21
   0   1 -13 382.451 128.331  20
   0  -1 -13 411.456 120.989  20
   0  -1  13 356.606 64.6673  22
   0   1  13 507.299 93.0918  21
   0   1  13 529.957 99.0117  19
   0   1  14 715.674 98.9320  11
   0  -1 -14 584.714 130.588  15
   0   1  14 735.737 109.599  14
   0  -1 -14 698.683 127.879  16
   0   1 -14 541.560 130.407  13
   0  -1 -14 626.309 154.672  10
   0   1 -14 683.249 108.979  18
   0   1 -14 562.258 118.794  16
   0  -1 -14 776.895 98.0807  17
   0  -1 -14 713.446 134.727  13
   0  -1  14 790.391 109.867  11
   0   1 -14 828.975 148.650  10
   0   1 -14 715.926 136.203   9
   0  -1  14 886.226 145.353   6
   0   1  14 842.431 101.221   7
   0  -1 -14 513.378 107.814   9
   0   1  14 668.124 112.566  19
   0   1 -14 693.866 143.175  20
   0   1  14 576.995 99.2794  21
   0  -1  14 475.661 69.1195  22
   0  -1  14 902.943 129.026  21
   0  -1 -14 677.519 140.747  20
   0  -1 -15 19129.7 785.784  17
   0   1 -15 21652.2 862.272  13
   0   1  15 19339.2 802.451  11
   0  -1 -15 20085.7 860.742  15
   0   1 -15 19793.7 817.677  18
   0  -1 -15 19578.7 845.904  13
   0  -1  15 19320.4 810.234  11
   0   1 -15 19157.2 835.760  16
   0  -1 -15 19961.1 879.378  10
   0   1 -15 20894.2 874.256  10
   0  -1 -15 18984.8 837.831  16
   0   1  15 19633.5 807.232  14
   0  -1  15 20006.8 854.992   6
   0   1  15 20982.8 802.493   7
   0   1 -15 19715.4 848.730   9
   0  -1 -15 18659.0 817.942   9
   0  -1 -15 19027.5 857.036  20
   0   1  15 19309.7 811.316  21
   0  -1  15 19597.0 840.802  21
   0  -1  15 16449.4 743.319  22
   0   1  15 19897.6 820.308  19
   0   1 -15 20436.9 871.703  20
   0   1  16 2304.59 189.603  11
   0   1  16 2587.76 196.304  14
   0   1 -16 2702.22 211.476  18
   0  -1 -16 3235.52 261.099  15
   0   1 -16 2641.18 248.482  10
   0   1 -16 2760.26 224.533  16
   0  -1 -16 2909.31 237.743  13
   0   1 -16 2672.16 231.308  13
   0  -1  16 2908.39 207.509  11
   0  -1 -16 2760.33 226.258  16
   0  -1 -16 3282.88 275.037  10
   0  -1  16 2853.90 151.756  41
   0  -1 -16 2607.94 213.613   9
   0   1 -16 3010.59 239.432   9
   0   1  16 3031.87 191.101   7
   0  -1  16 2689.53 235.451   6
   0   1 -16 2684.64 245.469  20
   0   1  16 2878.43 212.587  19
   0  -1  16 2815.30 228.711  21
   0   1  16 2775.49 204.845  21
   0  -1 -16 2832.43 253.083  20
   0   1  17 13119.7 596.362   7
   0  -1  17 14440.4 672.843   6
   0  -1 -17 13817.9 638.377   9
   0   1 -17 13732.4 661.646   9
   0  -1 -17 13227.0 675.288  20
   0   1 -17 14802.4 696.496  20
   0  -1  17 14160.9 536.992  23
   0   1  17 14123.5 545.351  24
   0   1  17 14152.1 634.432  19
   0  -1  17 12900.2 650.339  21
   0  -1  17 13644.6 541.556  24
   0   1  17 12591.7 621.143  21
   0   1  17 14275.4 549.939  27
   0   1  17 13752.4 538.378  28
   0  -1  17 14144.4 546.589  33
   0  -1  17 13942.8 548.161  27
   0   1 -17 13513.5 539.743  40
   0  -1  17 12872.9 536.824  43
   0  -1  17 14057.4 549.570  41
   0  -1  17 12816.9 544.964  49
   0   1 -17 13304.4 542.782  48
   0   1  17 13506.5 538.235  43
   0  -1 -17 14763.4 715.627  10
   0  -1  17 14184.3 621.875  11
   0  -1  17 14432.8 640.605  14
   0   1 -17 13598.5 630.462  18
   0   1 -17 14735.9 699.098  10
   0  -1 -17 14449.8 671.617  13
   0  -1 -17 13913.2 679.256  15
   0  -1 -17 14464.8 665.605  16
   0   1 -17 14716.3 680.400  13
   0   1  17 14088.2 623.873  14
   0   1 -17 13991.1 655.945  16
   0   1  17 13295.1 610.990  11
   0   1 -18 2233.87 223.259   9
   0  -1 -18 2375.90 205.896   9
   0  -1  18 2317.96 227.224   6
   0   1  18 2201.35 133.969  27
   0  -1  18 1991.81 131.810  27
   0  -1  18 1940.70 113.950  28
   0   1  18 2110.02 121.138  28
   0  -1  18 1950.64 126.980  33
   0  -1 -18 2170.78 236.288  20
   0   1 -18 2099.44 243.762  20
   0   1  18 1999.36 125.626  24
   0  -1  18 1716.71 191.855  21
   0   1  18 2033.33 186.057  19
   0  -1  18 2107.75 115.895  23
   0  -1  18 1784.22 119.750  24
   0   1  18 1769.48 180.286  21
   0   1 -18 1984.23 112.171  62
   0  -1  18 1954.37 119.844  43
   0   1 -18 1861.39 120.909  48
   0  -1  18 1908.95 129.777  41
   0  -1 -18 2053.69 117.389  48
   0   1  18 1962.12 117.074  43
   0   1 -18 1969.92 120.004  40
   0  -1  18 1864.13 107.497  61
   0  -1  18 1807.33 125.378  49
   0   1 -18 1926.09 234.731  10
   0   1  18 1765.05 165.273  11
   0   1 -18 1829.98 186.938  18
   0  -1 -18 2113.78 218.349  13
   0  -1 -18 2413.38 213.060  18
   0  -1 -18 1825.09 238.909  10
   0  -1  18 1979.07 175.673  11
   0   1 -18 1668.94 208.828  13
   0  -1 -18 1911.76 204.443  16
   0   1  18 2139.47 181.855  14
   0   1 -18 2063.60 205.524  16
   0  -1 -18 2284.38 231.219  15
   0  -1  18 2022.01 190.440  14
   0  -1  19 39514.6 1561.12  11
   0   1  19 35868.2 1542.25  11
   0  -1 -19 41650.4 1687.52  10
   0   1 -19 40852.4 1610.84  16
   0   1 -19 42532.6 1654.42  13
   0  -1 -19 43186.8 1641.42  13
   0   1  19 39436.1 1566.39  14
   0   1 -19 37697.9 1569.16  18
   0   1 -19 39518.7 1659.69  10
   0  -1  19 40206.7 1589.19  14
   0  -1 -19 41293.7 1622.00  16
   0  -1 -19 40120.6 1603.79  18
   0  -1 -19 38023.9 1584.87   9
   0  -1  19 41629.7 1638.39   6
   0   1 -19 40068.6 1628.14   9
   0   1  19 38758.0 1466.85 109
   0  -1  19 38380.6 1466.61 109
   0  -1  19 40202.5 1471.81  87
   0   1  19 37027.2 1460.89  93
   0   1  19 38823.0 1464.41  87
   0  -1  19 39484.0 1463.01  93
   0  -1 -19 40814.5 1654.58  20
   0   1  19 41324.9 1586.60  19
   0   1  19 36627.8 1566.82  21
   0   1  19 40079.9 1475.12  24
   0  -1  19 40031.1 1471.86  24
   0  -1  19 37822.8 1607.20  21
   0   1 -19 40723.3 1657.73  20
   0  -1  19 39921.5 1465.99  23
   0   1  19 37091.0 1475.26  77
   0   1 -19 39378.8 1473.70  48
   0  -1  19 38160.2 1467.01  43
   0  -1  19 38673.8 1476.03  49
   0  -1  19 40502.7 1480.34  41
   0  -1 -19 38567.8 1465.70  48
   0   1 -19 39348.8 1469.01  40
   0  -1  19 40434.3 1476.62  33
   0  -1  19 40751.5 1478.85  27
   0   1  19 41481.5 1481.31  27
   0   1  19 39134.0 1467.32  28
   0  -1  19 37813.4 1461.67  28
   0   1 -20-20.6113 114.408  13
   0  -1 -20 129.531 108.000  16
   0  -1 -20 73.1606 164.224  10
   0   1 -20 99.3513 97.3756  18
   0  -1  20 107.146 99.4287  14
   0   1 -20 182.527 140.787  10
   0   1 -20 17.5761 98.8764  16
   0  -1 -20 83.0944 99.3026  18
   0  -1  20 180.920 83.1906  11
   0  -1 -20 194.822 127.682  13
   0   1  20 187.073 53.8280 109
   0  -1  20 167.967 59.7710 109
   0   1  20 175.753 59.1889  87
   0  -1  20 210.133 64.3312  87
   0  -1  20 194.460 59.6627  93
   0  -1  20 96.4113 116.467   6
   0   1 -20 131.253 130.744   9
   0  -1 -20 205.732 107.603   9
   0  -1  20 88.5736 62.2168  24
   0   1  20 187.813 91.1264  21
   0  -1  20 71.2570 100.212  21
   0   1 -20 66.1617 136.093  20
   0  -1 -20 87.1014 123.987  20
   0   1  20 132.529 89.0183  19
   0   1  20 147.249 65.8684  24
   0  -1  20 161.283 57.5423  23
   0  -1 -20 123.624 56.3661  48
   0  -1  20 260.428 74.2806  41
   0   1 -20 199.950 63.1786  48
   0  -1  20 128.675 57.7515  43
   0  -1  20 200.557 56.5134  28
   0   1 -20 108.634 60.5539  40
   0  -1  20 140.086 70.6548  27
   0   1  20 174.885 70.6865  27
   0   1  20 253.444 66.5587  28
   0  -1  20 170.437 68.9217  33
   0  -1 -21 2346.90 250.473  13
   0  -1  21 1730.76 177.853  11
   0   1 -21 2409.65 265.097  15
   0  -1 -21 1716.57 213.325  16
   0  -1 -21 2165.79 273.590  10
   0  -1  21 2343.25 221.907  14
   0   1 -21 2088.05 247.701  13
   0   1 -21 1508.51 201.221  16
   0   1 -21 1974.92 256.014  10
   0  -1 -21 2202.99 223.123  18
   0  -1 -21 2253.94 220.932   9
   0   1 -21 2257.81 239.907   9
   0   1  21 1908.97 125.636 109
   0  -1  21 1984.94 127.298 109
   0  -1  21 2098.78 125.868  93
   0   1  21 2076.77 125.311  87
   0  -1  21 2195.21 133.570  87
   0   1  21 2134.48 138.683  24
   0  -1  21 2113.44 132.925  24
   0   1  21 1715.19 195.234  19
   0  -1  21 1934.66 218.528  21
   0  -1 -21 2025.45 256.721  20
   0  -1  21 2049.29 214.621  19
   0   1 -21 2343.48 265.276  20
   0   1  21 1575.80 184.636  21
   0   1 -21 1809.20 130.533  48
   0  -1  21 2046.95 128.611  43
   0   1 -21 2254.25 131.632  40
   0  -1  21 1957.91 140.384  41
   0  -1 -21 2134.76 141.710  57
   0  -1 -21 2070.04 125.928  48
   0   1 -21 2081.05 144.522  57
   0   1  21 2062.54 128.691  28
   0  -1  21 2089.68 124.686  28
   0  -1  21 2018.47 135.386  33
   0  -1  21 2133.46 142.430  27
   0   1  21 2136.71 143.206  27
   0  -1 -22 3083.83 288.128  16
   0  -1 -22 4002.20 328.507  13
   0   1 -22 2459.01 257.471  16
   0   1 -22 3833.63 334.244  15
   0   1 -22 3325.42 328.554  10
   0   1 -22 3218.26 311.646  13
   0  -1 -22 3447.16 282.929  18
   0  -1  22 3229.21 269.890  14
   0  -1 -22 3486.18 341.307  10
   0   1 -22 3043.05 290.863   9
   0  -1 -22 3172.40 270.381   9
   0  -1  22 3419.23 179.358 109
   0  -1  22 3568.26 179.376 113
   0   1  22 3254.69 177.576 109
   0  -1  22 3789.27 187.296  87
   0  -1  22 3623.48 178.747  93
   0   1  22 3623.72 178.372  87
   0  -1  22 3484.87 284.761  19
   0  -1  22 3317.89 181.405  24
   0   1  22 3432.94 187.259  24
   0  -1 -22 3584.47 330.626  20
   0   1  22 2966.20 250.765  21
   0  -1  22 3053.32 285.678  21
   0   1 -22 2989.90 312.886  20
   0   1  22 3650.56 274.176  19
   0   1 -22 3291.22 194.390  69
   0  -1 -22 3314.15 177.565  48
   0  -1  22 3203.91 177.174  43
   0   1 -22 3900.98 201.423  57
   0   1 -22 3487.88 186.214  48
   0  -1 -22 3849.94 196.278  57
   0   1 -22 3630.22 181.442  40
   0   1  22 3688.53 199.125  27
   0   1  22 3481.48 179.834  28
   0  -1  22 3502.69 192.296  27
   0  -1  22 3597.38 175.249  28
   0  -1 -23 139.482 104.540  16
   0  -1 -23 89.3689 101.713  18
   0   1 -23 26.0551 144.482  10
   0   1 -23 194.056 149.592  15
   0  -1 -23 44.6942 122.290  13
   0   1 -23 70.5898 125.233  13
   0  -1  23 152.874 102.524  14
   0   1 -23 165.518 120.629   9
   0   1  23 119.789 57.6476 109
   0  -1  23 88.2459 59.7359 113
   0   1  23 78.4591 63.7050 113
   0  -1  23 57.2216 60.5767 109
   0   1  23 95.2608 55.4343  87
   0  -1  23 126.620 62.3342  93
   0  -1  23 122.848 64.5728  87
   0  -1  23 160.793 111.364  19
   0   1 -23 273.418 153.285  20
   0   1  23 63.5832 91.5910  19
   0  -1  23 19.4892 102.250  21
   0  -1 -23 74.2714 144.329  20
   0   1  23 51.4665 66.0210  24
   0  -1  23 14.4204 61.2153  24
   0   1 -23 98.7677 79.5484  69
   0   1 -23 119.529 87.6748  76
   0  -1 -23 53.7591 72.3400  69
   0   1 -23 79.9996 83.6258  59
   0   1 -23 59.3670 79.9697  57
   0   1 -23 83.2076 61.5953  48
   0  -1  23 124.115 59.2739  43
   0  -1 -23 71.8931 71.2791  57
   0  -1 -23 71.1762 56.8057  48
   0  -1  23 95.7285 56.1203  28
   0  -1  23 11.2225 72.3215  27
   0   1 -23 92.7239 59.1953  40
   0   1  23 103.195 75.3136  27
   0   1  23 66.5648 58.4659  28
   0   1 -24 2539.88 276.334  13
   0   1 -24 2983.50 301.019  15
   0   1 -24 2551.84 294.839  10
   0  -1 -24 2481.37 262.514  13
   0   1 -24 2334.88 251.500   9
   0  -1  24 2547.27 144.713 113
   0   1  24 2262.34 141.795 109
   0   1  24 2545.84 147.986 113
   0  -1  24 2662.01 145.891  93
   0  -1  24 2598.94 151.377  87
   0   1  24 2267.04 139.896  87
   0   1  24 2397.55 132.749  98
   0  -1 -24 1948.16 269.414  20
   0   1 -24 1897.56 266.510  20
   0  -1  24 2325.04 145.739  24
   0   1  24 2639.35 227.858  19
   0   1  24 2559.79 153.205  24
   0  -1  24 2457.80 234.415  19
   0  -1 -24 2327.93 161.225  69
   0   1 -24 2733.67 168.579  69
   0   1 -24 2838.85 181.007  76
   0   1 -24 2672.66 167.770  57
   0   1 -24 2453.63 164.975  59
   0  -1  24 2215.86 141.387  43
   0  -1 -24 2375.40 156.573  57
   0  -1 -24 2613.28 143.565  48
   0   1 -24 2631.14 154.048  48
   0   1  24 2718.01 165.653  27
   0  -1  24 2498.17 158.764  27
   0   1  24 2210.97 140.815  28
   0   1 -24 2580.80 165.728  26
   0  -1  25 8412.29 342.724 113
   0   1  25 8198.06 344.643 113
   0  -1  25 8122.68 345.801  87
   0   1  25 7808.72 336.336  87
   0  -1  25 7644.15 340.695  24
   0   1  25 7353.52 343.893  24
   0   1 -25 8321.00 363.320  69
   0   1 -25 8972.35 379.755  76
   0  -1 -25 8134.30 360.424  69
   0  -1 -25 7916.49 353.463  57
   0  -1  25 7603.14 337.805  43
   0   1 -25 8109.54 361.691  59
   0   1 -25 8175.86 348.340  48
   0  -1 -25 7536.85 335.751  48
   0  -1 -25 7792.11 361.560  59
   0   1 -25 8204.11 360.352  57
   0  -1  25 8269.11 356.851  27
   0   1 -25 8121.38 361.518  26
   0   1  25 7212.03 334.610  28
   0   1  25 8251.66 358.473  27
   0   1 -25 7858.88 356.252  32
   0   1  26 15164.1 584.158 113
   0  -1  26 14288.8 577.995 113
   0  -1  26 14921.7 586.137  87
   0   1  26 14294.3 575.911  87
   0  -1  26 13738.8 578.967  24
   0   1  26 13400.6 581.481  24
   0   1  26 15755.3 612.830  64
   0  -1 -26 15208.5 599.774  69
   0   1 -26 16867.8 622.049  76
   0   1 -26 14489.8 600.070  69
   0  -1 -26 14447.5 591.485  57
   0  -1 -26 14519.0 601.656  59
   0   1 -26 14683.5 599.724  59
   0   1 -26 14704.3 599.305  57
   0  -1  26 14943.6 595.231  27
   0   1  26 14330.6 594.466  27
   0  -1 -26 14703.8 603.684  26
   0   1 -26 14794.2 599.005  26
   0   1 -26 14742.6 595.136  32
   0   1  27 6390.77 280.613 113
   0  -1  27 6593.91 278.718 113
   0  -1  27 6646.90 285.021  87
   0   1  27 6097.00 272.337  87
   0   1  27 5843.15 278.831  24
   0  -1  27 5695.93 273.684  24
   0   1 -27 6604.71 308.372  76
   0  -1 -27 6319.59 294.648  69
   0  -1 -27 7627.03 314.801  76
   0   1  27 6577.80 304.981  64
   0   1 -27 6646.40 299.359  69
   0   1 -27 6567.48 299.974  59
   0   1 -27 6790.30 297.737  57
   0  -1 -27 6309.01 298.729  59
   0  -1 -27 6205.27 288.817  57
   0   1  27 5936.08 275.725  36
   0   1 -27 6561.20 296.517  26
   0  -1  27 6336.86 291.460  27
   0   1  27 6577.85 294.238  27
   0   1 -27 6283.22 291.160  32
   0  -1 -27 6731.27 303.694  32
   0  -1 -27 6141.29 300.980  26
   0   1  28 3487.24 167.855 113
   0  -1  28 3145.52 160.317 113
   0  -1  28 3454.08 167.846  87
   0   1  28 3213.08 157.337  87
   0   1  28 2795.88 159.827  24
   0  -1  28 2797.44 156.455  24
   0   1 -28 3480.20 192.674  76
   0   1 -28 3179.51 178.818  69
   0  -1 -28 3562.02 189.813  76
   0   1  28 3309.90 185.393  64
   0  -1 -28 3536.52 179.785  69
   0   1 -28 3280.01 180.239  59
   0   1 -28 3301.91 178.051  57
   0  -1 -28 3442.53 184.283  59
   0  -1 -28 3169.67 171.501  57
   0   1 -28 3200.12 177.635  26
   0  -1  28 3265.87 175.765  27
   0  -1 -28 3510.53 188.228  26
   0  -1 -28 3343.18 184.652  32
   0   1  28 3447.43 178.002  27
   0   1 -28 3147.31 173.519  32
   0  -1  29 1049.08 78.3668 113
   0   1  29 1068.86 82.7118 113
   0   1  29 913.982 69.3921  87
   0  -1  29 1081.15 82.5085  87
   0   1 -29 973.175 94.6586  69
   0  -1 -29 986.959 89.8878  69
   0   1 -29 1140.26 105.789  76
   0  -1 -29 1059.26 103.212  76
   0   1  29 827.233 93.0097  64
   0  -1 -29 1043.74 87.9823  57
   0  -1 -29 1047.88 97.7995  59
   0   1 -29 1072.69 96.4900  59
   0   1 -29 968.234 92.7911  57
   0  -1  29 918.301 89.7286  27
   0   1  29 948.228 91.2838  27
   0   1 -29 944.985 91.1924  26
   0   1 -29 953.316 85.8625  32
   0  -1 -29 917.984 94.8055  32
   0   1  30 343.891 54.1946 113
   0  -1  30 277.815 48.2192 113
   0  -1  30 383.265 53.5466  87
   0   1 -30 404.744 65.3194  26
   0  -1  30 281.757 66.7081  64
   0  -1 -30 444.103 71.9046  76
   0   1 -30 375.825 75.1963  76
   0   1  30 365.577 68.8122  64
   0   1 -30 336.323 65.9885  69
   0  -1 -30 376.903 64.3546  69
   0  -1 -30 295.074 62.3835  53
   0   1 -30 380.837 64.5899  57
   0  -1 -30 383.549 66.6868  59
   0   1 -30 405.768 66.5621  59
   0  -1 -30 360.429 57.3773  57
   0   1 -30 267.732 55.8189  32
   0  -1  30 289.332 60.9964  27
   0   1  30 387.608 64.0744  27
   0  -1 -30 415.670 71.6583  32
   0   1  31 985.226 67.3401 113
   0  -1  31 927.954 62.1894 113
   0  -1 -31 827.561 77.9802  76
   0   1 -31 896.381 77.4301  69
   0   1  31 807.245 76.9760  64
   0  -1 -31 967.342 73.8126  69
   0  -1  31 854.967 77.9932  64
   0  -1 -31 834.032 73.8956  63
   0   1 -31 1076.70 86.6347  76
   0  -1  31 873.586 64.1184  87
   0  -1 -31 983.195 78.9908  59
   0   1 -31 827.409 74.8895  59
   0  -1 -31 965.036 66.9337  57
   0   1 -31 959.889 76.0153  57
   0   1 -31 979.365 65.1543  46
   0  -1 -31 864.538 77.7189  32
   0   1  31 837.413 73.0015  27
   0  -1  31 899.702 72.0933  27
   0   1 -31 915.804 71.9707  26
   0  -1  32 2593.36 107.350 113
   0   1  32 2758.43 112.753 113
   0  -1 -32 2242.05 112.215  69
   0   1  32 2229.21 119.048  64
   0   1 -32 2485.46 121.766  76
   0  -1 -32 2417.68 114.773  76
   0   1 -32 2494.65 118.005  69
   0  -1  32 2331.18 121.074  64
   0   1 -32 2496.70 116.592  57
   0  -1 -32 2521.38 119.891  59
   0   1 -32 2557.42 118.323  59
   0  -1  32 2084.36 113.057  27
   0   1 -32 2214.63 110.973  26
   0  -1 -32 2378.51 118.585  32
   0   1  32 2063.46 112.550  27
   0   1  32 2665.32 110.926  92
   0  -1  32 2516.05 109.163  87
   0   1  33 456.580 32.7332 113
   0  -2   0 62521.8 2289.97  14
   0   2   0 67321.0 2319.41   7
   0   2   0 62267.7 2320.54   1
   0   2   0 61541.4 2309.70  18
   0  -2   0 60994.0 2315.50  22
   0  -2   1 298507. 10701.8  14
   0  -2  -1 282528. 10693.7  10
   0   2  -1 290037. 10716.3  13
   0   2  -1 293410. 10707.6   9
   0   2   1 320115. 10731.0   7
   0   2  -1 289749. 10727.7   1
   0   2  -1 316233. 10722.1   7
   0  -2   1 292862. 10726.1  22
   0   2  -1 295660. 10716.3  18
   0   2   1 306520. 10715.2  19
   0  -2  -1 283942. 10719.0  22
   0  -2   2 14695.1 565.348  14
   0   2  -2 14351.7 577.047  13
   0  -2  -2 15104.6 563.045  10
   0   2  -2 15041.9 587.755   1
   0   2  -2 15328.5 573.523   9
   0   2  -2 15097.5 574.568   7
   0   2   2 15628.9 592.181   7
   0   2   2 14833.6 572.749  19
   0   2  -2 14595.8 574.527  18
   0  -2   2 14226.7 572.528  21
   0  -2   2 14957.4 590.318  22
   0  -2  -2 14304.5 574.268  22
   0   2  -3 27042.1 994.391  10
   0   2  -3 26771.1 1021.10  13
   0  -2   3 27044.9 1011.13  14
   0  -2  -3 27426.6 1012.61  10
   0   2   3 28050.5 1035.71   7
   0   2  -3 26719.5 1011.01   7
   0   2  -3 28021.5 1020.17   9
   0   2   3 26509.4 1024.02   1
   0   2  -3 27731.6 1027.27   1
   0  -2   3 26544.0 1042.50   6
   0   2  -3 26582.1 1015.13  18
   0   2  -3 25681.4 1028.81  20
   0  -2  -3 27022.8 1011.43  22
   0  -2   3 25658.0 1018.94  21
   0   2   3 27418.2 1014.06  19
   0  -2   4 311376. 11280.0  14
   0   2  -4 306265. 11267.5  10
   0  -2  -4 305747. 11258.1   9
   0  -2  -4 307273. 11284.5  10
   0   2  -4 306892. 11289.4  13
   0   2  -4 328775. 11291.4   1
   0   2  -4 299718. 11271.6   7
   0   2  -4 318622. 11291.3   9
   0   2   4 317870. 11305.5   7
   0  -2   4 312303. 11311.1   6
   0   2   4 328702. 11291.2   1
   0   2   4 314150. 11279.9  19
   0  -2   4 301860. 11290.2  21
   0  -2  -4 315739. 11271.3  22
   0   2  -4 310894. 11281.5  18
   0   2   4 310527. 11254.8  21
   0   2  -4 295541. 11297.8  20
   0   2  -5 417.099 78.1887  13
   0  -2  -5 491.563 80.0753  10
   0  -2   5 433.606 71.1799  14
   0   2  -5 381.320 63.1451  10
   0   2  -5 359.087 65.2833  18
   0  -2  -5 444.857 70.8901  17
   0  -2  -5 411.235 45.1044   9
   0  -2   5 379.796 100.354   6
   0   2  -5 512.032 81.0594   9
   0   2   5 502.112 68.1682   1
   0   2  -5 398.029 67.0474   1
   0   2  -5 417.714 84.0501  20
   0  -2   5 453.767 74.9282  21
   0  -2   5 421.613 81.2934  22
   0   2   5 424.940 65.1655  19
   0  -2  -5 401.802 48.3641  22
   0   2   5 408.281 39.2342  21
   0   2  -6 21811.3 846.162  10
   0  -2  -6 21539.7 859.123  16
   0  -2  -6 21996.5 827.667   9
   0   2  -6 23087.8 864.025  13
   0  -2  -6 20772.5 860.655  10
   0  -2   6 21712.3 849.916  14
   0   2  -6 23024.0 849.181  18
   0  -2  -6 22138.6 856.866  17
   0   2   6 22999.6 845.945   1
   0   2  -6 23597.8 848.187   1
   0   2  -6 22601.7 866.162   9
   0  -2   6 23044.3 864.128  22
   0   2   6 21114.3 844.557  19
   0  -2  -6 20993.8 816.692  22
   0  -2   6 20750.6 859.478  21
   0   2  -6 22315.1 870.864  20
   0   2   6 22053.0 823.511  21
   0  -2  -7 49548.2 1926.79  10
   0  -2  -7 51590.1 1914.55  17
   0  -2  -7 49853.6 1887.58   9
   0   2  -7 52568.9 1911.38  10
   0  -2  -7 50933.1 1920.78  16
   0  -2   7 52356.6 1912.18  14
   0   2  -7 56505.0 1910.24  18
   0   2  -7 55376.3 1927.88  13
   0   2  -7 53882.1 1922.48  16
   0   2  -7 55474.4 1902.25   1
   0   2   7 55466.2 1900.34   1
   0   2   7 55512.1 1938.27   7
   0  -2   7 48877.2 1921.81  21
   0   2   7 52793.9 1906.24  19
   0  -2  -7 44744.4 1860.26  22
   0   2  -7 56422.5 1940.29  20
   0  -2   7 56508.7 1924.71  22
   0   2   7 53048.8 1884.77  21
   0   2  -8 1504.44 125.387  16
   0  -2   8 1571.36 121.318  14
   0  -2   8 1521.14 128.584  11
   0  -2  -8 1393.33 124.193  16
   0   2  -8 1562.04 116.912  18
   0  -2  -8 1509.18 103.834   9
   0  -2  -8 1455.40 140.545  10
   0   2  -8 1661.28 129.611  10
   0  -2  -8 1472.93 119.502  17
   0   2  -8 2135.48 148.226  13
   0   2  -8 1353.20 98.0433   1
   0   2   8 1529.97 131.203   7
   0   2   8 1535.15 99.1499   1
   0   2  -8 1303.87 131.389  20
   0  -2   8 1423.30 122.137  22
   0  -2   8 1433.09 130.056  21
   0   2   8 1618.77 116.367  19
   0   2   8 1390.21 94.7013  21
   0  -2  -9 4269.55 214.494   9
   0  -2   9 4809.46 238.777  14
   0  -2   9 4175.58 238.388  11
   0   2  -9 4394.48 241.859  10
   0   2  -9 4745.00 231.778  18
   0   2  -9 4318.93 240.858  16
   0  -2  -9 4343.51 260.078  10
   0  -2  -9 4007.01 239.316  16
   0  -2  -9 4030.60 230.183  17
   0   2   9 4439.62 203.958   1
   0   2   9 5139.45 255.045   7
   0   2  -9 4451.47 206.167   1
   0  -2   9 4522.53 233.391  22
   0   2   9 4551.19 229.572  19
   0  -2   9 3974.32 242.269  21
   0   2  -9 4314.42 256.917  20
   0   2   9 4119.30 204.659  21
   0  -2  -9 4327.82 247.241  20
   0   2 -10 258.715 80.4458  18
   0  -2 -10 207.922 82.6796  17
   0   2 -10 191.419 97.2433  10
   0   2 -10 440.895 92.7801  16
   0  -2  10 406.784 91.2877  11
   0  -2  10 334.246 83.0079  14
   0  -2 -10 473.819 96.3569  16
   0  -2 -10 353.116 118.728  10
   0   2 -10 227.596 50.0750   1
   0   2  10 285.475 85.6854   7
   0   2  10 243.796 49.4395   1
   0  -2 -10 300.356 72.6643   9
   0  -2 -10 333.522 109.525  20
   0   2 -10 278.761 109.752  20
   0  -2  10 286.310 94.0284  21
   0  -2  10 254.621 79.6643  22
   0   2  10 236.252 58.5521  21
   0   2  10 224.356 76.6562  19
   0  -2 -11 26629.3 1064.83  16
   0  -2 -11 27155.6 1056.26  13
   0  -2 -11 24480.8 1036.17  17
   0   2 -11 25025.3 1034.85  18
   0  -2 -11 26232.2 1084.89  10
   0   2 -11 27569.7 1067.35  10
   0  -2  11 26442.1 1047.02  14
   0  -2 -11 26260.5 1027.86   9
   0  -2  11 26357.3 1052.80  11
   0   2 -11 25577.5 1056.28  16
   0   2  11 28825.7 1064.37   7
   0   2  11 25992.7 992.888   1
   0   2 -11 25789.8 993.858   1
   0  -2 -11 26485.0 1070.94  20
   0  -2  11 25984.3 1065.80  21
   0   2  11 27768.4 1022.27  21
   0   2 -11 27615.3 1085.65  20
   0  -2  11 26823.1 1037.06  22
   0   2  11 25829.4 1037.42  19
   0  -2 -12 12387.7 551.973  13
   0  -2 -12 13337.8 576.362  15
   0   2 -12 12235.7 534.007  18
   0  -2 -12 12777.5 563.294  16
   0  -2 -12 12056.2 534.230  17
   0   2 -12 11926.8 549.887  16
   0   2 -12 13181.9 568.933  10
   0  -2  12 12563.6 548.070  11
   0  -2 -12 12570.9 585.559  10
   0   2 -12 12396.5 577.675  15
   0  -2  12 12765.2 548.031  14
   0   2  12 10377.9 468.794   1
   0   2 -12 12921.5 576.102   9
   0   2  12 14367.3 564.860   7
   0  -2 -12 12729.8 527.253   9
   0   2  12 12541.3 535.567  19
   0  -2 -12 11887.9 564.136  20
   0  -2  12 12365.6 563.441  21
   0  -2  12 12476.0 527.850  22
   0   2 -12 12912.4 584.156  20
   0   2  12 12676.8 517.253  21
   0   2 -13 46785.0 1801.11  10
   0  -2 -13 42594.2 1757.30  17
   0   2 -13 42976.9 1757.30  18
   0  -2  13 46678.9 1776.76  11
   0   2 -13 44275.8 1783.31  16
   0  -2 -13 48016.2 1792.27  13
   0   2 -13 45049.3 1810.20  15
   0  -2  13 48184.4 1780.87  14
   0  -2 -13 44189.3 1791.23  16
   0  -2 -13 47588.7 1828.31  10
   0  -2 -13 45618.4 1807.26  15
   0   2 -13 49338.9 1813.12   9
   0   2  13 50504.5 1788.15   7
   0  -2 -13 46276.9 1755.92   9
   0  -2 -13 44693.9 1800.57  20
   0  -2  13 46217.9 1749.22  22
   0   2 -13 46987.6 1821.08  20
   0   2  13 44991.3 1763.16  19
   0  -2  13 46298.0 1795.73  21
   0   2  13 44362.0 1743.45  21
   0  -2 -14 23577.8 1005.91  10
   0  -2  14 24585.5 955.690  14
   0  -2 -14 24537.1 991.232  15
   0   2 -14 21862.7 934.215  18
   0  -2 -14 22259.5 968.734  16
   0  -2 -14 21799.3 929.787  17
   0   2 -14 24123.1 997.519  15
   0  -2 -14 24070.2 970.021  13
   0   2 -14 22570.2 961.962  16
   0  -2  14 23221.2 950.010  11
   0   2 -14 23264.4 981.936  10
   0  -2 -14 22903.1 931.388   9
   0   2 -14 23713.1 984.601   9
   0   2  14 24859.2 956.382   7
   0   2  14 22414.8 938.015  19
   0  -2  14 21720.7 913.436  22
   0  -2 -14 21673.7 976.277  20
   0   2  14 21724.2 915.952  21
   0   2 -14 23156.9 996.018  20
   0  -2 -15 18560.2 792.809  13
   0  -2  15 18265.0 767.865  11
   0   2 -15 16775.9 751.428  18
   0  -2 -15 16235.9 742.102  17
   0  -2 -15 16537.9 784.248  16
   0  -2  15 18258.6 773.229  14
   0   2 -15 18534.3 819.830  15
   0   2 -15 16316.1 775.161  16
   0   2 -15 18520.5 809.685  10
   0  -2 -15 18646.8 834.921  10
   0  -2 -15 18661.9 813.238  15
   0   2  15 19435.4 775.772   7
   0  -2  15 18278.9 811.433   6
   0   2 -15 17963.5 803.871   9
   0  -2 -15 18159.1 753.523   9
   0   2 -15 17858.2 820.275  20
   0   2  15 16979.2 736.589  21
   0  -2  15 16872.5 724.377  22
   0  -2 -15 17859.3 806.890  20
   0   2  15 17720.0 758.442  19
   0  -2  16 21322.2 944.704   6
   0   2  16 22457.9 898.990   7
   0   2 -16 21718.3 940.592   9
   0  -2 -16 21239.8 883.884   9
   0   2  16 19755.8 864.190  21
   0   2  16 21574.3 890.274  19
   0   2  16 21789.9 812.202  24
   0   2 -16 21952.4 960.413  20
   0  -2  16 18954.2 841.104  22
   0  -2 -16 22196.0 950.971  20
   0   2  16 20898.9 805.434  28
   0   2  16 21048.5 812.567  27
   0  -2  16 20396.9 810.790  27
   0   2 -16 20512.8 803.297  31
   0   2 -16 20106.4 799.575  62
   0  -2  16 20280.5 810.689  41
   0   2 -16 21181.4 806.388  40
   0   2 -16 20829.3 807.512  48
   0  -2  16 21263.2 812.484  49
   0   2 -16 21607.4 940.698  10
   0   2 -16 19964.6 881.509  18
   0   2 -16 21900.3 921.812  16
   0  -2  16 22596.2 901.933  11
   0   2 -16 23342.3 966.621  15
   0  -2 -16 22371.0 976.623  10
   0  -2 -16 23482.8 956.105  15
   0  -2 -16 21478.1 932.621  16
   0  -2 -16 23648.2 939.424  13
   0  -2  16 22230.3 909.238  14
   0   2  17 41114.9 1600.20   7
   0   2 -17 41168.1 1652.78   9
   0  -2  17 41388.8 1659.03   6
   0  -2 -17 40049.2 1589.51   9
   0  -2  17 40054.4 1511.53  27
   0  -2  17 38787.9 1495.23  28
   0   2  17 38057.9 1501.80  28
   0   2  17 40860.7 1513.78  27
   0   2  17 41221.4 1510.94  24
   0   2 -17 42743.0 1680.30  20
   0  -2  17 41749.6 1499.21  23
   0  -2 -17 42627.4 1671.35  20
   0  -2  17 40756.9 1506.51  24
   0   2  17 36878.6 1568.41  21
   0   2  17 40569.9 1597.11  19
   0   2  17 39610.9 1501.65  25
   0   2 -17 40536.4 1500.24  62
   0   2 -17 39832.3 1504.85  40
   0   2 -17 40051.4 1507.96  48
   0  -2  17 38494.7 1510.42  41
   0  -2  17 41535.4 1513.24  49
   0  -2 -17 42690.9 1643.26  13
   0  -2 -17 41420.1 1647.28  16
   0  -2  17 40424.0 1599.50  11
   0   2 -17 40116.7 1655.28  10
   0   2 -17 40684.6 1666.23  15
   0   2 -17 39642.0 1622.80  16
   0   2 -17 39269.7 1590.07  18
   0  -2 -17 44308.1 1673.05  15
   0  -2 -17 43619.0 1701.61  10
   0  -2  17 41834.0 1616.25  14
   0   2 -18 38530.5 1657.63  16
   0   2 -18 38417.2 1620.93  18
   0  -2 -18 42377.1 1744.25  10
   0  -2 -18 46791.1 1703.40  13
   0  -2  18 42194.2 1643.00  11
   0  -2 -18 44422.1 1722.45  15
   0   2 -18 43045.8 1718.74  15
   0  -2  18 40987.0 1651.90  14
   0   2 -18 42112.5 1707.05  10
   0  -2 -18 41367.7 1686.83  16
   0  -2  18 42667.8 1703.57   6
   0   2  18 39934.5 1627.37   7
   0  -2 -18 40320.7 1628.45   9
   0   2 -18 42147.3 1697.22   9
   0  -2  18 40470.3 1535.03 109
   0  -2  18 40476.7 1530.14  93
   0  -2  18 41070.5 1537.82  87
   0   2 -18 43403.9 1727.20  20
   0  -2 -18 43730.8 1719.95  20
   0   2  18 36219.2 1602.61  21
   0   2  18 42844.8 1546.64  24
   0  -2  18 42045.0 1532.61  23
   0  -2  18 41144.1 1538.38  24
   0   2  18 42454.9 1537.51  25
   0   2  18 40283.8 1633.82  19
   0   2  18 40357.5 1545.08  77
   0  -2  18 41687.3 1546.96  49
   0  -2  18 41471.5 1548.25  41
   0   2 -18 39792.2 1539.19  40
   0   2 -18 40825.1 1542.49  48
   0  -2  18 40961.1 1539.33  43
   0   2  18 39642.3 1536.93  28
   0  -2  18 41028.9 1530.12  28
   0  -2  18 41332.7 1546.25  27
   0   2  18 42610.7 1549.58  27
   0  -2  19 3869.02 267.246  11
   0   2 -19 2738.26 265.540  16
   0  -2 -19 3939.87 304.488  13
   0  -2 -19 3750.52 300.860  16
   0  -2 -19 3911.85 322.827  15
   0  -2 -19 3916.83 353.159  10
   0   2 -19 3808.07 325.735  15
   0   2 -19 4047.85 324.316  10
   0  -2  19 4104.63 320.499   6
   0   2 -19 4441.54 324.872   9
   0   2  19 3619.19 257.028   7
   0  -2  19 3961.73 189.735 109
   0   2  19 4086.41 191.523 113
   0   2  19 3664.52 182.645 109
   0  -2  19 3732.22 184.353  93
   0   2 -19 3420.27 201.483  96
   0  -2  19 3945.16 193.604  87
   0   2  19 3728.43 179.974  87
   0   2 -19 3636.65 324.467  20
   0  -2 -19 3419.10 321.383  20
   0   2  19 2974.27 233.860  21
   0  -2  19 3997.94 195.412  24
   0   2  19 3909.42 188.669  25
   0  -2  19 3617.47 297.802  21
   0  -2  19 4044.13 185.325  23
   0   2  19 3953.24 267.387  19
   0   2  19 4074.73 200.440  24
   0   2 -19 4006.95 220.082  76
   0   2  19 3787.15 181.522  79
   0   2  19 3730.12 201.065  77
   0   2 -19 3749.35 195.577  48
   0  -2  19 3769.75 191.586  43
   0  -2  19 3789.51 202.770  41
   0  -2  19 3665.90 198.488  49
   0   2 -19 4182.89 196.254  40
   0   2  19 3760.80 201.319  27
   0  -2  19 4034.68 202.378  27
   0   2  19 3501.99 189.396  28
   0  -2  19 3779.38 183.590  28
   0   2 -20 2082.15 250.994  10
   0  -2 -20 1538.70 244.507  10
   0  -2 -20 2017.86 242.491  15
   0  -2  20 1632.83 177.877  11
   0   2 -20 1685.88 228.307  15
   0  -2 -20 2206.49 240.298  13
   0  -2 -20 1935.75 222.551  16
   0   2 -20 2072.81 238.328   9
   0  -2  20 1760.74 229.914   6
   0   2  20 1878.85 116.408 109
   0  -2  20 1840.84 118.685 109
   0   2  20 1915.84 121.925 113
   0   2  20 1769.16 113.738  79
   0   2  20 1747.58 111.421  87
   0   2 -20 2008.75 141.866  96
   0  -2  20 1829.25 123.330  87
   0  -2  20 2019.01 121.030  93
   0  -2  20 1908.90 125.209  24
   0  -2  20 1839.43 210.809  21
   0  -2  20 2009.09 119.813  23
   0   2  20 2000.77 134.968  24
   0   2  20 1871.49 117.992  25
   0   2 -20 2135.04 255.440  20
   0   2  20 1841.91 187.238  19
   0  -2 -20 2115.86 252.445  20
   0   2 -20 2106.11 157.011  76
   0   2  20 1926.01 136.035  77
   0  -2  20 1914.56 112.407  74
   0  -2 -20 1805.68 126.944  57
   0  -2  20 1809.09 132.578  49
   0  -2  20 1776.70 120.779  43
   0   2 -20 1767.57 129.045  48
   0  -2  20 2046.57 139.370  41
   0   2 -20 2132.66 131.000  40
   0   2  20 1810.60 123.653  28
   0   2  20 2159.89 142.705  27
   0  -2  20 1899.77 134.057  27
   0   2 -21 60910.6 2361.00  15
   0  -2 -21 56095.9 2312.30  16
   0   2 -21 54418.5 2328.02  10
   0  -2 -21 59175.3 2316.76  13
   0  -2 -21 58941.3 2303.00  18
   0  -2 -21 56799.5 2375.19  10
   0  -2  21 54713.2 2238.36  11
   0  -2 -21 64213.2 2370.39  15
   0  -2  21 56494.1 2325.34   6
   0   2 -21 60353.0 2329.39   9
   0   2  21 60611.7 2138.47 113
   0   2  21 56171.1 2132.00 109
   0  -2  21 54970.7 2135.15 109
   0  -2  21 58189.4 2131.65  93
   0  -2  21 56461.9 2139.80  87
   0   2  21 55877.6 2126.56  87
   0   2 -21 55035.9 2148.57  96
   0   2  21 59135.4 2148.12  24
   0  -2  21 59040.8 2141.00  24
   0   2  21 54304.4 2129.02  25
   0   2  21 57776.8 2253.15  19
   0  -2  21 54147.1 2300.69  21
   0  -2  21 57820.8 2132.13  23
   0   2 -21 57429.6 2351.31  20
   0  -2 -21 60959.1 2361.73  20
   0   2  21 52549.5 2145.80  77
   0   2 -21 59170.3 2154.76  69
   0  -2  21 56735.1 2123.84  74
   0   2 -21 61653.3 2175.30  76
   0  -2  21 58135.3 2149.29  49
   0  -2  21 57387.1 2138.94  43
   0  -2  21 59374.6 2152.09  41
   0  -2 -21 58218.9 2141.95  57
   0   2 -21 58561.1 2151.95  59
   0   2 -21 59899.4 2147.08  48
   0   2  21 61004.4 2154.81  27
   0   2 -21 58670.5 2141.31  40
   0  -2  21 59373.8 2150.27  27
   0   2  21 55283.7 2136.74  28
   0  -2 -22 444.908 150.089  13
   0  -2 -22 751.370 189.959  10
   0   2 -22 816.124 192.048  13
   0  -2 -22 437.542 137.805  16
   0   2 -22 362.536 160.917  15
   0   2 -22 402.749 166.190  10
   0  -2 -22 598.140 165.030  15
   0  -2 -22 620.331 155.207  18
   0   2 -22 472.989 155.911   9
   0  -2  22 370.662 141.390   6
   0  -2  22 645.668 76.8601 113
   0   2  22 494.529 79.5827 113
   0   2  22 489.281 73.3964 109
   0   2  22 450.200 64.5906  87
   0  -2  22 576.513 84.2448  87
   0  -2  22 605.482 82.6205  93
   0   2 -22 632.153 93.5923  26
   0   2  22 519.559 84.4561  24
   0  -2  22 643.471 81.0761  24
   0   2 -22 547.751 174.541  20
   0  -2  22 556.375 144.872  21
   0   2  22 579.665 121.142  19
   0  -2 -22 172.137 163.686  20
   0   2 -22 619.013 109.303  76
   0  -2  22 564.090 65.0009  74
   0   2 -22 639.153 99.4053  69
   0  -2 -22 603.154 90.0020  69
   0   2  22 467.498 91.2164  77
   0   2  22 574.475 102.440  64
   0  -2  22 431.668 74.8959  43
   0   2 -22 663.740 98.0701  59
   0   2 -22 607.863 87.3870  48
   0  -2  22 425.333 88.9066  41
   0  -2 -22 498.894 84.6116  57
   0   2  22 595.828 82.6169  28
   0   2  22 480.253 92.3994  27
   0  -2  22 424.479 88.5968  27
   0  -2  22 567.833 88.2227  33
   0   2 -22 517.611 87.3830  32
   0   2 -22 600.539 83.2813  40
   0   2 -23 20295.9 1049.53  10
   0  -2 -23 21998.3 1039.17  16
   0   2 -23 23265.9 1073.26  13
   0  -2 -23 24168.3 1089.68  15
   0  -2 -23 21731.9 1106.64  10
   0  -2 -23 21983.8 1024.15  18
   0  -2 -23 22491.6 1049.23  13
   0   2 -23 22880.7 1077.27  15
   0   2 -23 20759.6 1033.86   9
   0  -2  23 22186.9 1055.23   6
   0   2  23 21594.1 863.831 109
   0  -2  23 22332.0 863.213 113
   0   2  23 22990.6 870.422 113
   0  -2  23 23591.9 875.832  87
   0   2  23 21443.6 857.280  87
   0   2  23 22609.2 863.851  98
   0  -2  23 22519.1 864.948  93
   0   2 -23 21772.0 1079.02  20
   0   2  23 22734.0 879.576  24
   0  -2  23 22311.1 1019.08  19
   0  -2  23 22594.7 870.957  24
   0   2  23 21086.4 970.120  19
   0  -2 -23 22637.8 1080.85  20
   0  -2 -23 22832.1 881.836  69
   0   2  23 24496.8 904.264  64
   0   2 -23 23138.3 888.968  69
   0   2 -23 25133.5 909.426  76
   0  -2  23 22191.1 853.332  74
   0  -2 -23 22251.1 874.270  57
   0  -2  23 22258.0 883.425  41
   0   2 -23 23345.7 880.521  48
   0  -2  23 21610.0 868.338  43
   0   2 -23 22142.2 883.750  59
   0   2 -23 22141.1 880.962  26
   0   2  23 22936.2 885.441  27
   0  -2  23 23327.5 884.226  27
   0  -2  23 22379.8 880.065  33
   0   2 -23 21774.1 875.672  32
   0   2 -24 14425.8 760.490  13
   0  -2 -24 14964.0 755.667  13
   0  -2 -24 12704.3 778.874  10
   0  -2 -24 13499.6 711.435  18
   0   2 -24 13060.4 753.581  15
   0  -2  24 13305.9 694.988  14
   0  -2 -24 14969.7 779.168  15
   0   2 -24 13900.6 739.890   9
   0   2  24 13766.4 567.465 109
   0   2  24 14247.5 574.122 113
   0  -2  24 14467.3 568.519 113
   0   2  24 14408.5 566.584  98
   0   2  24 14065.3 561.551  87
   0  -2  24 13826.9 567.846  93
   0  -2  24 15130.4 580.740  87
   0   2  24 14867.0 583.871  24
   0  -2 -24 14798.0 780.186  20
   0  -2  24 13800.6 710.539  19
   0   2 -24 12814.8 751.790  20
   0  -2  24 14556.9 574.568  24
   0   2 -24 15537.0 597.244  69
   0   2 -24 16302.4 616.668  76
   0   2  24 16248.7 608.423  64
   0  -2 -24 13786.6 582.773  69
   0  -2  24 13626.1 553.900  74
   0  -2  24 14163.1 573.434  43
   0   2 -24 14511.8 590.246  59
   0  -2 -24 14856.9 580.145  57
   0   2 -24 14887.4 584.495  48
   0  -2  24 14546.3 585.631  27
   0   2  24 14395.9 589.196  27
   0   2 -24 13862.2 584.872  26
   0   2  24 13687.2 574.336  36
   0   2 -24 13906.4 579.396  32
   0  -2  25 181.447 56.4667 113
   0   2  25 267.263 67.9837 113
   0   2  25 288.604 52.5320  87
   0  -2  25 211.912 67.1780  93
   0   2  25 388.877 60.5454  98
   0   2  25 247.020 71.8145  24
   0  -2  25 213.801 65.3341  24
   0   2 -25 241.919 80.6753  26
   0   2 -25 393.052 88.6228  69
   0   2  25 127.853 85.1970  64
   0   2 -25 248.064 99.7496  76
   0  -2 -25 239.901 77.1166  69
   0  -2 -25 201.352 86.0159  59
   0  -2  25 212.963 59.7234  43
   0  -2 -25 304.186 74.2341  57
   0   2 -25 205.628 80.5764  59
   0   2 -25 265.956 72.1981  32
   0   2  25 226.975 61.8895  36
   0   2  25 262.540 82.1335  27
   0  -2  25 175.636 78.2488  27
   0   2  26 1694.94 110.388 113
   0  -2  26 1442.23 99.0713 113
   0   2  26 1392.83 88.8743  87
   0   2  26 1377.99 94.0490  98
   0  -2  26 1375.85 103.467  93
   0  -2  26 1205.26 100.506  24
   0   2  26 1314.27 109.710  24
   0  -2 -26 1589.13 120.527  69
   0   2 -26 1432.90 134.048  76
   0   2 -26 1607.22 125.167  69
   0   2  26 1418.24 130.470  64
   0  -2 -26 1498.78 111.746  57
   0  -2  26 1408.07 101.469  43
   0  -2 -26 1481.56 127.340  59
   0   2 -26 1664.95 126.089  59
   0   2 -26 1296.66 109.108  32
   0   2  26 1472.91 121.607  27
   0   2 -26 1433.21 118.027  26
   0  -2  26 1392.07 117.627  27
   0  -2 -26 1599.52 130.321  26
   0   2  26 1259.48 99.6964  36
   0   2  27 15535.9 586.533 113
   0  -2  27 15081.1 578.086 113
   0   2  27 14865.6 572.266  98
   0   2  27 13456.0 582.697  24
   0  -2  27 13501.8 576.295  24
   0   2 -27 15015.5 600.426  69
   0  -2 -27 15063.5 594.794  69
   0   2  27 15035.8 607.730  64
   0   2 -27 16587.3 617.757  76
   0  -2 -27 15501.8 602.182  59
   0  -2 -27 14532.6 585.214  57
   0   2 -27 14519.6 597.082  57
   0   2 -27 14943.0 597.003  59
   0   2  27 15534.6 598.802  27
   0   2 -27 14664.4 591.470  26
   0  -2 -27 15457.8 608.353  32
   0  -2  27 15417.0 596.652  27
   0   2 -27 13992.3 583.839  32
   0  -2 -27 15143.6 604.701  26
   0  -2  28 17880.7 682.326 113
   0   2  28 17779.3 688.814 113
   0   2  28 17301.1 673.564  98
   0  -2 -28 21236.6 715.914  76
   0  -2 -28 17793.6 696.680  69
   0   2 -28 19235.1 717.439  76
   0   2  28 18210.5 709.973  64
   0   2  28 16003.4 684.373  24
   0  -2 -28 18365.7 689.462  57
   0   2 -28 17988.3 701.785  57
   0  -2 -28 17995.8 703.596  59
   0   2 -28 18016.4 700.031  59
   0   2 -28 17231.0 692.787  26
   0  -2  28 18627.7 700.026  27
   0   2  28 17471.5 698.880  27
   0   2 -28 16333.9 685.007  32
   0  -2 -28 18671.3 710.147  32
   0  -2 -28 18724.4 708.776  26
   0  -2  29 2196.03 113.319 113
   0   2 -29 2207.27 130.142  59
   0   2 -29 2343.35 134.317  57
   0  -2 -29 2067.11 117.060  57
   0  -2 -29 2316.26 135.796  59
   0   2  29 2169.74 130.640  27
   0   2 -29 2048.51 124.436  26
   0  -2  29 2218.10 129.967  27
   0  -2 -29 2072.86 137.038  26
   0  -2 -29 2390.45 141.898  32
   0   2 -29 2394.79 147.219  76
   0   2  29 2231.95 138.025  64
   0  -2 -29 2220.79 126.092  69
   0  -2 -29 2354.57 137.978  76
   0  -2  30 7328.10 289.281 113
   0   2  30 7186.12 311.019  64
   0   2 -30 8129.24 319.716  76
   0  -2 -30 8033.40 310.686  76
   0  -2 -30 7234.20 299.180  69
   0   2 -30 7514.20 306.881  57
   0  -2 -30 7476.76 308.538  59
   0   2 -30 7010.67 301.832  59
   0  -2 -30 7290.71 311.533  53
   0  -2  30 7287.10 303.988  27
   0  -2 -30 7415.06 310.255  26
   0   2 -30 6688.87 294.857  26
   0   2  30 7022.25 303.316  27
   0  -2  31 1177.99 63.7028 113
   0   2  31 1397.43 73.2307  92
   0   2  31 1139.05 85.0797  64
   0  -2 -31 1168.60 86.8232  63
   0   2 -31 1422.70 93.2186  76
   0  -2 -31 1203.28 71.8551  69
   0  -2 -31 1243.43 79.6808  76
   0  -2  31 1159.77 86.5922  64
   0   2 -31 1345.08 83.4571  57
   0   2 -31 1417.59 77.3813  46
   0   2 -31 1205.10 77.9641  59
   0  -2 -31 1438.80 85.6087  59
   0  -2 -31 1172.08 84.3915  53
   0  -2 -31 1342.70 88.5765  26
   0  -2  31 1066.27 78.8958  27
   0   2  31 1209.59 78.7107  27
   0  -2  32 270.923 34.4457  87
   0   2  32 260.263 28.9088  92
   0  -2 -32 288.958 45.0806  26
   0   2 -32 206.088 38.3441  69
   0   2 -32 219.428 42.4795  76
   0   2  32 183.121 40.9174  64
   0  -2  32 239.906 42.9785  64
   0  -2 -32 301.426 39.4743  59
   0   2 -32 246.056 39.6035  57
   0   2  32 326.075 34.8384 113
   0  -3   0-2.32506 34.4188  14
   0   3   0 167.915 70.3501   7
   0   3   0 151.507 72.5850   1
   0  -3   0 168.102 75.4253  22
   0  -3  -1 2545.85 115.943  14
   0  -3   1 2482.92 124.030  14
   0   3  -1 2482.91 152.754   7
   0   3  -1 2379.73 160.881   1
   0   3   1 2522.46 162.822   7
   0   3  -1 2580.73 150.132  18
   0  -3  -1 2508.16 156.031  22
   0  -3   1 2492.77 161.172  22
   0  -3  -2 1671.75 90.2070  10
   0  -3   2 1923.92 105.646  14
   0   3  -2 1608.05 123.105  13
   0  -3  -2 1646.04 84.3705  14
   0   3  -2 1658.12 134.982   1
   0   3  -2 1759.31 110.731   9
   0   3  -2 1646.87 119.650   7
   0   3   2 1756.17 138.461   7
   0  -3   2 1855.75 141.856  22
   0   3  -2 1593.56 117.180  18
   0   3   2 1737.64 115.606  19
   0  -3  -2 2051.08 131.939  22
   0   3  -3 11.0396 62.6108  13
   0  -3  -3 22.1078 44.2969  10
   0  -3   3 106.371 49.7641  14
   0   3  -3 55.3055 63.1563  18
   0   3   3 85.6768 71.1385   1
   0   3   3 28.5888 68.3415   7
   0   3  -3-14.8914 54.8729   7
   0   3  -3 18.5689 52.4955   9
   0  -3   3 51.6667 100.089   6
   0   3  -3 79.8254 68.2247   1
   0  -3   3 34.2121 74.1124  22
   0   3   3 9.34289 54.1456  19
   0  -3  -3 30.7346 52.1373  22
   0  -3   3 29.8324 55.3267  21
   0   3  -4 13890.7 609.665  15
   0   3  -4 13827.1 597.345  13
   0  -3  -4 14802.5 581.442  10
   0  -3   4 14630.3 582.514  14
   0   3   4 15401.3 623.974   7
   0   3   4 15114.1 609.398   1
   0  -3   4 15139.9 638.565   6
   0   3  -4 15018.8 596.528   9
   0   3  -4 14412.7 585.202   7
   0   3  -4 15878.4 615.349   1
   0   3   4 14539.0 545.163  21
   0  -3  -4 15304.0 589.040  22
   0  -3   4 15322.1 619.755  22
   0   3  -4 14248.9 589.244  18
   0   3   4 14987.5 589.399  19
   0  -3   4 13940.9 595.302  21
   0  -3  -5 226.389 71.2214  10
   0   3  -5 257.764 68.7530  18
   0   3  -5 213.779 85.0084  15
   0  -3   5 202.516 64.0890  14
   0   3  -5 206.742 42.7667  10
   0  -3  -5 251.748 78.2922  17
   0   3  -5 168.510 75.9597  13
   0   3   5 400.404 77.3718   1
   0  -3  -5 222.168 34.8159   9
   0   3  -5 200.976 71.7214   1
   0   3   5 318.259 91.7103   7
   0  -3   5 237.522 111.686   6
   0   3  -5 195.710 57.4085   7
   0   3  -5 183.153 73.8803   9
   0  -3   5 217.780 71.2243  21
   0   3   5 263.895 69.8141  19
   0  -3  -5 242.255 55.5929  22
   0   3  -5 137.827 83.2958  20
   0   3   5 194.616 26.9334  21
   0   3  -6 65581.6 2505.53  10
   0  -3  -6 66662.3 2538.30  10
   0  -3  -6 67174.1 2492.47   9
   0  -3  -6 75680.2 2561.46  17
   0  -3   6 68699.0 2531.30  14
   0   3  -6 68047.4 2547.35  13
   0   3  -6 70062.5 2560.26  15
   0   3  -6 70502.5 2551.03   9
   0   3  -6 62614.7 2513.35   7
   0   3   6 75148.0 2551.30   1
   0  -3   6 71487.3 2589.38   6
   0   3  -6 73127.1 2549.92   1
   0   3  -6 66523.6 2559.24  20
   0   3   6 71222.6 2531.78  19
   0  -3   6 66522.0 2548.63  21
   0  -3  -6 72039.6 2514.18  22
   0   3   6 65514.1 2483.39  21
   0   3  -6 67812.2 2530.39  18
   0  -3   7 2579.86 160.748  14
   0   3  -7 2268.34 170.713  13
   0  -3  -7 2620.12 173.539  17
   0  -3  -7 2179.15 120.843   9
   0   3  -7 2623.35 186.301  15
   0   3  -7 2314.53 141.156  10
   0  -3  -7 2254.26 167.290  10
   0   3  -7 2600.20 166.583   1
   0   3  -7 2630.44 176.998   9
   0  -3   7 2395.87 204.859   6
   0   3   7 2829.11 165.271   1
   0  -3   7 2698.24 180.126  22
   0   3   7 2263.57 111.766  21
   0   3  -7 2578.14 158.911  18
   0   3  -7 2454.24 186.364  20
   0   3   7 2550.64 155.103  19
   0  -3   7 2314.10 171.344  21
   0  -3  -7 2450.29 128.514  22
   0  -3  -8 33020.8 1255.24  16
   0   3  -8 29991.5 1211.18  10
   0   3  -8 34611.6 1255.80  13
   0  -3   8 32633.8 1232.64  14
   0   3  -8 34894.1 1267.87  15
   0  -3  -8 29882.5 1244.18  10
   0  -3  -8 30325.2 1188.08   9
   0  -3  -8 34633.4 1253.54  17
   0   3   8 35254.7 1232.32   1
   0   3  -8 34580.7 1232.54   1
   0   3  -8 32834.0 1255.13   9
   0  -3   8 34192.7 1261.92  22
   0   3  -8 32997.9 1227.90  18
   0   3   8 30355.0 1178.11  21
   0  -3  -8 29233.8 1177.02  22
   0   3   8 31959.0 1223.85  19
   0   3  -8 33502.8 1269.77  20
   0  -3   8 31082.8 1248.68  21
   0  -3   9 952.204 128.521  11
   0  -3  -9 951.760 130.445  10
   0   3  -9 796.645 106.307  18
   0   3  -9 815.303 105.762  10
   0  -3  -9 862.904 121.242  16
   0  -3  -9 969.753 115.820  17
   0   3  -9 950.565 129.638  13
   0  -3  -9 922.556 83.4322   9
   0  -3   9 1042.59 113.223  14
   0   3  -9 773.723 134.993  15
   0   3   9 1103.60 101.938   1
   0   3  -9 741.156 125.323   9
   0   3   9 1005.22 136.248   7
   0   3  -9 1058.70 102.062   1
   0   3   9 864.448 104.457  19
   0  -3   9 635.059 114.345  21
   0   3   9 920.303 69.6271  21
   0   3  -9 943.312 136.256  20
   0  -3   9 955.488 124.863  22
   0   3 -10 9982.46 477.518  15
   0  -3  10 10364.2 447.099  14
   0   3 -10 9114.09 431.807  10
   0  -3 -10 9524.29 459.299  16
   0  -3 -10 9878.11 453.653  17
   0   3 -10 9747.35 465.047  13
   0  -3 -10 9660.95 469.635  10
   0   3 -10 9747.69 433.033  18
   0  -3 -10 9113.17 400.238   9
   0  -3  10 9557.80 461.904  11
   0   3  10 10308.1 422.976   1
   0   3  10 10231.4 473.904   7
   0   3 -10 9414.39 465.361   9
   0   3 -10 10570.1 429.145   1
   0   3  10 9617.17 432.371  19
   0   3 -10 9505.52 479.061  20
   0  -3  10 9927.73 457.877  22
   0  -3  10 8379.12 453.273  21
   0   3  10 8922.70 389.290  21
   0   3 -11 2461.00 204.862  13
   0   3 -11 2450.39 179.113  18
   0  -3  11 2823.38 205.467  11
   0  -3 -11 2699.24 217.087  10
   0  -3 -11 2574.34 190.261  17
   0   3 -11 2449.48 186.962  10
   0   3 -11 2852.30 222.314  15
   0  -3  11 2937.81 194.977  14
   0  -3 -11 2788.77 212.033  16
   0   3 -11 2754.32 166.777   1
   0  -3 -11 2552.87 155.255   9
   0   3  11 3078.20 214.870   7
   0   3  11 2871.98 163.470   1
   0   3 -11 2486.45 210.146   9
   0  -3  11 2719.81 195.896  22
   0   3  11 2428.92 142.454  21
   0  -3 -11 2797.46 216.519  20
   0   3  11 2723.95 183.294  19
   0  -3  11 2408.86 198.075  21
   0   3 -11 2734.76 220.585  20
   0  -3 -12 14421.3 682.135  10
   0  -3  12 16030.8 654.935  14
   0   3 -12 15327.6 636.629  18
   0  -3 -12 15170.9 652.554  17
   0   3 -12 14573.2 672.905  13
   0   3 -12 15505.3 688.406  15
   0   3 -12 13538.1 640.711  10
   0  -3  12 14873.5 664.101  11
   0  -3 -12 15610.0 674.053  16
   0  -3 -12 14122.6 603.124   9
   0   3  12 15376.3 673.905   7
   0   3  12 14703.0 600.646   1
   0   3 -12 14445.2 677.439   9
   0  -3  12 16591.6 658.469  22
   0  -3  12 14273.4 666.197  21
   0   3  12 14630.6 631.592  19
   0  -3 -12 14951.4 677.945  20
   0   3  12 13587.8 588.840  21
   0   3 -12 15657.2 695.977  20
   0  -3  13 7056.56 381.407  11
   0  -3 -13 7482.21 411.428  10
   0  -3 -13 6901.17 362.885  17
   0   3 -13 7248.72 406.375  15
   0   3 -13 6229.82 379.833  13
   0   3 -13 6589.41 366.160  10
   0   3 -13 7075.10 351.178  18
   0  -3  13 7046.42 365.091  14
   0  -3 -13 6552.65 377.699  16
   0  -3 -13 7479.26 376.296  13
   0   3  13 7424.63 388.597   7
   0   3  13 6976.46 350.628  19
   0  -3 -13 6576.79 386.373  20
   0   3  13 5907.00 303.640  21
   0   3 -13 7242.42 410.048  20
   0  -3  13 6563.40 382.469  21
   0  -3  13 7104.75 362.527  22
   0   3  14 13.7299 85.5504   7
   0   3  14-20.4465 74.6961  19
   0  -3  14 73.6502 80.2931  22
   0   3 -14 16.7591 108.689  20
   0  -3 -14 123.807 102.279  20
   0  -3  14 29.2612 82.1732  21
   0   3 -14 3.72410 47.9565  40
   0  -3  14 51.6542 55.0230  27
   0   3 -14-25.4813 44.1684  31
   0   3  14 4.35275 61.0250  27
   0   3 -14 31.5258 44.6657  62
   0   3  14 15.0070 57.9653  64
   0  -3  14 17.7955 56.7274  41
   0   3 -14 26.9193 50.5965  48
   0  -3  14 38.9119 87.2951  11
   0   3 -14 48.2099 113.800  15
   0  -3 -14-70.6000 88.5396  17
   0   3 -14-12.7403 91.6654  10
   0  -3 -14-16.4629 116.583  10
   0   3 -14-9.88498 71.1220  18
   0  -3  14 23.2181 81.5451  14
   0  -3 -14-12.5869 86.9522  13
   0  -3 -14 59.0153 96.5999  16
   0   3 -14 30.1803 95.9650  13
   0  -3 -14 15.3438 107.778  15
   0   3  15 4098.15 277.891   7
   0  -3 -15 3338.77 283.870  20
   0   3  15 3990.72 252.747  19
   0   3 -15 4264.65 318.282  20
   0   3  15 3923.85 198.211  24
   0   3  15 4057.95 192.899  25
   0  -3  15 3834.30 284.333  21
   0  -3  15 3845.82 250.964  22
   0   3 -15 4051.81 191.081  31
   0  -3  15 3635.73 194.208  27
   0   3  15 4163.90 195.185  36
   0   3  15 3827.55 190.547  28
   0   3  15 3859.52 199.303  27
   0   3  15 4348.63 209.512  64
   0  -3  15 3589.99 195.403  41
   0  -3  15 3516.81 190.056  42
   0   3 -15 3902.97 192.540  48
   0   3 -15 4186.83 191.498  40
   0   3 -15 4168.53 300.063  13
   0   3 -15 3664.98 244.065  18
   0  -3 -15 4253.84 279.914  13
   0   3 -15 4267.88 312.868  15
   0  -3 -15 4181.37 303.400  15
   0  -3  15 4097.43 275.702  11
   0   3 -15 4212.71 285.047  10
   0  -3 -15 3791.15 259.350  17
   0  -3 -15 3653.08 281.226  16
   0  -3  15 4449.98 273.719  14
   0  -3 -15 4388.26 322.067  10
   0   3  16 817.114 137.040   7
   0  -3  16 748.430 92.4217  27
   0   3  16 762.057 89.1391  27
   0   3  16 894.061 88.1872  36
   0   3  16 673.677 78.0544  28
   0  -3  16 789.733 146.179  21
   0  -3  16 721.246 110.683  22
   0  -3  16 881.074 71.0276  23
   0   3  16 834.160 80.0755  25
   0   3 -16 527.767 151.877  20
   0   3 -16 837.097 80.2330  26
   0   3  16 780.820 88.1365  24
   0   3  16 896.646 124.989  19
   0  -3 -16 715.791 160.030  20
   0   3  16 725.320 94.1396  64
   0  -3  16 720.907 92.6713  49
   0   3 -16 922.022 83.3586  40
   0   3 -16 923.619 88.5754  57
   0  -3  16 767.014 94.4545  41
   0   3 -16 756.281 81.4956  59
   0  -3  16 784.199 81.1187  42
   0  -3  16 956.595 143.656  14
   0  -3 -16 633.916 157.920  10
   0  -3 -16 1016.84 147.020  13
   0   3 -16 721.277 139.583  10
   0   3 -16 958.800 159.843  13
   0   3 -16 600.525 114.288  18
   0  -3  16 938.713 142.431  11
   0  -3 -16 723.595 147.317  16
   0  -3 -16 814.969 162.121  15
   0   3 -16 713.893 161.933  15
   0  -3 -16 488.805 104.787  17
   0  -3  17-71.8453 94.0797  14
   0  -3 -17-85.6598 130.625  10
   0  -3 -17-19.5650 116.717  15
   0   3 -17 40.2677 117.349  15
   0  -3 -17 16.1087 96.0982  13
   0   3 -17 96.7687 123.078  13
   0  -3 -17-18.4844 107.736  16
   0  -3  17 44.1875 85.8485  11
   0   3 -17-100.871 106.913  10
   0   3  17-15.5231 84.9196   7
   0  -3  17 19.8159 118.214   6
   0  -3  17 7.59324 44.5199 109
   0   3  17 61.4092 65.8961 111
   0   3  17-26.0744 47.0198 113
   0  -3  17-53.6048 52.1824  87
   0   3  17 12.3246 73.5238  19
   0   3 -17-20.9199 128.985  20
   0  -3  17 71.4815 96.4306  21
   0  -3  17 3.40039 46.0758  23
   0  -3  17-74.5794 81.3049  22
   0   3 -17 54.8916 59.3183  26
   0  -3 -17 257.157 136.650  20
   0   3  17-5.08054 63.1477  24
   0   3  17 26.4624 54.6745  25
   0   3  17-4.98160 64.9245  77
   0   3  17 54.5874 64.0797  64
   0   3  17 26.8932 44.7849  79
   0   3 -17-14.5442 59.3042  69
   0  -3  17 14.6422 56.0414  42
   0   3 -17 4.84516 64.9255  57
   0  -3  17-35.8553 74.9909  49
   0   3 -17 27.3754 59.7460  59
   0  -3  17-36.7262 70.3047  41
   0   3  17 56.1057 60.0581  36
   0   3 -17 9.00245 52.0001  40
   0   3  17 15.7183 66.9714  27
   0   3  17 92.8947 60.9868  28
   0  -3  17-35.2392 64.8239  27
   0  -3 -18 842.043 158.218  16
   0  -3 -18 832.634 151.397  13
   0  -3  18 730.879 134.053  14
   0   3 -18 471.089 159.305  15
   0  -3 -18 735.361 170.727  10
   0   3 -18 660.953 163.569  13
   0   3 -18 522.946 141.397  10
   0  -3 -18 710.783 162.280  15
   0  -3  18 743.988 133.684  11
   0   3  18 583.281 120.833   7
   0  -3  18 641.476 151.795   6
   0   3 -18 782.912 162.967   9
   0   3  18 720.640 67.4486 109
   0   3  18 562.141 87.8457 111
   0   3  18 631.378 71.0755 113
   0   3 -18 487.357 92.8292  96
   0  -3  18 618.842 74.7272  87
   0  -3  18 648.305 73.6595  93
   0  -3  18 511.461 65.0717  23
   0   3 -18 579.910 82.5036  26
   0  -3  18 596.057 82.0115  24
   0   3 -18 755.379 174.565  20
   0   3  18 675.251 88.9702  24
   0   3  18 738.200 78.3413  25
   0  -3  18 623.083 144.924  21
   0   3  18 607.569 114.456  19
   0  -3 -18 744.614 172.676  20
   0   3  18 695.353 89.9520  77
   0   3  18 680.893 73.7211  79
   0   3 -18 680.829 89.4238  69
   0   3  18 569.065 93.2622  64
   0  -3  18 582.491 89.2628  49
   0   3 -18 720.526 93.2346  57
   0  -3  18 658.708 93.1138  41
   0   3 -18 641.213 83.6678  59
   0  -3  18 521.375 85.4687  27
   0   3  18 617.314 88.8911  27
   0   3  18 673.251 83.4265  36
   0   3 -18 615.691 78.2178  40
   0  -3 -19 494.487 175.702  10
   0   3 -19 363.435 141.579  10
   0  -3 -19 667.615 164.481  15
   0  -3  19 341.122 106.305  11
   0   3 -19 383.579 151.211  15
   0   3 -19 524.321 147.765  13
   0  -3  19 386.466 119.450  14
   0  -3 -19 606.264 139.997  13
   0  -3 -19 474.759 144.548  16
   0   3 -19 391.542 148.995   9
   0  -3  19 388.690 163.148   6
   0   3  19 293.437 102.636   7
   0   3  19 356.103 64.0275 113
   0   3  19 373.147 83.9075 111
   0   3  19 424.944 58.6536 109
   0  -3  19 431.881 66.1786  93
   0  -3  19 415.819 71.1576  87
   0   3 -19 443.128 93.4541  96
   0   3  19 386.014 80.2455  24
   0  -3  19 394.224 62.3377  23
   0   3 -19 280.512 155.188  20
   0   3  19 657.209 118.488  19
   0  -3  19 297.266 123.072  21
   0  -3 -19 451.564 156.664  20
   0   3 -19 392.985 78.0472  26
   0   3  19 496.018 72.6257  25
   0  -3  19 455.000 74.7734  24
   0   3  19 588.373 97.1424  64
   0   3  19 357.315 63.7978  79
   0   3  19 348.450 81.8488  77
   0   3 -19 445.817 83.1308  69
   0   3 -19 357.592 83.5667  57
   0  -3  19 294.024 79.4683  49
   0   3 -19 496.693 81.3706  59
   0  -3  19 348.393 83.4910  41
   0   3  19 297.214 73.1290  36
   0  -3  19 437.343 85.7170  27
   0   3 -19 355.519 72.4238  40
   0   3  19 506.094 90.9330  27
   0   3 -19 389.674 67.7422  32
   0  -3 -20 442.533 175.478  10
   0   3 -20 354.472 160.766  15
   0  -3 -20 368.034 133.046  13
   0  -3  20 141.403 100.412  11
   0  -3  20 435.943 125.656  14
   0   3 -20 480.076 159.568  13
   0   3 -20 220.606 125.359  10
   0  -3 -20 46.6252 132.977  15
   0  -3 -20 278.226 137.819  16
   0   3 -20 299.785 143.169   9
   0   3  20 256.913 102.599   7
   0  -3  20 333.184 138.761   6
   0  -3  20 245.214 54.4103 113
   0   3  20 261.894 55.3107 109
   0   3  20 180.581 61.3423 113
   0  -3  20 261.654 67.8440  87
   0   3 -20 300.208 93.6408  96
   0  -3  20 314.449 67.6914  93
   0  -3  20 252.947 57.3021  23
   0   3 -20 97.2936 197.130  20
   0  -3 -20 166.792 153.360  20
   0   3 -20 236.046 76.1021  26
   0  -3  20 176.475 69.7511  24
   0   3  20 219.706 91.2972  19
   0   3  20 339.398 84.6463  24
   0   3  20 329.017 66.6473  25
   0   3  20 336.237 82.1320  77
   0   3  20 204.075 58.9651  79
   0   3 -20 272.052 79.5950  69
   0   3  20 442.986 95.7457  64
   0   3 -20 289.281 74.0591  48
   0   3 -20 282.250 83.2452  57
   0  -3  20 530.429 79.0991  43
   0   3 -20 362.706 76.3513  59
   0  -3  20 199.753 81.7679  49
   0  -3  20 306.072 82.4431  41
   0   3  20 318.501 77.1241  36
   0   3 -20 336.133 74.1033  40
   0   3  20 207.913 80.5792  27
   0   3 -20 276.424 67.3368  32
   0  -3  20 253.246 79.0413  27
   0   3 -21 6165.62 447.095  10
   0  -3 -21 6768.84 502.821  10
   0  -3  21 7563.26 428.368  11
   0  -3  21 7414.31 440.782  14
   0  -3 -21 8188.74 477.309  13
   0  -3 -21 7636.71 481.614  16
   0   3 -21 7339.03 495.586  15
   0  -3 -21 8105.67 511.209  15
   0   3 -21 6471.77 470.292  13
   0  -3  21 8246.14 503.314   6
   0   3 -21 7537.17 483.818   9
   0  -3  21 7323.51 314.219 113
   0   3  21 6862.87 313.385 109
   0   3  21 7185.61 321.553 113
   0   3 -21 6903.83 342.897  96
   0  -3  21 7746.64 322.733  93
   0   3  21 7213.86 322.110  79
   0   3  21 8006.58 324.196  97
   0  -3  21 7940.50 333.466  87
   0   3  21 7678.28 340.761  24
   0  -3  21 7389.39 318.517  23
   0   3  21 7865.70 327.856  25
   0   3  21 7029.44 406.212  19
   0   3 -21 6794.21 487.533  20
   0  -3 -21 7923.20 514.645  20
   0  -3  21 7707.73 329.490  24
   0  -3  21 7729.39 319.579  74
   0   3 -21 8100.56 344.486  69
   0   3  21 7236.18 339.971  77
   0  -3 -21 7464.39 329.862  69
   0   3  21 8140.65 359.194  64
   0  -3  21 7620.13 331.488  43
   0  -3  21 7436.02 341.009  41
   0   3 -21 7852.72 342.860  57
   0  -3  21 7107.60 337.214  49
   0   3 -21 7237.00 334.680  59
   0   3 -21 7397.70 335.216  48
   0   3  21 7809.78 334.818  36
   0   3 -21 6955.91 323.122  32
   0   3 -21 7367.70 331.401  26
   0  -3  21 7540.45 339.624  27
   0   3  21 7594.18 344.035  27
   0  -3 -22 12842.7 745.052  10
   0  -3  22 12344.9 650.346  14
   0   3 -22 12575.4 703.282  13
   0  -3 -22 13919.3 696.960  13
   0  -3 -22 12130.1 684.802  16
   0  -3 -22 14038.2 736.986  15
   0  -3 -22 12880.4 690.498  18
   0   3 -22 12451.7 713.380  15
   0  -3  22 11947.0 692.849   6
   0   3 -22 11308.4 678.082   9
   0   3  22 12937.3 525.575 113
   0  -3  22 13175.9 517.921 113
   0   3  22 12352.7 516.734 109
   0   3 -22 12038.1 542.731  96
   0   3  22 13713.2 529.891  98
   0  -3  22 13845.2 535.472  87
   0  -3  22 13337.3 524.050  93
   0   3  22 13241.1 521.741  97
   0  -3 -22 13559.4 736.434  20
   0  -3  22 12521.3 518.966  23
   0   3  22 14124.2 545.471  24
   0   3 -22 10736.7 697.566  20
   0  -3  22 13213.3 531.456  24
   0   3  22 12585.7 523.632  25
   0   3  22 14156.9 562.079  64
   0  -3  22 13551.7 521.658  74
   0  -3 -22 12984.4 532.588  69
   0   3  22 11892.9 539.096  77
   0   3 -22 14726.5 569.827  76
   0   3 -22 13919.5 547.175  69
   0   3  22 13379.2 530.960  72
   0  -3  22 13047.5 545.049  41
   0   3 -22 13621.3 540.579  48
   0   3 -22 12839.2 537.361  59
   0  -3  22 12869.4 542.260  49
   0   3 -22 13671.9 546.444  57
   0  -3  22 13180.2 532.680  43
   0   3  22 13229.8 534.758  36
   0   3 -22 12079.7 524.179  32
   0   3 -22 12277.9 531.558  26
   0  -3  22 13461.9 543.891  27
   0   3  22 13724.1 550.501  27
   0   3 -23 97.9397 144.458  15
   0  -3 -23 173.703 117.239  16
   0  -3 -23 164.453 114.041  13
   0   3 -23 146.136 135.092  13
   0  -3 -23 124.945 147.430  15
   0  -3 -23 280.496 171.144  10
   0  -3 -23-20.8824 107.966  18
   0  -3  23-52.7127 98.7733  14
   0   3 -23 132.577 120.949   9
   0  -3  23 203.910 133.681   6
   0   3  23 142.776 51.7586 109
   0  -3  23 69.3173 50.7881 113
   0   3  23 97.4278 59.2204 113
   0  -3  23 152.338 64.1796  87
   0  -3  23 70.3816 59.1357  93
   0   3 -23 202.168 88.1314  96
   0   3  23 85.5643 53.7814  97
   0   3  23 102.616 61.3890  98
   0  -3 -23 255.084 158.994  20
   0   3 -23 101.524 166.230  20
   0   3  23 50.5735 68.3045  24
   0   3 -23 129.517 70.2467  26
   0  -3  23-9.26551 64.9480  24
   0   3 -23 217.544 80.1266  69
   0   3  23 239.656 84.3774  77
   0  -3 -23 70.6070 62.8226  69
   0  -3  23 75.5896 49.7815  74
   0   3 -23 273.694 102.708  76
   0   3  23 318.272 90.7233  64
   0  -3  23 63.1017 73.6236  49
   0   3 -23 93.2790 74.4652  59
   0   3 -23 128.832 80.1533  57
   0  -3  23 226.927 65.9373  43
   0  -3  23 149.570 80.0967  41
   0   3  23 122.236 68.2495  36
   0   3 -23 151.477 63.6150  32
   0  -3  23 131.744 77.0403  27
   0   3  23 91.1554 81.1709  27
   0  -3  24 108.834 48.8463 113
   0   3  24 146.552 63.2888 113
   0   3  24 187.017 60.9926  98
   0  -3  24 169.960 64.6697  93
   0  -3  24 220.668 66.4524  87
   0   3 -24 44.1119 73.3773  96
   0  -3  24 39.7287 57.3214  24
   0   3 -24 76.6238 65.2122  26
   0   3  24 112.550 69.8494  24
   0  -3  24 155.702 50.5503  74
   0  -3 -24 127.172 64.2306  69
   0   3 -24 140.346 94.3668  76
   0   3  24 103.278 80.8799  64
   0   3 -24 74.5290 72.5279  69
   0  -3  24 127.791 58.2524  43
   0   3 -24 194.300 81.2434  57
   0  -3 -24 225.251 83.8178  59
   0   3 -24 186.205 73.9715  59
   0  -3  24 87.2903 75.2712  41
   0   3 -24 117.425 56.9050  32
   0  -3  24 172.107 77.1794  27
   0   3  24 117.799 80.4795  27
   0   3  24 182.998 61.9052  36
   0   3  25 873.218 85.4316 113
   0  -3  25 899.282 75.6570 113
   0  -3  25 949.307 86.8042  93
   0  -3  25 844.163 88.7788  87
   0   3  25 1012.65 85.1220  98
   0   3 -25 810.015 90.1127  26
   0  -3  25 927.161 84.4204  24
   0   3  25 948.997 96.0839  24
   0   3 -25 989.615 104.382  69
   0  -3  25 932.391 73.1536  74
   0  -3 -25 978.443 91.3382  69
   0   3  25 884.942 111.288  64
   0   3 -25 805.024 118.052  76
   0   3 -25 740.321 94.7285  59
   0   3 -25 883.972 103.499  57
   0  -3  25 840.857 84.8606  43
   0  -3 -25 896.262 102.287  59
   0   3  25 938.309 103.163  27
   0  -3  25 1010.26 102.130  27
   0   3  25 780.107 81.3750  36
   0  -3  26 1192.85 79.0078 113
   0   3  26 1374.11 92.5962 113
   0  -3  26 1036.47 87.4136  93
   0   3  26 1159.26 83.5101  98
   0  -3  26 1264.48 96.0784  87
   0  -3  26 876.743 81.3543  24
   0   3  26 1061.59 95.0005  24
   0   3 -26 1309.27 122.993  76
   0  -3 -26 1108.89 90.2921  69
   0   3 -26 1186.06 103.861  69
   0  -3  26 427.350 55.3691  74
   0   3  26 1067.10 111.931  64
   0  -3  26 1043.59 86.5832  43
   0   3 -26 1190.32 97.5185  59
   0  -3 -26 812.368 95.6997  59
   0   3 -26 1203.17 105.506  57
   0   3  26 865.912 77.7079  36
   0   3  26 1077.19 105.701  27
   0  -3 -26 1096.86 110.549  26
   0  -3  26 1174.59 104.921  27
   0   3 -26 1071.91 91.6938  26
   0   3  27 1273.03 92.6653 113
   0  -3  27 1243.62 79.5579 113
   0  -3  27 1417.66 99.5651  87
   0   3  27 1187.83 84.7876  98
   0   3  27 1332.41 97.2836  24
   0   3  27 1084.28 110.806  64
   0   3 -27 1369.20 125.888  76
   0  -3 -27 1194.18 91.2479  69
   0   3 -27 1244.30 104.529  69
   0  -3 -27 1242.01 106.403  59
   0   3 -27 1296.25 101.531  59
   0   3 -27 1458.82 111.518  57
   0  -3  27 1269.37 89.6682  43
   0  -3 -27 1376.26 114.721  26
   0   3 -27 1272.01 93.4895  26
   0   3  27 1064.11 104.125  27
   0  -3 -27 1266.47 113.139  32
   0  -3  27 1198.78 104.249  27
   0   3  28 1479.21 90.8306 113
   0  -3  28 1258.04 76.7449 113
   0  -3  28 1391.47 94.0038  87
   0   3  28 1454.04 83.9168  98
   0   3  28 1424.83 88.9925  92
   0   3  28 1267.72 89.6596  24
   0  -3 -28 1268.55 88.0016  69
   0  -3 -28 1518.83 109.583  76
   0   3 -28 1534.70 118.340  76
   0   3 -28 1338.43 100.805  69
   0   3  28 1301.95 107.457  64
   0   3 -28 1178.64 92.5525  59
   0   3 -28 1356.48 102.706  57
   0  -3 -28 1455.40 103.885  59
   0  -3 -28 1263.41 107.253  26
   0  -3  28 1358.07 102.147  27
   0   3  28 1353.52 104.350  27
   0  -3 -28 1409.30 112.330  32
   0   3  29 1558.64 89.0514 113
   0  -3 -29 1469.80 99.5634  76
   0   3  29 1528.80 105.663  64
   0   3 -29 1526.31 98.2531  69
   0   3 -29 1519.78 111.442  76
   0   3  29 1532.38 87.4944  92
   0   3  29 1378.17 77.6765  98
   0  -3  29 1601.27 94.2075  87
   0   3 -29 1455.60 97.8076  57
   0   3 -29 1444.92 91.8455  59
   0  -3 -29 1459.96 98.2786  59
   0  -3 -29 1531.38 107.645  26
   0  -3  29 1377.74 97.7247  27
   0  -3 -29 1502.53 108.086  32
   0   3  29 1307.95 97.7378  27
   0   3  30 6663.41 275.833 113
   0  -3  30 7283.75 281.625  87
   0   3  30 6868.55 274.010  92
   0   3 -30 6723.60 283.588  69
   0  -3 -30 6696.73 279.335  76
   0   3 -30 7273.00 296.503  76
   0   3  30 6484.45 289.499  64
   0   3 -30 6829.40 286.312  57
   0   3 -30 7102.47 284.022  46
   0  -3 -30 6978.37 284.177  59
   0  -3 -30 7135.05 296.901  53
   0  -3 -30 7242.09 291.200  26
   0  -3  30 6981.55 284.621  27
   0  -3 -30 7361.21 294.938  32
   0   3  31 130.324 28.6658 113
   0  -3  31 73.2392 32.3842  87
   0  -3 -31 142.279 42.3526  26
   0  -3 -31 78.1951 44.0036  53
   0   3 -31 80.9435 34.9077  57
   0   3 -31 86.8399 33.5118  46
   0  -3  31-18.8615 37.4189  27
   0  -3 -31 112.585 43.0771  32
   0   3 -31 85.3681 42.9391  76
   0  -3  31-2.61804 38.7856  64
   0   3 -32 389.163 38.4077  76
   0  -3  32 445.253 31.7809  87
   0  -4   0 17268.0 674.500  14
   0  -4   0 17444.6 737.048  22
   0   4   0 18234.2 748.504   1
   0   4   0 18626.1 741.713   7
   0  -4  -1 15331.8 592.967  14
   0  -4   1 15183.7 605.283  14
   0  -4  -1 15568.3 660.813  22
   0  -4   1 15622.3 667.289  22
   0   4  -1 16132.7 673.019   1
   0   4  -1 15806.4 655.975   7
   0   4   1 16776.0 672.212   7
   0  -4  -2 10006.2 399.613  14
   0  -4   2 9680.73 422.445  14
   0  -4  -2 10981.6 471.302  22
   0  -4   2 11021.9 486.130  22
   0   4   2 11597.1 490.781   7
   0   4  -2 10596.8 463.416   7
   0   4  -2 11449.4 489.332   1
   0  -4   3 39602.7 1605.80  14
   0   4  -3 42024.3 1633.75  18
   0  -4  -3 44310.6 1644.32  22
   0  -4   3 43832.2 1668.99  22
   0   4  -3 45694.0 1669.92   1
   0  -4   3 44303.7 1696.81   6
   0   4  -3 42179.8 1639.19   7
   0   4   3 43996.5 1670.20   7
   0   4   3 45349.5 1669.71   1
   0  -4  -4 37902.9 1561.57  10
   0   4  -4 42035.6 1612.20  13
   0  -4   4 39290.8 1580.58  14
   0   4  -4 42494.5 1603.89  18
   0   4   4 43027.6 1599.64  19
   0  -4  -4 45285.1 1611.06  22
   0  -4   4 43996.2 1640.39  22
   0  -4   4 43138.2 1669.44   6
   0   4   4 45148.7 1648.47   7
   0   4   4 46213.8 1639.41   1
   0   4  -4 46047.9 1640.38   1
   0   4  -4 40801.9 1602.52   7
   0   4  -4 42007.9 1598.13   9
   0  -4  -5 53682.0 2161.44  10
   0  -4  -5 63471.4 2232.44  17
   0   4  -5 56775.1 2202.00  13
   0  -4   5 56416.1 2175.03  14
   0   4   5 59760.3 2187.28  19
   0   4  -5 58364.2 2191.89  18
   0  -4   5 60496.2 2234.01  22
   0  -4  -5 58983.5 2186.65  22
   0   4  -5 53809.9 2180.55   7
   0   4   5 63839.4 2223.67   1
   0   4  -5 58034.8 2193.54   9
   0   4  -5 63169.2 2225.01   1
   0  -4   5 58378.3 2257.96   6
   0   4   5 59453.2 2236.82   7
   0  -4   6 35619.3 1377.11  14
   0  -4  -6 34075.6 1370.21  10
   0   4  -6 34979.9 1401.15  13
   0  -4  -6 38957.8 1428.71  17
   0   4  -6 34909.1 1383.54  18
   0  -4  -6 36732.5 1373.44  22
   0   4   6 35604.1 1380.66  19
   0   4   6 36792.0 1433.20   7
   0   4  -6 40469.0 1423.61   1
   0   4   6 38427.9 1417.06   1
   0   4  -6 31869.2 1366.85   7
   0  -4   6 37006.0 1461.18   6
   0   4  -6 37183.5 1398.75   9
   0   4  -7 100523. 3874.88  13
   0  -4  -7 112341. 3899.61  17
   0   4  -7 99474.0 3886.10  15
   0  -4  -7 101939. 3852.15  10
   0  -4   7 104859. 3852.61  14
   0  -4   7 97717.2 3870.16  21
   0  -4  -7 99931.2 3829.01  22
   0   4   7 102045. 3849.71  19
   0   4  -7 103757. 3853.12  18
   0   4   7 103563. 3907.15   7
   0  -4   7 106998. 3935.43   6
   0   4  -7 105934. 3874.36   9
   0   4   7 111282. 3881.61   1
   0   4  -7 113288. 3883.44   1
   0   4  -8 8416.57 441.219  15
   0  -4  -8 9428.93 443.549  17
   0  -4  -8 9214.54 443.858  16
   0  -4  -8 8590.72 412.757  10
   0   4  -8 8564.76 428.291  13
   0  -4   8 8818.49 406.509  14
   0  -4   8 9384.25 450.342  22
   0   4   8 8637.03 400.875  19
   0  -4  -8 7966.91 366.159  22
   0   4  -8 8851.05 406.397  18
   0  -4   8 7764.28 417.779  21
   0   4  -8 8519.75 423.480   9
   0  -4   8 9586.81 486.035   6
   0   4  -8 8886.85 416.997   1
   0   4   8 9585.29 422.688   1
   0  -4   9 30635.1 1180.32  14
   0   4  -9 30274.8 1221.58  15
   0  -4  -9 27442.1 1187.42  10
   0  -4  -9 30156.6 1215.06  16
   0  -4  -9 31189.0 1217.23  17
   0   4  -9 28377.8 1202.88  13
   0   4   9 29857.4 1171.17  19
   0  -4   9 32496.2 1224.17  22
   0  -4   9 28187.7 1203.92  21
   0   4  -9 28803.4 1170.39  18
   0   4  -9 32050.6 1193.88   1
   0   4   9 30173.2 1185.28   1
   0   4  -9 29156.8 1203.63   9
   0  -4   9 28557.4 1248.49   6
   0   4 -10 8916.37 452.110  13
   0  -4  10 9431.74 469.950  11
   0  -4  10 9201.43 426.958  14
   0  -4 -10 9333.84 454.125  17
   0  -4 -10 8131.06 436.775  10
   0  -4 -10 9197.12 458.795  16
   0   4 -10 8860.96 465.408  15
   0   4 -10 8667.76 466.348  20
   0  -4  10 7557.90 438.804  21
   0  -4  10 9527.52 462.379  22
   0   4 -10 8400.92 411.353  18
   0   4  10 8461.71 411.684  19
   0   4 -10 8930.62 455.163   9
   0   4 -10 9894.92 433.447   1
   0   4  10 8928.86 422.687   1
   0  -4  11 295.324 106.176  11
   0  -4 -11 224.664 106.014  16
   0   4 -11 235.099 82.1906  18
   0   4 -11 187.715 103.397  13
   0  -4  11 194.563 84.3538  14
   0  -4 -11 243.167 111.935  10
   0  -4 -11 168.272 93.5366  17
   0   4 -11 306.344 117.668  15
   0   4 -11 293.531 104.971   9
   0   4  11 164.724 103.813   7
   0   4 -11 336.007 78.7785   1
   0   4  11 317.061 97.8144   1
   0   4  11 182.500 75.2715  19
   0   4 -11 303.300 121.536  20
   0  -4  11 213.708 97.2382  21
   0  -4  11 238.138 105.499  22
   0  -4 -12 743.653 137.635  20
   0   4  12 532.872 74.8848  24
   0  -4  12 402.992 107.385  21
   0  -4  12 413.254 118.027  22
   0   4 -12 654.463 143.734  20
   0   4  12 514.595 94.4573  19
   0   4  12 430.613 76.6378  27
   0   4 -12 437.979 61.3212  40
   0   4 -12 486.390 61.2724  31
   0   4  12 480.331 78.3041  64
   0  -4 -12 346.077 115.863  10
   0  -4 -12 420.857 106.478  17
   0  -4  12 375.718 98.4333  14
   0  -4  12 530.504 123.433  11
   0  -4 -12 527.078 126.811  16
   0   4 -12 466.663 121.471  13
   0   4 -12 500.229 95.3743  18
   0   4 -12 771.276 150.166  15
   0   4 -12 557.905 89.5487   1
   0   4  12 524.424 86.0184   1
   0   4  12 359.373 116.345   7
   0   4 -12 493.063 125.639   9
   0   4  13 1641.56 184.843   7
   0   4 -13 1662.62 191.873   9
   0   4  13 1341.46 126.490   1
   0   4  13 1591.65 110.707  25
   0  -4  13 1483.14 180.362  21
   0  -4 -13 1887.24 203.812  20
   0  -4  13 1699.08 175.597  22
   0   4 -13 1814.90 210.642  20
   0   4  13 1626.32 147.876  19
   0   4  13 1442.86 113.077  24
   0   4  13 1524.40 108.986  36
   0   4  13 1733.52 119.122  27
   0  -4  13 1532.54 119.948  27
   0   4 -13 1447.93 102.875  40
   0   4  13 1651.33 123.237  64
   0   4 -13 1594.77 106.753  48
   0  -4  13 1415.48 109.913  42
   0  -4  13 2106.42 199.744  11
   0   4 -13 1280.39 138.214  18
   0   4 -13 1740.06 185.351  13
   0  -4 -13 1879.12 196.010  16
   0  -4 -13 1472.38 169.229  17
   0  -4  13 1765.79 170.563  14
   0   4 -13 1305.53 183.427  15
   0  -4 -13 1578.10 190.998  10
   0  -4 -13 1579.08 164.911  13
   0   4 -14 13670.2 669.197   9
   0   4  14 14137.8 669.822   7
   0   4 -14 13169.1 530.842  40
   0   4  14 13588.3 536.917  36
   0  -4  14 12543.9 539.338  27
   0   4  14 13331.5 542.141  27
   0   4  14 13474.3 541.577  24
   0  -4  14 12865.1 652.236  21
   0  -4  14 14511.5 643.347  22
   0  -4 -14 14302.8 678.888  20
   0   4 -14 11783.2 583.006  18
   0   4  14 12886.9 534.503  25
   0   4  14 13046.7 596.565  19
   0   4 -14 13693.7 679.110  20
   0   4 -14 12509.7 525.606  69
   0   4  14 14860.8 556.291  64
   0  -4  14 12938.4 537.974  42
   0   4 -14 13074.9 530.327  48
   0   4 -14 13461.8 530.714  57
   0  -4 -14 11756.1 650.842  10
   0  -4  14 14313.0 629.148  14
   0  -4  14 13535.4 652.406  11
   0  -4 -14 14529.5 675.188  16
   0   4 -14 13368.9 661.900  13
   0  -4 -14 14238.5 645.263  17
   0  -4 -14 14262.6 635.414  13
   0   4 -14 13747.9 678.429  15
   0   4 -15 165.494 113.488  13
   0  -4  15 68.5006 94.7764  14
   0  -4 -15 76.2469 126.078  10
   0  -4 -15 204.827 118.524  16
   0  -4  15 149.305 103.491  11
   0   4 -15 194.725 133.468  15
   0  -4 -15 19.1987 122.196  15
   0  -4 -15 189.929 101.904  13
   0  -4 -15 244.102 110.737  17
   0   4 -15 126.382 116.069   9
   0   4  15 106.790 96.1753   7
   0   4  15 186.562 74.1591 111
   0   4 -15 118.442 81.6298  96
   0   4  15 83.1627 82.7452  84
   0   4  15 96.4727 60.9446  25
   0   4 -15 302.845 133.526  20
   0  -4  15 52.7113 94.9469  21
   0   4  15 68.5504 74.2678  19
   0   4  15 116.535 69.5481  24
   0  -4  15 137.993 93.0090  22
   0  -4 -15 367.900 134.985  20
   0   4 -15 151.809 71.7946  76
   0   4 -15 98.2641 53.8937  69
   0   4  15 301.110 82.1289  64
   0   4  15 167.418 67.0597  77
   0   4  15 98.8675 51.5441  79
   0  -4  15 92.2938 61.3857  42
   0   4 -15 105.345 59.2985  57
   0   4 -15 190.721 58.8337  48
   0  -4  15 287.170 78.0634  41
   0  -4  15 165.738 71.1738  27
   0   4  15 114.197 60.7299  36
   0   4  15 194.843 73.5116  27
   0  -4 -16 2580.30 258.245  16
   0  -4  16 3400.15 251.659  14
   0  -4 -16 2796.32 239.403  17
   0  -4 -16 2869.76 246.119  13
   0   4 -16 3204.73 280.676  13
   0  -4  16 3096.80 259.708  11
   0   4 -16 3250.69 294.091  15
   0  -4 -16 2823.97 277.903  10
   0  -4 -16 3718.27 301.859  15
   0   4 -16 3070.21 276.529   9
   0   4  16 2844.73 253.970   7
   0   4  16 2775.86 170.871 111
   0   4  16 2883.25 149.174 113
   0   4 -16 2309.88 172.504  96
   0   4  16 2517.55 181.854  84
   0  -4  16 3110.60 158.106  87
   0   4  16 2813.88 215.480  19
   0   4  16 3062.55 167.181  25
   0   4  16 3067.06 174.310  24
   0  -4  16 2900.01 259.670  21
   0  -4  16 2705.37 229.226  22
   0   4 -16 2703.59 274.403  20
   0  -4 -16 3156.11 285.810  20
   0   4  16 2926.22 157.053  79
   0   4  16 3161.88 172.489  77
   0   4 -16 2863.72 160.685  69
   0   4  16 2907.65 182.197  64
   0   4 -16 2962.43 184.776  76
   0  -4  16 2615.42 168.691  41
   0   4 -16 3013.93 165.742  57
   0   4 -16 3181.81 166.211  48
   0  -4  16 3028.35 170.987  42
   0   4 -16 2993.19 157.704  59
   0  -4  16 2993.44 173.942  27
   0   4  16 2968.58 166.728  36
   0   4  16 2943.73 173.939  27
   0   4 -17 34600.1 1491.07  13
   0  -4  17 37709.1 1471.36  11
   0   4 -17 35429.6 1508.90  15
   0  -4 -17 34586.1 1488.59  16
   0  -4 -17 33534.2 1499.35  10
   0  -4 -17 37330.0 1461.86  13
   0  -4 -17 38191.8 1522.44  15
   0  -4  17 37147.4 1447.47  14
   0   4 -17 35359.1 1495.87   9
   0   4  17 35319.6 1476.00   7
   0   4  17 34055.4 1308.36 113
   0   4  17 33580.5 1330.46 111
   0  -4  17 35765.2 1317.08  87
   0   4 -17 31463.7 1333.87  96
   0  -4  17 32853.9 1412.96  22
   0   4  17 37331.2 1336.43  24
   0   4  17 37519.8 1329.18  25
   0   4 -17 33753.9 1503.40  20
   0   4  17 32742.0 1395.55  19
   0  -4 -17 36989.1 1516.70  20
   0   4  17 35132.3 1330.47  77
   0   4  17 33433.7 1315.29  79
   0   4 -17 34402.5 1320.64  69
   0   4 -17 35111.9 1343.46  76
   0   4  17 37229.0 1348.82  64
   0   4 -17 33973.9 1315.01  59
   0  -4  17 35035.0 1334.60  41
   0   4 -17 34902.0 1322.84  57
   0  -4  17 36418.8 1331.07  42
   0  -4  17 33665.1 1330.45  49
   0   4 -17 35305.6 1325.38  48
   0   4  17 35332.5 1325.56  36
   0  -4  17 33419.0 1330.35  27
   0   4  17 36160.9 1336.22  27
   0  -4  18 2125.78 216.287  14
   0  -4 -18 1855.28 250.003  10
   0  -4 -18 1907.75 236.805  16
   0   4 -18 2480.93 262.059  13
   0  -4  18 2587.60 233.803  11
   0  -4 -18 2338.53 229.248  13
   0  -4 -18 2233.72 255.900  15
   0   4 -18 2195.16 260.031  15
   0   4 -18 2073.60 249.121   9
   0  -4  18 2056.32 261.007   6
   0   4  18 2366.02 238.481   7
   0   4  18 2250.16 128.503 113
   0   4  18 1928.71 150.185 111
   0  -4  18 2343.79 136.124  87
   0   4 -18 1980.50 157.480  96
   0  -4 -18 2104.26 264.508  20
   0   4 -18 2154.15 255.373  20
   0   4  18 2282.78 192.131  19
   0  -4  18 1636.43 175.749  22
   0   4  18 2391.02 154.853  24
   0   4  18 2278.08 142.484  25
   0   4  18 2214.85 147.166  77
   0   4 -18 2175.94 165.313  76
   0   4  18 2239.07 134.690  79
   0   4  18 2351.80 165.095  64
   0   4 -18 2050.28 140.043  69
   0  -4  18 2121.50 154.466  41
   0  -4  18 2572.68 153.199  42
   0   4 -18 2254.47 144.862  57
   0   4 -18 2169.78 141.342  48
   0   4 -18 2180.08 137.679  59
   0  -4  18 2203.62 152.162  49
   0  -4  18 2035.60 150.905  27
   0   4  18 2276.30 153.482  27
   0   4  18 2096.44 140.871  36
   0  -4 -19 2647.85 249.820  13
   0  -4  19 2418.69 237.868  14
   0  -4 -19 2792.38 300.089  10
   0   4 -19 2399.78 270.818  13
   0  -4 -19 2965.72 284.337  16
   0   4 -19 2484.77 282.405  15
   0  -4 -19 2927.56 301.746  15
   0  -4  19 2712.40 244.906  11
   0   4 -19 2998.12 289.687   9
   0  -4  19 3111.46 310.962   6
   0   4  19 2253.83 236.997   7
   0   4  19 2617.40 146.171 113
   0   4  19 2569.62 172.167 111
   0  -4  19 2857.87 149.156  93
   0  -4  19 2773.67 154.192  87
   0   4 -19 2361.97 173.789  96
   0   4  19 2742.32 157.606  98
   0  -4  19 2836.33 163.487  24
   0   4 -19 2182.80 267.993  20
   0  -4 -19 2465.61 290.272  20
   0   4  19 2557.79 157.610  25
   0   4  19 2888.77 173.237  24
   0   4 -19 2785.01 163.709  69
   0   4  19 2996.39 188.027  64
   0   4  19 2647.67 168.989  77
   0   4 -19 2543.76 179.375  76
   0   4  19 2529.92 150.782  79
   0  -4  19 2884.74 174.032  49
   0  -4  19 3075.93 178.617  41
   0   4 -19 2513.69 154.175  59
   0   4 -19 2794.58 164.705  57
   0   4 -19 2706.26 164.183  48
   0   4  19 2706.82 172.732  27
   0   4  19 2703.27 162.455  36
   0  -4  19 2836.59 173.776  27
   0   4 -20 10348.1 612.567  15
   0  -4 -20 10004.1 620.773  10
   0  -4 -20 11722.7 639.968  15
   0   4 -20 10620.8 611.483  13
   0  -4  20 10062.1 551.004  11
   0  -4  20 9789.68 545.859  14
   0  -4 -20 9826.75 593.281  16
   0   4 -20 10176.2 598.147   9
   0  -4  20 10411.9 619.994   6
   0   4  20 9373.45 555.373   7
   0   4  20 9777.68 447.096 111
   0   4  20 10095.1 424.410 113
   0  -4  20 11023.2 428.288  93
   0  -4  20 10333.5 434.592  87
   0   4  20 11346.3 439.997  98
   0   4 -20 9277.68 450.895  96
   0  -4 -20 9094.64 600.261  20
   0   4  20 10662.1 451.463  24
   0  -4  20 10564.1 422.163  23
   0  -4  20 11068.0 439.291  24
   0   4 -20 9193.29 598.200  20
   0   4  20 10265.8 435.477  25
   0   4  20 11423.8 470.084  64
   0   4 -20 9940.86 438.904  69
   0   4  20 9888.00 430.042  79
   0   4  20 10567.7 451.796  77
   0   4  20 11465.7 451.953  72
   0  -4  20 10596.2 451.001  49
   0   4 -20 10441.1 443.334  57
   0   4 -20 10132.7 433.969  59
   0  -4  20 10393.8 452.379  41
   0  -4  20 10632.0 449.481  27
   0   4  20 10892.3 456.401  27
   0   4  20 10165.0 437.725  36
   0   4 -21 9126.29 602.644  15
   0  -4  21 10576.4 565.894  14
   0  -4 -21 11462.3 627.540  16
   0  -4 -21 9950.44 634.284  10
   0   4 -21 9130.35 595.770  13
   0  -4 -21 11397.6 643.009  15
   0  -4  21 10641.4 629.286   6
   0   4  21 10661.9 434.002 113
   0   4 -21 8972.25 454.341  96
   0   4  21 10649.1 443.518  98
   0  -4  21 10714.0 442.061  87
   0  -4  21 10561.6 433.678  93
   0   4  21 11012.7 457.783  24
   0   4  21 10356.0 440.894  25
   0  -4  21 10713.0 444.400  24
   0  -4 -21 11184.9 646.346  20
   0   4 -21 9908.13 620.970  20
   0   4 -21 10368.8 448.732  69
   0  -4  21 10782.5 436.881  74
   0   4  21 11405.6 454.369  72
   0   4  21 10054.0 436.508  79
   0   4  21 11996.2 479.132  64
   0   4  21 10609.2 457.718  77
   0  -4  21 10802.4 457.799  49
   0   4 -21 10387.9 449.397  57
   0  -4  21 10889.6 459.797  41
   0   4 -21 10072.1 440.801  59
   0  -4  21 10600.4 447.238  43
   0  -4  21 11329.3 459.740  27
   0   4  21 11746.6 467.553  27
   0   4  21 10923.5 446.901  36
   0  -4 -22 2863.85 281.355  16
   0   4 -22 2874.82 295.503  13
   0   4 -22 2414.89 282.097  15
   0  -4 -22 3221.04 316.393  15
   0  -4  22 2987.48 256.760  14
   0   4  22 2846.86 157.568 113
   0  -4  22 2994.91 158.232  93
   0  -4  22 3124.25 166.741  87
   0   4  22 3168.59 166.873  98
   0   4  22 3350.11 166.917  97
   0   4 -22 2359.09 178.238  96
   0   4 -22 2620.38 296.177  20
   0  -4  22 3003.65 164.951  24
   0   4  22 3031.51 179.937  24
   0   4  22 2729.78 159.824  25
   0  -4 -22 3173.26 318.683  20
   0   4 -22 2984.85 171.789  69
   0   4  22 3079.08 182.038  77
   0   4  22 3053.42 193.862  64
   0  -4  22 2988.43 160.535  74
   0   4  22 3144.82 171.163  72
   0  -4  22 3286.95 187.929  41
   0   4 -22 2609.53 162.246  59
   0  -4  22 3043.77 181.411  49
   0   4 -22 3151.35 178.548  57
   0  -4  22 3138.21 172.612  43
   0   4  22 3228.66 188.026  27
   0  -4  22 3179.45 181.670  27
   0   4  22 2687.13 163.475  36
   0   4  23 10732.6 433.007 113
   0   4  23 11406.6 438.039  97
   0   4  23 11136.4 442.019  98
   0   4  23 11124.5 437.683  92
   0  -4  23 10790.4 442.384  87
   0   4 -23 8558.73 446.743  96
   0  -4  23 10933.2 434.255  93
   0   4  23 10128.8 433.662  25
   0  -4  23 10507.1 438.077  24
   0   4  23 11248.7 454.371  24
   0   4  23 10194.2 452.912  77
   0  -4  23 10769.4 433.615  74
   0   4  23 11170.1 470.744  64
   0   4  23 10264.3 439.197  72
   0   4 -23 9886.31 443.445  69
   0  -4  23 11050.0 445.876  43
   0   4 -23 10688.9 450.010  57
   0   4 -23 10504.9 440.540  59
   0  -4  23 10571.3 456.201  41
   0  -4  23 10727.3 453.353  49
   0  -4 -23 11103.2 448.417  59
   0   4  23 10044.1 436.331  36
   0   4  23 10876.5 458.719  27
   0  -4  23 11857.9 458.973  27
   0   4  24 2747.03 145.524 113
   0   4  24 2851.52 147.484  92
   0  -4  24 2624.09 144.481  93
   0   4  24 2845.92 146.796  97
   0  -4  24 2789.76 152.252  87
   0   4  24 2960.08 152.952  98
   0   4  24 2781.61 163.744  24
   0  -4  24 2467.04 145.941  24
   0   4  24 2758.14 179.251  64
   0   4 -24 2924.84 160.967  69
   0  -4  24 2753.10 142.527  74
   0   4  24 2499.31 161.576  77
   0  -4  24 2703.39 168.189  41
   0   4 -24 2540.12 149.657  59
   0  -4  24 2871.09 167.164  49
   0   4 -24 2633.35 160.824  57
   0  -4 -24 2482.84 154.674  59
   0  -4  24 2694.25 153.579  43
   0  -4  24 2897.11 167.885  27
   0   4  24 2954.07 170.485  27
   0   4  24 2272.69 142.171  36
   0   4  25 1669.86 105.008 113
   0  -4  25 1560.55 104.118  93
   0   4  25 1765.31 106.192  92
   0   4  25 1836.81 111.350  98
   0  -4  25 1659.56 111.302  87
   0   4  25 1617.05 102.535  97
   0   4  25 1725.84 118.449  24
   0  -4  25 1418.45 103.701  24
   0   4  25 1671.88 135.091  64
   0  -4  25 1724.46 101.978  74
   0   4 -25 1760.27 120.389  69
   0  -4  25 1835.01 113.767  43
   0   4 -25 1604.46 120.408  57
   0   4 -25 1506.20 107.790  59
   0  -4 -25 1633.86 118.050  59
   0  -4  25 1741.60 128.233  41
   0   4  25 1717.40 128.255  27
   0  -4  25 1565.56 120.591  27
   0  -4 -25 1853.12 128.640  26
   0   4  26 15.6226 44.3435 113
   0  -4  26-6.22613 51.4741  93
   0  -4  26 26.0765 51.7956  87
   0   4  26-6.78231 48.9893  98
   0   4 -26 4.04662 50.8222  82
   0   4  26 6.35684 45.8272  92
   0  -4 -26 27.3707 64.6097  26
   0   4  26-16.3470 54.0190  24
   0   4  26-33.1219 71.6030  64
   0  -4  26 5.58359 40.0177  74
   0   4 -26 86.6451 57.1267  69
   0  -4 -26 3.96430 55.4645  59
   0   4 -26 64.8372 62.8046  57
   0  -4  26-3.69064 48.8962  43
   0   4 -26 33.3865 48.1373  59
   0   4  26-18.7719 68.4484  27
   0  -4 -26 30.2576 68.6336  32
   0  -4  26 8.96887 67.9679  27
   0   4  27 6660.22 277.976 113
   0  -4  27 6880.63 286.233  87
   0   4  27 7006.60 279.380  92
   0   4  27 7170.15 282.619  98
   0   4  27 5929.32 282.539  24
   0   4 -27 6493.80 287.020  69
   0   4  27 6668.30 302.789  64
   0  -4  27 6392.42 281.015  43
   0   4 -27 6734.42 291.503  57
   0  -4 -27 6727.45 287.550  59
   0  -4 -27 7505.63 305.286  32
   0  -4 -27 7203.14 297.724  26
   0  -4  27 7282.02 296.653  27
   0   4  28 1638.33 83.2542 113
   0  -4 -28 1737.65 95.6297  76
   0   4 -28 1509.70 90.4141  69
   0   4  28 1812.36 85.8311  98
   0  -4  28 1932.96 93.5406  87
   0  -4 -28 1708.48 91.1639  59
   0   4 -28 1741.94 97.8839  57
   0  -4  28 1553.87 98.3415  27
   0  -4 -28 1738.25 108.415  32
   0  -4 -28 1746.65 102.801  26
   0   4  29 1280.99 71.6631 113
   0   4  29 1287.89 71.2649  98
   0  -4  29 1395.18 80.5269  87
   0  -4 -29 1390.62 99.5414  53
   0   4 -29 1581.28 88.6149  46
   0   4 -29 1321.23 83.6542  57
   0  -4  29 1247.20 84.1678  27
   0  -4 -29 1388.49 93.4365  32
   0  -4 -29 1303.77 86.3214  26
   0  -4 -29 1427.56 101.802  63
   0   4 -29 1375.41 98.2549  76
   0  -4  30 1565.37 78.4671  87
   0   4  30 1401.34 71.4535  91
   0   4 -30 1381.17 79.1986  57
   0   4 -30 1552.61 83.2453  46
   0  -4  30 1522.32 81.6227  27
   0  -4 -30 1686.28 89.5780  32
   0   4 -30 1693.70 94.1378  76
   0  -4 -30 1571.25 96.8342  63
   0   4 -31 3403.06 151.138  76
   0  -4  31 3735.63 143.760  87
   0   5   0 11.7050 80.8626   7
   0   5   0-25.6501 92.2773   1
   0  -5   0-69.0356 94.2771  22
   0   5  -1 3421.02 239.393   1
   0   5   1 2596.03 215.960   7
   0   5  -1 2944.97 212.788   7
   0  -5  -1 3027.06 219.969  22
   0  -5   1 3145.84 225.904  22
   0   5  -2 5918.11 325.890   7
   0   5  -2 6586.28 356.509   1
   0   5   2 6251.47 349.211   7
   0  -5   2 5589.66 338.133  22
   0  -5  -2 5537.40 325.018  22
   0   5  -3 4504.68 282.204   1
   0   5  -3 4039.74 251.050   7
   0  -5   3 4519.78 318.193   6
   0   5   3 4845.60 287.402   1
   0   5   3 4317.37 288.406   7
   0  -5   3 3818.08 210.115  14
   0  -5   3 4079.67 279.917  22
   0  -5  -3 4955.54 273.427  22
   0   5   4 5167.21 301.769   1
   0  -5   4 4773.88 334.132   6
   0   5   4 4229.12 291.195   7
   0   5  -4 5113.20 300.269   1
   0  -5   4 4632.48 234.903  14
   0  -5  -4 5246.23 310.659  17
   0  -5  -4 4930.98 276.112  22
   0  -5   4 4897.45 302.550  22
   0   5   5 892.080 145.837   7
   0   5  -5 772.928 109.521   7
   0  -5   5 1085.67 178.663   6
   0   5  -5 1083.50 140.998   1
   0   5   5 1078.60 136.002   1
   0  -5  -5 1036.60 147.612  17
   0  -5   5 981.465 99.7858  14
   0  -5   5 826.327 146.889  22
   0  -5  -5 911.786 116.178  22
   0   5   6 14448.7 691.298   7
   0  -5   6 15160.2 725.005   6
   0   5   6 16021.5 676.024   1
   0   5  -6 15876.6 680.815   1
   0  -5   6 14899.5 616.502  14
   0  -5  -6 16293.2 695.716  17
   0  -5   6 15229.4 693.021  22
   0  -5  -6 14622.5 628.354  22
   0   5  -6 14297.4 635.252  18
   0   5   7 7637.20 441.236   7
   0   5  -7 8494.91 423.396   1
   0   5   7 8054.85 416.694   1
   0  -5   7 8323.35 474.739   6
   0   5  -7 7589.14 395.520   9
   0  -5   7 7691.36 373.451  14
   0  -5  -7 8895.21 444.501  17
   0   5  -7 7995.88 406.463  13
   0   5   7 7593.25 377.284  19
   0  -5  -7 7514.38 366.319  22
   0   5  -7 7186.73 379.612  18
   0   5  -8 727.720 71.2211  30
   0   5   8 870.478 123.805   1
   0   5   8 892.435 152.691   7
   0   5  -8 570.193 112.550   9
   0  -5   8 995.982 184.431   6
   0   5  -8 854.201 121.950   1
   0  -5  -8 839.568 138.359  16
   0  -5   8 737.059 103.826  14
   0  -5  -8 865.359 146.585  17
   0   5  -8 852.166 115.554  18
   0   5  -8 778.511 126.826  13
   0   5   8 784.941 85.5746  25
   0   5   8 673.051 102.016  19
   0   5  -9 2985.12 148.870  30
   0   5  -9 2825.14 216.669   1
   0   5   9 2757.72 250.044   7
   0   5  -9 3215.44 230.542   9
   0   5   9 3260.72 225.168   1
   0  -5   9 3147.85 285.583   6
   0   5  -9 2588.91 217.559  13
   0  -5  -9 2705.72 235.151  16
   0  -5   9 2787.95 198.821  14
   0  -5  -9 2708.15 233.746  17
   0   5   9 2946.36 161.658  25
   0   5   9 2859.28 196.182  19
   0   5  -9 2558.98 196.488  18
   0  -5   9 2848.25 240.214  22
   0   5 -10 222.797 52.6573  30
   0  -5  10 340.275 110.895  22
   0   5  10 303.540 70.3849  24
   0   5  10 276.856 70.3853  25
   0   5  10 424.429 88.0399  19
   0   5 -10 368.647 110.999   9
   0   5 -10 179.550 91.4094   1
   0   5  10 349.474 97.7616   1
   0  -5  10 454.210 151.202   6
   0   5 -10 333.747 90.6361  18
   0  -5 -10 319.514 119.796  17
   0  -5  10 322.471 111.605  11
   0   5 -10 347.811 107.975  13
   0  -5 -10 232.291 110.144  16
   0  -5  10 158.463 80.7237  14
   0  -5  11 658.400 79.1995  28
   0   5 -11 790.189 71.1142  30
   0   5  11 804.736 88.9438  24
   0  -5  11 554.485 131.435  22
   0   5  11 746.484 85.0538  25
   0   5  11 675.528 107.909  19
   0  -5  11 643.476 72.6611  66
   0   5 -11 502.037 96.8213  18
   0  -5 -11 715.054 139.345  17
   0  -5 -11 822.304 148.893  16
   0   5 -11 683.709 136.368  13
   0  -5  11 793.896 147.566  11
   0  -5  11 817.266 122.517  14
   0   5  11 620.508 106.232   1
   0   5 -11 549.337 110.660   1
   0   5 -11 742.290 145.972   9
   0  -5 -12 55.4292 102.465  16
   0   5 -12-16.6665 96.0115  13
   0  -5  12 36.5290 106.486  11
   0  -5 -12 102.966 105.840  17
   0  -5  12 60.7059 83.9119  14
   0   5 -12 41.2922 66.3522  18
   0   5 -12 32.0406 97.7535   9
   0   5 -12 110.632 82.0288   1
   0   5  12 19.4425 103.479   7
   0   5  12 11.9985 71.6256   1
   0   5  12 137.562 53.9116 117
   0   5  12 61.5076 66.5333 111
   0   5  12 51.1909 54.0474  98
   0   5 -12 36.5579 79.2622  96
   0   5  12 103.872 79.4320  84
   0   5  12 42.4135 64.0231  19
   0   5  12 41.7798 60.2049  25
   0  -5  12 210.525 106.062  22
   0  -5 -12 75.5213 118.889  20
   0   5  12 141.222 68.7861  24
   0  -5  12 121.300 52.8991  66
   0   5 -12 44.2314 68.5895  76
   0   5  12 57.7068 59.0408  77
   0   5  12 91.1072 50.1959  79
   0   5  12 18.3197 69.2995  64
   0  -5  12 38.1296 64.3002  42
   0   5 -12 122.819 48.8849  30
   0  -5  12 65.6566 59.7572  28
   0   5 -13 10248.3 543.484  13
   0  -5  13 10714.2 508.047  14
   0  -5  13 10367.9 560.260  11
   0  -5 -13 10944.3 554.358  17
   0  -5 -13 10639.6 564.792  16
   0  -5 -13 10583.7 511.498  13
   0   5  13 10010.5 488.297   1
   0   5 -13 9553.02 536.377   9
   0   5  13 9969.85 560.310   7
   0   5  13 10514.1 431.543 111
   0   5  13 9824.05 416.246 117
   0   5 -13 7820.44 427.621  96
   0   5  13 10291.4 439.088  84
   0   5  13 9975.59 416.035  98
   0   5  13 9363.48 475.962  19
   0   5  13 10284.5 432.780  24
   0   5  13 10219.7 428.956  25
   0  -5  13 10541.1 548.539  22
   0  -5 -13 11491.3 582.713  20
   0   5  13 10113.4 414.530  79
   0   5  13 10361.3 424.364  77
   0   5  13 11237.0 446.319  64
   0  -5  13 9750.66 416.518  66
   0   5 -13 10328.5 435.609  76
   0  -5  13 10203.5 430.644  42
   0   5  13 10477.5 433.508  27
   0   5  13 9716.84 421.237  36
   0  -5  13 9586.00 416.337  28
   0   5 -13 10182.6 412.011  30
   0  -5  14 116.141 115.505  11
   0  -5 -14 82.4428 114.295  16
   0   5 -14 208.756 118.278  13
   0   5 -14 121.751 118.299  15
   0  -5  14 96.3092 95.8818  14
   0  -5 -14-36.4265 102.327  17
   0   5 -14 91.5172 114.077   9
   0   5  14 63.4894 107.699   7
   0   5  14 37.2195 53.1557 117
   0   5  14 89.8745 75.1459 111
   0   5  14 18.8412 45.9197  92
   0   5 -14 34.3684 55.7402  82
   0   5  14 144.666 64.1171  98
   0   5  14 95.6580 85.8786  84
   0   5 -14 204.794 87.5605  96
   0  -5 -14 84.7257 137.393  20
   0  -5  14 200.298 115.335  22
   0   5  14 77.3988 68.0421  25
   0   5  14 33.8605 72.5386  19
   0   5  14 29.4348 72.2540  24
   0   5 -14 86.5983 70.1958  76
   0   5  14 58.1465 66.9460  77
   0   5  14 66.7540 73.0829  64
   0   5 -14 93.5747 54.8251  57
   0  -5  14-22.9865 66.0354  42
   0   5 -14 191.403 51.2175  30
   0   5  14 141.867 80.8410  27
   0   5  14 25.6922 62.0559  36
   0  -5  14-6.03406 76.5982  27
   0  -5  14 52.8084 56.5889  28
   0  -5 -15 1579.02 194.504  17
   0  -5  15 1377.61 189.572  11
   0   5 -15 1245.68 187.299  13
   0  -5 -15 1563.87 212.659  16
   0  -5  15 1158.34 155.943  14
   0   5 -15 1470.32 210.572  15
   0   5  15 1271.28 197.245   7
   0   5 -15 1470.76 196.867   9
   0   5  15 1431.25 125.016 111
   0   5  15 1342.89 95.7876  92
   0   5 -15 1174.24 106.662  82
   0   5  15 1153.19 128.839  84
   0   5 -15 1221.48 127.686  96
   0  -5  15 1364.89 93.5689  87
   0  -5 -15 1633.31 219.689  20
   0  -5  15 1210.17 177.710  22
   0   5  15 1228.81 111.514  25
   0   5  15 1240.74 117.613  24
   0   5  15 1317.41 128.119  64
   0   5  15 1368.51 115.857  77
   0   5 -15 1156.57 121.685  76
   0  -5  15 1338.14 117.499  42
   0   5 -15 1175.97 98.6653  57
   0   5  15 1187.84 122.068  27
   0   5  15 1279.65 109.731  36
   0   5 -15 1048.50 90.4824  30
   0  -5  15 1303.71 123.651  27
   0   5 -16 14088.7 731.052  15
   0   5 -16 13831.1 714.286  13
   0  -5 -16 14882.0 752.061  15
   0  -5  16 14842.3 674.889  14
   0  -5 -16 13907.3 730.198  16
   0  -5  16 15059.3 720.229  11
   0   5 -16 13856.3 718.037   9
   0   5  16 14107.0 725.331   7
   0   5  16 14333.4 577.123 111
   0  -5  16 13933.3 549.866  87
   0   5 -16 10842.6 569.559  96
   0   5  16 14157.3 550.636  92
   0   5  16 13651.4 584.156  84
   0   5 -16 13554.0 564.035  82
   0  -5  16 12655.5 666.895  22
   0   5  16 15166.3 573.284  25
   0  -5 -16 13674.7 734.348  20
   0   5  16 14304.9 576.631  24
   0   5 -16 13368.3 580.940  76
   0   5 -16 12991.2 548.588  69
   0   5  16 14701.7 573.160  77
   0   5  16 14798.8 589.153  64
   0  -5  16 14160.8 580.015  41
   0   5 -16 13493.6 555.023  57
   0  -5  16 13960.4 571.507  42
   0   5 -16 13820.1 547.857  30
   0   5  16 13795.0 564.189  36
   0   5  16 14411.6 578.060  27
   0  -5  16 13914.8 576.528  27
   0  -5  17 3217.07 258.739  14
   0  -5  17 3147.72 281.939  11
   0   5 -17 3238.90 307.498  15
   0  -5 -17 3678.84 331.199  15
   0  -5 -17 3109.77 305.604  16
   0   5 -17 3057.39 294.288  13
   0   5 -17 3447.89 302.800   9
   0   5  17 3224.66 294.552   7
   0   5  17 3050.50 190.658 111
   0   5 -17 2943.12 177.454  82
   0  -5  17 3271.48 165.796  87
   0   5 -17 2833.80 196.620  96
   0   5  17 3105.06 174.805  98
   0   5  17 3059.96 164.544  92
   0  -5 -17 3059.72 315.887  20
   0  -5  17 2985.01 256.302  22
   0   5  17 3037.12 179.469  25
   0   5  17 3196.28 191.454  24
   0   5  17 2981.79 183.024  77
   0   5 -17 3534.19 204.628  76
   0   5  17 3301.57 170.447  79
   0   5 -17 2910.57 165.660  69
   0   5  17 3554.80 196.402  72
   0   5  17 3157.47 200.313  64
   0  -5  17 3207.72 193.458  41
   0  -5  17 3483.02 190.869  42
   0   5 -17 3194.01 172.586  57
   0   5  17 3059.02 177.815  36
   0  -5  17 3159.00 190.974  27
   0   5  17 3197.07 191.400  27
   0   5 -18 281.910 144.999  15
   0  -5 -18 124.723 148.958  15
   0  -5 -18 240.961 137.219  16
   0  -5  18 138.420 103.910  11
   0  -5  18 178.002 102.090  14
   0   5 -18 181.347 127.489  13
   0   5 -18 107.931 122.962   9
   0  -5  18 305.976 160.659   6
   0   5  18 311.318 123.460   7
   0   5  18 55.5836 83.2099 111
   0   5  18 189.958 50.8895 113
   0  -5  18 241.210 60.1302  87
   0   5 -18 142.527 95.9383  96
   0   5  18 214.583 57.6469  92
   0   5 -18 154.596 71.4061  82
   0   5  18 263.973 71.3320  98
   0   5  18 253.147 73.2681  25
   0  -5 -18-76.0686 153.119  20
   0  -5  18 63.2806 84.4350  22
   0   5  18 140.289 83.9623  24
   0   5 -18 253.545 64.8367  69
   0   5  18 222.708 80.0193  77
   0   5  18 148.517 86.5596  64
   0   5  18 186.906 63.1054  79
   0   5 -18 143.558 95.5448  76
   0   5  18 194.403 78.6563  72
   0  -5  18 233.724 77.2672  42
   0  -5  18 145.355 84.7134  41
   0   5 -18 143.047 70.3167  57
   0  -5  18 178.165 85.1394  49
   0   5  18 181.863 69.1962  36
   0   5  18 110.526 85.7940  27
   0  -5  18 184.415 80.9508  27
   0   5 -19 2111.43 252.906  15
   0   5 -19 1730.43 230.388  13
   0  -5  19 2288.69 232.414  11
   0  -5 -19 2077.52 251.321  16
   0  -5 -19 2260.35 273.884  15
   0  -5  19 1904.47 206.818  14
   0   5 -19 2057.42 247.323   9
   0   5  19 1974.38 228.511   7
   0  -5  19 2036.22 264.716   6
   0   5  19 2050.60 155.307 111
   0   5  19 2129.00 122.131 113
   0  -5  19 2211.37 133.109  87
   0  -5  19 2329.16 130.213  93
   0   5 -19 2027.38 143.292  82
   0   5 -19 1656.62 156.831  96
   0   5  19 2399.34 144.434  98
   0   5  19 1939.73 125.582  92
   0   5  19 2317.85 144.872  25
   0   5  19 2392.29 156.264  24
   0  -5 -19 2664.76 284.353  20
   0   5  19 2490.13 156.416  72
   0   5  19 2023.22 135.078  79
   0   5 -19 2147.15 135.170  69
   0   5  19 2228.07 158.294  77
   0   5  19 2521.72 173.081  64
   0   5 -19 2336.57 169.719  76
   0  -5  19 2098.10 155.641  49
   0   5 -19 2073.43 138.681  57
   0  -5  19 2088.81 159.844  41
   0   5  19 2155.76 159.526  27
   0  -5  19 2473.17 158.964  27
   0  -5 -20 802.393 180.011  16
   0  -5 -20 1205.65 221.861  15
   0  -5  20 907.890 151.393  14
   0   5 -20 1134.43 189.746  13
   0   5 -20 853.435 176.479   9
   0  -5  20 1046.91 196.240   6
   0   5  20 996.692 114.715 111
   0   5  20 977.726 80.6526 113
   0   5  20 1050.81 89.5756  92
   0   5 -20 923.159 99.5079  82
   0   5  20 1010.21 99.8717  98
   0  -5  20 1008.13 87.8459  93
   0  -5  20 962.366 87.8459  87
   0  -5 -20 1152.30 222.672  20
   0  -5  20 987.717 96.7062  24
   0   5  20 893.795 95.6375  25
   0   5  20 995.880 110.099  24
   0   5 -20 960.408 91.3009  69
   0   5  20 1038.75 95.1015  79
   0   5  20 1242.11 129.401  64
   0   5  20 1188.71 107.835  72
   0   5 -20 1055.63 120.648  76
   0   5  20 1012.60 112.793  77
   0   5 -20 1060.19 100.701  57
   0  -5  20 1056.69 109.013  49
   0  -5  20 946.656 113.993  41
   0  -5  20 986.075 111.682  27
   0   5  20 927.341 111.965  27
   0   5  21 4438.15 250.554 111
   0   5  21 5146.42 226.189 113
   0  -5  21 4954.37 234.354  87
   0   5  21 4557.43 236.928  79
   0   5 -21 4727.59 244.458  82
   0   5  21 5248.84 232.624  92
   0   5  21 5179.87 243.412  98
   0  -5  21 5153.62 231.091  93
   0  -5  21 5098.10 240.494  24
   0   5  21 5338.84 256.103  24
   0   5  21 4879.36 239.566  25
   0   5 -21 5400.04 273.911  76
   0  -5  21 5299.57 238.860  74
   0   5  21 5397.63 253.703  72
   0   5  21 4924.86 256.558  77
   0   5 -21 4696.27 235.421  69
   0   5  21 5247.29 268.162  64
   0   5 -21 5002.57 241.756  57
   0  -5  21 5597.02 263.715  41
   0  -5  21 5370.17 257.913  49
   0  -5  21 5461.56 258.750  27
   0   5  22 454.843 58.2729 113
   0  -5  22 403.727 67.2076  87
   0   5  22 570.662 79.5613  97
   0   5 -22 397.027 71.5003  82
   0   5  22 418.349 63.3403  92
   0  -5  22 417.220 66.6892  93
   0   5  22 425.882 75.7153  98
   0   5  22 381.650 83.6509  24
   0  -5  22 377.991 69.3969  24
   0   5  22 411.266 67.9522  25
   0  -5 -22 379.614 80.6439  26
   0   5 -22 378.182 67.3066  69
   0   5  22 389.244 90.1240  77
   0   5 -22 351.586 100.112  76
   0   5  22 354.390 71.1541  72
   0   5  22 368.959 90.2758  64
   0  -5  22 488.887 69.6955  74
   0  -5  22 401.507 73.9206  43
   0   5 -22 387.578 75.5870  57
   0  -5  22 379.639 88.9075  41
   0  -5  22 363.864 84.6467  49
   0  -5  22 439.865 86.4517  27
   0   5  23 1522.16 93.4033 113
   0   5  23 1635.14 108.750  97
   0  -5  23 1494.64 98.4592  93
   0   5  23 1526.01 108.819  98
   0   5  23 1417.98 96.3989  92
   0  -5  23 1506.20 102.074  87
   0   5 -23 1313.28 104.846  82
   0  -5  23 1533.79 103.841  24
   0   5  23 1449.61 116.107  24
   0   5  23 1424.27 100.281  25
   0  -5  23 1587.28 104.058  74
   0   5 -23 1373.47 103.125  69
   0   5  23 1410.98 105.459  72
   0   5  23 1508.05 124.786  77
   0   5 -23 1462.62 133.611  76
   0  -5  23 1410.47 123.059  41
   0  -5  23 1387.45 116.496  49
   0  -5  23 1592.80 111.025  43
   0   5 -23 1589.08 111.181  57
   0  -5 -23 1380.65 114.112  26
   0  -5  23 1400.31 117.605  27
   0   5  24 1240.77 92.0330  98
   0  -5  24 1055.92 82.5106  87
   0   5  24 1115.57 85.0186  97
   0   5  24 1159.40 77.3157  92
   0  -5  24 1187.71 82.6456  93
   0  -5  24 984.393 78.7242  24
   0   5  24 1116.75 96.8125  24
   0   5 -24 1133.01 115.681  76
   0   5  24 1088.70 101.736  77
   0  -5  24 1371.97 86.6255  74
   0   5 -24 920.842 80.2182  69
   0  -5  24 1109.91 89.0510  43
   0  -5  24 1074.01 103.281  41
   0  -5  24 1037.86 97.6027  49
   0   5 -24 1003.49 87.6861  57
   0  -5 -24 966.340 91.2518  26
   0  -5 -24 1216.08 103.918  32
   0  -5  24 1143.87 100.335  27
   0   5  25 978.923 77.3471  97
   0   5  25 1153.31 85.2297  98
   0  -5  25 958.888 77.6282  87
   0  -5  25 1017.28 75.2181  93
   0   5  25 940.860 87.2072  24
   0   5 -25 1148.83 110.881  76
   0  -5  25 1140.27 78.7322  74
   0  -5  25 974.170 83.2817  43
   0   5 -25 868.445 83.1978  57
   0  -5  25 981.556 95.2258  41
   0  -5  25 1021.48 93.3813  27
   0  -5 -25 962.265 86.5918  26
   0  -5 -25 1006.85 94.3080  32
   0  -5  26 1923.00 109.038  87
   0  -5  26 2154.00 107.015  93
   0   5  26 2264.60 116.199  98
   0   5  26 2084.85 107.181  97
   0   5  26 1996.53 116.223  24
   0  -5  26 2102.63 106.992  74
   0   5 -26 1835.09 112.316  57
   0  -5  26 2028.08 112.902  43
   0  -5 -26 2099.31 125.259  32
   0  -5 -26 2018.11 116.815  26
   0  -5  26 2105.36 124.196  27
   0  -5  27 201.463 40.9521  87
   0   5  27 221.375 44.7903  98
   0   5  27 198.892 44.3672  24
   0   5 -27 183.348 43.8907  57
   0  -5  27 179.646 41.9490  43
   0   5 -27 213.356 54.5205  46
   0  -5  27 106.572 50.8583  27
   0  -5 -27 208.746 56.3935  32
   0  -5  27 153.130 33.1845  74
   0   5  28 2304.52 106.153  98
   0  -5  28 2262.41 105.415  87
   0  -5 -28 2349.54 129.283  53
   0  -5  28 2098.09 114.308  27
   0  -5 -28 2362.88 116.285  32
   0  -5 -28 2210.80 126.462  63
   0   5  29 3107.24 124.546  98
   0  -5  29 3038.23 124.575  87
   0  -5 -29 3302.66 144.565  63
   0   5 -29 3426.41 133.849  47
   0  -5 -29 3228.23 147.382  53
   0  -5  29 3092.22 132.199  27
   0   6   0 38680.6 1493.12  25
   0  -6   0 41020.6 1615.87  22
   0   6   0 39168.7 1485.37  30
   0   6   0 39478.5 1497.58  72
   0   6   0 43245.7 1496.00  60
   0   6   0 38757.5 1488.74   3
   0   6   0 38036.7 1605.42   7
   0   6   0 41535.2 1637.69   1
   0  -6   1 18606.1 856.989  22
   0  -6  -1 20210.4 859.209  22
   0   6   1 18928.8 749.691  25
   0   6   1 19063.6 738.503  30
   0   6  -1 18903.8 739.829  30
   0   6  -1 18364.3 747.761  72
   0   6   1 19643.4 754.858  72
   0   6   1 20341.8 747.269  60
   0  -6   1 20013.6 919.072   6
   0   6  -1 18090.7 842.878   7
   0   6  -1 18928.9 742.170   3
   0   6   1 19646.2 867.593   7
   0   6  -1 20574.5 884.102   1
   0   6  -2 4710.46 219.433   3
   0   6   2 4355.22 314.274   7
   0   6   2 4780.00 221.126   3
   0   6  -2 4322.93 295.205   7
   0  -6   2 5165.32 372.360   6
   0   6  -2 4285.27 317.364   1
   0  -6   2 4961.05 327.453  22
   0   6   2 4832.56 229.089  25
   0  -6  -2 5007.74 310.685  22
   0   6  -2 4577.94 218.388  30
   0   6   2 4721.73 213.543  30
   0   6   2 5086.57 234.706  72
   0   6  -2 4389.55 221.551  72
   0   6   2 4891.83 222.144  60
   0  -6  -2 5456.67 342.088  17
   0  -6   3 7032.50 454.329   6
   0   6   3 6703.14 293.548   3
   0   6   3 6899.97 410.965   1
   0   6   3 6780.38 409.223   7
   0   6  -3 6823.66 294.365   3
   0   6  -3 5904.11 362.800   7
   0   6  -3 7104.55 416.517   1
   0  -6  -3 6515.35 378.094  22
   0   6   3 6643.84 300.879  25
   0  -6   3 7206.95 412.860  22
   0   6   3 6814.20 286.372  30
   0   6  -3 6694.04 293.731  30
   0   6   3 6904.43 309.005  72
   0   6   3 7062.02 295.897  60
   0  -6  -3 7593.81 426.840  17
   0   6  -4 60022.1 2240.27   3
   0   6   4 58170.4 2382.70   7
   0  -6   4 61376.3 2435.05   6
   0   6   4 63932.5 2391.33   1
   0   6  -4 62868.5 2396.53   1
   0   6   4 60028.7 2238.94   3
   0  -6  -4 59893.2 2336.53  22
   0   6   4 60317.1 2248.89  25
   0  -6   4 62511.0 2391.14  22
   0   6   4 59299.2 2230.23  30
   0   6   4 65435.9 2261.12  72
   0   6   4 61954.3 2241.31  60
   0  -6  -4 65213.2 2406.00  17
   0   6   5 281.975 60.4803   3
   0   6   5 283.224 121.218   1
   0   6  -5 287.102 115.111   1
   0   6   5 311.164 124.688   7
   0  -6   5 153.573 151.889   6
   0   6  -5 285.988 60.4303   3
   0  -6  -5 228.510 91.0530  22
   0  -6   5 237.323 123.323  22
   0   6   5 305.364 72.1729  25
   0   6   5 284.526 49.6960  30
   0   6  -5 270.162 64.7696  30
   0   6   5 315.180 76.5829  72
   0   6   5 250.590 58.5805  60
   0  -6  -5 322.262 134.126  17
   0   6  -6 31185.0 1184.41   3
   0  -6   6 33155.5 1392.02   6
   0   6   6 29399.2 1333.03   7
   0   6  -6 32696.4 1327.85   1
   0   6   6 34543.5 1331.17   1
   0   6   6 32126.4 1183.75   3
   0   6  -6 30513.2 1185.32  30
   0   6   6 30511.2 1170.35  30
   0  -6  -6 30082.3 1257.40  22
   0   6   6 31449.2 1195.68  24
   0   6   6 29602.0 1192.65  25
   0  -6   6 31916.1 1338.42  22
   0   6   6 33484.0 1209.18  72
   0   6   6 31626.4 1184.11  60
   0  -6  -6 35987.2 1363.27  17
   0  -6  -7 299.757 121.220  17
   0   6   7 516.395 69.6128   4
   0   6  -7 339.497 112.107   1
   0   6   7 377.795 120.856   7
   0   6  -7 397.887 70.7511   4
   0   6  -7 405.819 61.9097   3
   0   6   7 405.148 59.5363   3
   0   6   7 332.902 111.986   1
   0  -6   7 299.047 169.977   6
   0   6  -7 472.771 96.4944 106
   0   6   7 434.396 61.8606 117
   0   6   7 450.972 93.4482  86
   0  -6   7 460.484 131.204  22
   0   6   7 363.449 77.7651  72
   0   6   7 383.080 58.7461  60
   0   6  -7 371.718 65.5411  30
   0  -6  -8 5418.07 360.069  16
   0  -6  -8 4970.91 349.565  17
   0   6   8 4732.70 222.734   3
   0   6   8 5467.17 233.249   4
   0  -6   8 5120.09 396.060   6
   0   6   8 4983.28 330.512   1
   0   6  -8 4811.27 224.719   3
   0   6  -8 5277.52 232.172   4
   0   6  -8 5325.65 342.318   1
   0   6   8 4457.63 355.676   7
   0   6   8 4750.53 255.255 100
   0   6   8 4545.57 226.041 117
   0   6  -8 4994.58 258.231 106
   0   6   8 4736.34 222.651  98
   0   6   8 4951.67 252.475  86
   0   6  -8 4627.94 236.837  76
   0   6   8 4983.88 223.760  79
   0   6   8 5578.16 258.423  72
   0  -6   8 4817.31 234.812  66
   0   6   8 4618.96 221.337  60
   0   6  -8 4806.60 228.416  30
   0  -6  -9 864.431 159.645  17
   0  -6  -9 434.538 127.629  16
   0   6   9 546.643 123.920   1
   0   6  -9 509.646 124.004   1
   0   6  -9 701.137 77.8700   4
   0   6   9 567.840 65.2607   3
   0   6   9 704.548 151.661   7
   0   6  -9 582.632 69.2145   3
   0  -6   9 435.917 163.101   6
   0   6   9 733.156 75.0871   4
   0   6   9 703.554 74.6901 117
   0   6   9 728.243 116.129 100
   0   6  -9 609.213 106.271 106
   0   6   9 670.114 72.6810  98
   0   6   9 668.154 106.587  86
   0   6   9 696.253 89.0156  25
   0   6   9 646.502 92.0154  72
   0   6   9 618.948 69.8117  79
   0   6  -9 629.704 86.1580  76
   0  -6   9 575.258 77.1741  66
   0   6   9 506.560 62.7532  60
   0   6  -9 653.911 73.3290  30
   0   6 -10 2421.72 138.268   4
   0   6  10 2393.88 133.506   4
   0  -6  10 2094.09 271.907   6
   0   6  10 2237.64 127.845   3
   0   6  10 2134.64 248.831   7
   0   6 -10 2135.03 129.117   3
   0   6  10 2341.53 215.883   1
   0   6 -10 2246.53 218.016   1
   0   6  10 2458.95 154.588 111
   0   6  10 2403.04 139.570 117
   0   6 -10 2385.77 171.163 106
   0   6  10 2530.26 165.466  84
   0   6  10 2267.38 167.801  86
   0   6  10 2280.56 136.237  98
   0   6  10 2204.23 150.844  25
   0  -6  10 2382.02 249.581  22
   0   6 -10 2265.82 152.073  76
   0  -6  10 2585.39 145.288  66
   0   6  10 2429.43 149.940  77
   0   6  10 2342.13 133.777  79
   0  -6 -10 2625.81 256.170  16
   0  -6  10 2669.74 259.532  11
   0  -6 -10 2046.32 233.681  17
   0   6 -10 2252.29 135.849  30
   0  -6  10 2123.10 144.645  28
   0   6  11 17849.1 827.815   1
   0   6  11 18190.9 706.090   3
   0   6  11 20054.3 715.084   4
   0  -6  11 18402.0 927.436   6
   0   6  11 18544.6 899.710   7
   0   6 -11 18004.4 832.396   1
   0   6  11 19264.5 734.562 111
   0   6 -11 17589.4 745.726 106
   0   6  11 19637.7 743.840  84
   0   6  11 18236.3 717.108  98
   0   6  11 17787.1 745.228  86
   0   6  11 18155.2 733.290  25
   0  -6  11 18987.3 874.688  22
   0  -6  11 17959.4 721.060  66
   0   6 -11 17517.8 730.728  76
   0   6  11 19134.5 727.342  77
   0   6  11 18236.3 715.368  79
   0  -6  11 16642.8 719.141  28
   0   6 -11 18284.5 717.507  30
   0  -6  11 16866.8 785.557  14
   0  -6 -11 18766.0 886.118  17
   0  -6 -11 20456.7 906.720  16
   0  -6  11 19016.2 889.808  11
   0   6 -12 3245.74 282.721  13
   0  -6 -12 3776.12 318.713  17
   0  -6  12 3513.33 253.901  14
   0  -6  12 4004.08 328.040  11
   0  -6 -12 4625.66 344.610  16
   0   6  12 3774.32 180.658   3
   0   6  12 4117.24 188.467   4
   0   6  12 3518.30 272.591   1
   0   6 -12 3510.92 226.667 106
   0   6  12 4250.20 216.757 111
   0   6  12 3952.13 198.661  98
   0   6  12 3735.27 230.984  86
   0   6  12 4134.93 226.638  84
   0  -6 -12 4372.61 344.577  20
   0   6  12 3723.06 209.459  25
   0  -6  12 4228.47 324.099  22
   0   6  12 3701.89 211.927  24
   0   6  12 3818.33 192.398  79
   0   6 -12 3821.94 216.524  76
   0  -6  12 3697.27 197.669  66
   0   6  12 4169.69 211.045  77
   0  -6  12 4171.47 217.677  42
   0  -6  12 3600.94 198.604  28
   0   6 -12 4091.24 195.641  30
   0  -6 -13 920.144 183.414  16
   0   6 -13 567.968 141.803  13
   0  -6  13 868.191 132.738  14
   0  -6 -13 874.720 168.213  17
   0  -6  13 550.150 158.015  11
   0   6  13 704.058 103.729 111
   0   6 -13 633.125 115.465 106
   0   6  13 663.031 85.5372  98
   0   6  13 705.527 120.063  84
   0   6  13 807.086 108.482  24
   0  -6 -13 726.526 173.221  20
   0  -6  13 737.049 161.059  22
   0   6  13 677.304 95.3227  25
   0   6  13 884.655 109.992  72
   0   6  13 687.483 82.4001  79
   0  -6  13 712.496 84.7939  66
   0   6 -13 775.964 105.200  76
   0   6  13 883.409 98.7403  77
   0  -6  13 646.732 102.491  42
   0   6 -13 697.583 78.5977  30
   0  -6  13 681.946 84.4542  28
   0  -6 -14 25403.7 1142.44  17
   0   6 -14 23712.1 1112.52  13
   0  -6  14 24265.4 1059.45  14
   0  -6 -14 26993.3 1175.73  16
   0  -6  14 26364.5 1157.96  11
   0   6  14 23690.8 1149.58   7
   0   6  14 26114.9 985.390 111
   0   6 -14 23670.5 991.770 106
   0   6  14 25188.9 969.368  98
   0   6 -14 24523.1 965.211  82
   0   6  14 25647.3 994.147  84
   0   6  14 24299.1 951.772  92
   0  -6 -14 29351.1 1201.40  20
   0   6  14 25035.9 982.189  25
   0   6  14 24468.5 984.249  24
   0  -6  14 25146.8 1120.89  22
   0   6  14 27495.6 1002.20  72
   0   6 -14 25391.8 991.053  76
   0   6  14 27191.2 983.482  77
   0   6  14 25781.7 966.900  79
   0  -6  14 24910.9 984.354  42
   0  -6  14 23305.6 963.300  28
   0   6 -14 24662.5 963.033  30
   0  -6  14 26357.8 992.652  27
   0   6 -15 1924.10 230.167  13
   0  -6  15 1829.39 230.266  11
   0  -6 -15 1971.88 233.554  17
   0  -6  15 2114.91 199.324  14
   0  -6 -15 2107.18 258.010  16
   0   6  15 2242.53 261.252   7
   0   6 -15 1901.02 165.283 106
   0   6  15 2183.15 157.288 111
   0   6  15 2008.57 163.997  84
   0   6  15 2321.70 143.058  98
   0   6  15 1924.65 120.467  92
   0   6 -15 2087.62 133.844  82
   0  -6  15 2108.65 235.569  22
   0  -6 -15 2005.33 260.526  20
   0   6  15 2342.66 152.138  25
   0   6  15 2167.64 156.685  24
   0   6 -15 2049.70 160.766  76
   0   6  15 2290.23 136.081  79
   0   6  15 2237.23 162.800  72
   0   6  15 2237.46 149.999  77
   0  -6  15 2259.05 154.222  42
   0  -6  15 2120.56 158.865  27
   0   6 -15 2000.98 128.667  30
   0  -6  16 4656.65 312.754  14
   0  -6  16 5158.00 376.680  11
   0  -6 -16 4799.50 392.687  16
   0   6 -16 4201.87 348.872  13
   0  -6 -16 5077.50 400.527  15
   0   6  16 5249.41 394.700   7
   0   6 -16 4943.39 265.332 106
   0   6  16 5016.51 255.624 111
   0   6  16 4552.57 219.614  92
   0   6  16 4916.28 239.156  98
   0   6 -16 4720.04 233.472  82
   0   6  16 4836.93 264.877  84
   0  -6  16 4707.94 347.062  22
   0   6  16 5250.83 251.544  25
   0  -6 -16 5523.24 418.302  20
   0   6  16 4885.93 254.272  24
   0   6  16 4806.47 249.944  77
   0   6 -16 4659.48 257.241  76
   0   6  16 5615.95 267.783  72
   0   6  16 4687.47 233.156  79
   0  -6  16 5239.11 255.503  42
   0  -6  16 5188.80 262.904  41
   0  -6  16 4907.46 257.322  27
   0   6 -16 4864.99 228.941  30
   0  -6 -17 3900.12 351.607  15
   0   6 -17 3050.22 290.704  13
   0  -6 -17 3315.85 322.732  16
   0  -6  17 3010.28 251.956  14
   0  -6  17 3931.69 316.361  11
   0   6  17 3229.38 306.296   7
   0   6 -17 3620.70 215.050 106
   0   6  17 3167.63 199.904 111
   0   6 -17 3295.31 181.965  82
   0   6  17 3436.29 170.846  92
   0  -6 -17 3739.71 348.086  20
   0  -6  17 3467.76 284.933  22
   0   6  17 3747.40 198.700  25
   0   6  17 3719.01 207.912  24
   0   6  17 3494.50 200.605  77
   0   6  17 4005.70 214.304  72
   0   6 -17 3629.79 213.133  76
   0  -6  17 3572.22 202.375  42
   0  -6  17 3383.32 206.457  41
   0  -6  17 3543.07 207.356  27
   0  -6 -18 16492.8 844.485  15
   0   6 -18 15257.9 647.870 106
   0   6  18 15400.4 644.750 111
   0  -6  18 15754.3 614.419  93
   0   6  18 15294.2 613.082  92
   0   6 -18 14462.7 623.136  82
   0   6  18 15890.0 646.554  24
   0   6  18 15719.2 638.611  25
   0  -6 -18 16009.4 843.919  20
   0   6 -18 16334.3 658.640  76
   0   6  18 17299.7 656.974  72
   0   6  18 15441.4 641.706  77
   0  -6  18 15603.1 651.735  41
   0  -6  18 17513.8 648.296  42
   0  -6  18 16052.3 648.134  49
   0  -6  18 15931.6 648.908  27
   0  -6  18 16326.3 646.595  33
   0   6 -19 165.367 85.8094 106
   0   6  19 105.778 85.2201 111
   0  -6  19 121.165 53.7366  93
   0   6 -19 192.604 57.2151  82
   0  -6  19 154.326 52.6125  87
   0   6  19 93.4902 45.4373  92
   0   6  19 151.215 69.7428  25
   0   6  19 153.181 81.1610  24
   0   6  19 181.528 74.4003  72
   0   6  19 153.681 82.3520  77
   0   6 -19 124.111 91.2909  76
   0  -6  19 205.377 89.2045  41
   0  -6  19 36.6018 83.5528  49
   0   6 -19 217.620 61.5643  57
   0  -6  19 165.819 86.7915  27
   0   6  20 12630.0 463.321 111
   0  -6  20 12947.8 432.575  93
   0   6  20 12957.1 430.671  92
   0   6  20 13039.5 449.445  79
   0  -6  20 13165.4 434.906  87
   0   6  20 13262.9 456.794  25
   0   6  20 13301.4 468.099  24
   0  -6  20 13576.2 452.601  24
   0   6  20 12667.4 464.700  77
   0   6 -20 13036.7 481.092  76
   0   6  20 13768.0 472.135  72
   0  -6  20 13720.2 469.860  49
   0   6 -20 11626.2 433.634  57
   0  -6  20 14918.5 481.321  41
   0  -6  20 13881.2 471.908  27
   0   6  21 8195.39 394.079 111
   0  -6  21 8897.94 374.743  87
   0   6  21 10127.3 393.821  97
   0   6  21 9675.38 391.947  98
   0  -6  21 9007.49 373.412  93
   0   6  21 9630.48 402.830  24
   0  -6  21 9796.73 388.202  24
   0   6  21 9372.37 390.229  25
   0   6  21 9182.63 401.883  77
   0  -6  21 9704.97 387.606  74
   0   6 -21 9183.32 411.813  76
   0   6  21 9521.46 402.117  72
   0  -6  21 10005.9 410.152  41
   0   6 -21 8434.54 375.517  57
   0  -6  21 10114.8 406.069  49
   0  -6  21 10142.6 406.816  27
   0  -6 -21 8720.08 385.496  32
   0  -6  22 6044.31 266.929  87
   0   6  22 6927.45 284.081  97
   0  -6  22 6119.48 265.260  93
   0   6  22 6699.91 283.577  98
   0   6  22 6156.23 276.594  25
   0   6  22 6432.67 291.096  24
   0  -6  22 6184.02 274.229  24
   0  -6  22 6754.50 279.556  74
   0   6 -22 6479.48 303.412  76
   0   6  22 6045.31 285.390  72
   0   6  22 6136.68 291.082  77
   0  -6  22 6757.54 293.260  49
   0   6 -22 6537.28 285.219  46
   0  -6  22 6715.85 297.918  41
   0  -6  22 6808.02 287.906  43
   0  -6  22 6753.25 294.437  27
   0  -6 -22 6039.20 278.423  32
   0   6  23 11973.7 461.916  98
   0  -6  23 10426.0 444.873  87
   0   6  23 12387.6 461.006  97
   0  -6  23 10792.6 444.761  93
   0   6  23 11239.5 465.313  24
   0   6  23 10997.6 468.905  77
   0  -6  23 11868.1 457.032  74
   0   6 -23 11800.3 481.524  76
   0   6  23 10520.2 459.688  72
   0  -6  23 11902.1 474.722  41
   0  -6  23 11910.8 468.816  49
   0   6 -23 11670.7 462.845  46
   0  -6  23 12266.1 466.295  43
   0  -6 -23 11066.9 457.159  32
   0  -6  23 13123.5 475.070  27
   0  -6  24 16453.4 649.062  87
   0   6  24 18130.0 661.368  97
   0   6  24 18074.1 662.831  98
   0  -6  24 15674.6 647.177  93
   0   6  24 16043.6 664.109  24
   0  -6  24 17870.6 675.266  41
   0  -6  24 17960.5 665.258  43
   0  -6  24 17540.8 668.583  49
   0   6 -24 18026.7 665.978  46
   0  -6  24 18666.5 672.847  27
   0   6  24 15420.6 666.265  77
   0   6 -24 17817.8 681.950  76
   0  -6  24 18082.6 659.422  74
   0   6  25 719.422 63.8776  98
   0  -6  25 634.962 50.3187  87
   0   6  25 581.456 58.2032  97
   0  -6  25 652.360 63.0557  43
   0   6 -25 708.581 67.6372  46
   0  -6 -25 645.698 79.6593  53
   0  -6  25 691.017 75.2702  41
   0  -6  25 736.060 71.8489  27
   0   6 -25 773.591 83.7166  76
   0  -6  25 725.813 59.2753  74
   0  -6 -25 552.586 77.2333  63
   0   6  26 40.3436 37.9802  98
   0  -6  26-3.95461 24.2688  87
   0   6  26 16.3979 32.4853  97
   0  -6 -26 34.3307 54.5374  53
   0  -6  26 13.0616 33.5710  43
   0   6 -26 33.4127 40.7827  46
   0  -6  26-24.0073 46.2711  27
   0  -6  26 25.0646 32.8556  74
   0   6 -26 10.1029 49.7673  76
   0  -6 -26-70.2178 51.0275  63
   0   6  27 2666.96 115.453  98
   0   6 -27 2495.19 116.539  46
   0  -6 -27 2690.96 129.292  53
   0  -6  27 2550.90 120.070  27
   0   6 -27 2482.54 127.503  76
   0   6 -28 8343.57 325.404  76
   0   6  28 9415.36 322.204  91
   0   6  28 9243.82 319.438  98
   0   7   0 6.37763 93.5534 100
   0   7   0 28.6045 66.4986 103
   0   7   0-137.350 112.278  85
   0  -7   0 235.658 122.005  22
   0   7   0-42.9814 73.9226  78
   0   7   0-34.3987 60.3606  72
   0   7   0 249.363 59.9376  30
   0   7   0 49.4711 69.5707   4
   0   7   0 21.2829 113.244   1
   0   7   0-73.4900 97.7596   7
   0   7   0 54.8723 61.1952   3
   0  -7   0-24.8450 153.189   6
   0   7  -1 1086.75 187.647   1
   0   7  -1 1126.39 166.672   7
   0  -7   1 1202.04 218.973   6
   0   7  -1 1148.77 101.316   3
   0  -7  -1 964.745 215.256   6
   0   7   1 887.873 164.020   7
   0   7  -1 1458.29 116.918   4
   0   7  -1 1276.69 132.039 100
   0   7   1 997.856 111.015 103
   0   7   1 1315.68 138.142 100
   0   7  -1 1129.81 112.449 103
   0   7   1 1470.78 128.864  86
   0   7   1 874.716 117.639  85
   0   7  -1 820.564 115.369  85
   0  -7  -1 1034.69 170.744  22
   0  -7   1 1268.97 182.586  22
   0   7   1 1132.07 113.497  78
   0   7  -1 1218.92 105.530  72
   0   7   1 1179.50 108.069  72
   0   7  -1 1304.42 117.118  78
   0  -7   1 1299.24 187.564  17
   0   7  -1 1251.63 100.277  30
   0   7   1 1237.18 97.0071  30
   0   7  -2 54857.0 2540.79   7
   0   7   2 58556.4 2579.78   7
   0   7  -2 72900.8 2452.84   4
   0  -7   2 67661.7 2670.21   6
   0   7  -2 69811.6 2632.81   1
   0   7  -2 64875.4 2438.90   3
   0   7   2 65644.0 2431.68 117
   0   7  -2 69029.0 2465.73 106
   0   7   2 66176.9 2458.75 100
   0   7  -2 68684.2 2450.54 103
   0   7  -2 66634.2 2454.68 100
   0   7   2 66397.2 2449.91 103
   0   7   2 68300.3 2454.90  85
   0   7  -2 64766.1 2451.22  85
   0   7   2 67133.2 2452.10  86
   0  -7   2 61747.2 2587.55  22
   0   7   2 64397.8 2445.46  25
   0  -7  -2 65086.2 2571.98  22
   0   7  -2 63016.6 2436.30  76
   0   7  -2 64464.5 2445.09  78
   0   7   2 66007.4 2442.44  78
   0   7   2 65502.4 2451.91  72
   0  -7  -2 74115.6 2653.62  17
   0   7   2 65628.4 2431.16  30
   0   7  -2 62620.6 2435.66  30
   0   7   3 728.947 152.868   7
   0   7   3 824.629 172.754   1
   0   7   3 950.767 94.1698   3
   0   7   3 933.445 101.083   4
   0   7  -3 775.163 90.0229   3
   0   7  -3 1017.93 107.694   4
   0  -7   3 561.688 195.827   6
   0   7  -3 975.410 180.429   1
   0   7  -3 879.067 108.363 103
   0   7   3 903.462 82.2329 117
   0   7  -3 960.771 131.695 106
   0   7   3 803.492 77.3578 102
   0   7  -3 784.764 119.039 100
   0   7   3 956.663 128.772 100
   0   7   3 814.709 105.376 103
   0   7   3 869.392 119.087  86
   0   7   3 608.488 114.731  85
   0  -7   3 724.755 165.207  22
   0   7   3 834.092 98.0455  25
   0  -7  -3 821.578 150.115  22
   0   7   3 682.790 99.3963  78
   0   7  -3 766.373 107.594  78
   0   7   3 838.884 101.065  72
   0   7  -3 753.105 93.7514  76
   0  -7  -3 762.200 170.048  17
   0   7   3 934.687 82.7119  30
   0   7  -3 811.139 87.3577  30
   0   7   4 23104.4 1163.29   7
   0   7  -4 29630.5 1028.30   4
   0   7   4 28204.2 1193.14   1
   0  -7   4 26965.7 1238.79   6
   0   7   4 29680.7 1028.94   4
   0   7   4 27869.2 1017.58   3
   0   7  -4 26604.5 1184.56   1
   0   7  -4 25830.2 1014.87   3
   0   7   4 25670.8 1002.80 102
   0   7  -4 23500.3 1022.81 100
   0   7   4 26086.2 1037.23 100
   0   7  -4 27927.3 1029.74 103
   0   7  -4 26425.4 1041.83 106
   0   7   4 26293.7 1011.22 117
   0   7   4 26522.3 1032.46  85
   0   7   4 26506.3 1032.48  86
   0  -7   4 25125.6 1166.35  22
   0  -7  -4 24231.2 1114.16  22
   0   7   4 26045.2 1027.17  25
   0   7   4 27175.7 1035.36  72
   0   7   4 26642.2 1020.30  78
   0   7  -4 25829.6 1026.21  78
   0   7  -4 24837.4 1014.87  76
   0  -7  -4 27694.6 1199.84  17
   0   7   4 26620.1 1004.20  30
   0   7   5 47.9283 70.3917   4
   0   7   5 103.232 108.273   1
   0   7   5 4.82849 56.1209   3
   0   7  -5 5.37659 65.0571   4
   0   7  -5-20.8579 102.747   1
   0  -7   5 157.527 153.025   6
   0   7  -5 34.1951 57.1167   3
   0   7   5 21.9900 115.318   7
   0   7   5 32.5276 54.1708 117
   0   7  -5-35.9547 94.6085 106
   0   7   5-4.04893 46.6368 102
   0   7   5-94.7585 115.659 100
   0   7  -5 71.7188 73.5049 103
   0   7  -5 59.2440 86.5737 100
   0   7   5-31.3718 93.7480  85
   0   7   5-38.9542 50.2599  98
   0   7   5 18.9521 93.8762  86
   0  -7   5-20.3483 124.120  22
   0   7   5 5.97460 72.2923  25
   0   7  -5 103.073 85.7005  78
   0   7  -5 5.33958 64.6092  76
   0   7   5 46.9158 75.0136  78
   0   7   5 47.1072 77.0351  72
   0  -7  -5 67.2312 127.472  17
   0   7   5 41.0656 44.1650  30
   0   7  -6 4842.34 219.916   4
   0   7  -6 4266.03 206.716   3
   0   7   6 4573.22 213.297   4
   0   7   6 4589.88 333.487   1
   0   7   6 3808.32 330.729   7
   0   7  -6 3826.82 318.729   1
   0   7   6 4121.55 202.303   3
   0  -7   6 4304.61 381.308   6
   0   7  -6 4008.61 218.171 103
   0   7  -6 4241.40 240.979 106
   0   7   6 4005.25 235.544 100
   0   7   6 3831.45 198.892 117
   0   7  -6 3599.59 218.326 100
   0   7   6 3696.50 210.490  94
   0   7   6 4070.26 192.615  98
   0   7   6 4153.48 230.335  86
   0   7   6 4127.90 219.692  25
   0  -7   6 4504.88 347.274  22
   0   7  -6 3831.37 210.298  76
   0   7   6 4279.11 227.377  72
   0   7   6 3797.91 189.646  79
   0  -7  -6 4212.42 341.889  17
   0   7   6 3929.61 186.675  30
   0   7  -6 3821.08 206.145  30
   0  -7   7 1298.00 243.076   6
   0   7   7 1233.92 186.181   1
   0   7  -7 1434.42 197.360   1
   0   7   7 1387.63 111.259   4
   0   7   7 1248.37 198.874   7
   0   7  -7 1679.04 121.601   4
   0   7  -7 1321.09 107.632   3
   0   7   7 1493.89 106.034   3
   0   7  -7 1263.21 124.070 103
   0   7  -7 1284.84 146.143 106
   0   7   7 1333.42 108.078 117
   0   7   7 1259.27 96.5708  98
   0   7   7 1181.84 134.807  86
   0   7   7 1162.53 118.968  25
   0  -7   7 1402.44 208.361  22
   0   7   7 1279.76 95.2141  79
   0   7  -7 1286.88 116.804  76
   0   7   7 1446.58 129.712  72
   0  -7  -7 1258.90 205.278  17
   0  -7  -7 1071.89 188.095  16
   0   7  -7 1312.03 109.824  30
   0   7   8 58620.0 2007.03   4
   0   7   8 54169.0 1997.15   3
   0   7  -8 55734.1 2176.52   1
   0  -7   8 55129.7 2252.15   6
   0   7  -8 57779.9 2007.05   4
   0   7  -8 51976.6 1996.96   3
   0   7   8 46699.6 2177.40   7
   0   7   8 55368.5 2171.91   1
   0   7  -8 54298.2 2032.10 106
   0   7  -8 56880.8 2022.30 103
   0   7   8 51136.7 1999.05 117
   0   7   8 52337.7 1990.72  98
   0   7   8 52963.7 2023.67  86
   0  -7   8 54044.2 2182.55  22
   0   7   8 55789.7 2031.21  72
   0   7   8 52292.4 1990.34  79
   0   7  -8 52244.8 2009.10  76
   0  -7   8 49134.6 2001.86  66
   0  -7  -8 57209.8 2212.64  17
   0  -7  -8 55971.2 2203.46  16
   0   7  -8 54129.6 2004.12  30
   0   7   9 269.508 119.163   1
   0   7  -9 284.582 62.6443   3
   0   7   9 287.270 61.7145   3
   0   7   9 370.550 72.1508   4
   0   7  -9 355.989 71.5117   4
   0  -7   9 249.086 170.969   6
   0   7   9 223.087 134.173   7
   0   7  -9 234.863 113.203   1
   0   7   9 330.806 67.3837  98
   0   7   9 310.827 104.877  84
   0   7   9 292.565 111.161  86
   0   7   9 267.378 65.1882 117
   0   7  -9 362.317 115.889 106
   0   7   9 278.351 92.3193 111
   0   7  -9 346.428 93.4539 103
   0  -7   9 248.388 70.9985  66
   0   7   9 268.638 61.2028  79
   0   7   9 222.539 86.3453  72
   0   7  -9 330.190 88.0316  76
   0  -7  -9 258.212 143.573  17
   0  -7   9 372.169 148.300  11
   0  -7  -9 444.781 144.722  16
   0  -7   9 260.005 79.9447  28
   0   7  -9 229.902 71.5211  30
   0   7 -10 1467.76 193.804   1
   0  -7  10 1529.06 251.977   6
   0   7  10 1892.14 243.058   7
   0   7  10 1803.16 118.648   4
   0   7  10 1514.17 107.283   3
   0   7 -10 1856.39 120.480   4
   0   7 -10 1505.01 110.092   3
   0   7  10 1704.92 197.568   1
   0   7  10 1745.25 119.867 117
   0   7 -10 1686.23 159.552 106
   0   7 -10 1624.46 138.849 103
   0   7  10 1840.16 139.589 111
   0   7  10 1331.69 150.444  86
   0   7  10 1511.87 112.218  98
   0   7  10 1436.37 138.225  84
   0  -7  10 1686.47 122.800  66
   0   7  10 1604.95 141.942  72
   0   7  10 1520.01 109.335  79
   0   7 -10 1616.41 132.640  76
   0  -7 -10 1452.80 221.129  17
   0  -7  10 1716.91 232.456  11
   0  -7 -10 1555.99 214.754  16
   0  -7  10 1800.36 129.958  28
   0   7 -10 1700.71 119.666  30
   0   7 -11 159.470 62.4133   4
   0   7  11 331.767 150.561   7
   0   7  11 103.723 58.0719   4
   0  -7  11-56.0819 142.716   6
   0   7  11 18.1006 93.6038   1
   0   7  11 128.771 53.4684   3
   0   7 -11 127.615 56.0519   3
   0   7 -11 152.116 108.663 106
   0   7  11 77.9296 60.1567 117
   0   7 -11 178.213 90.5088 103
   0   7  11 142.192 86.0526 111
   0   7  11 112.216 65.8118  98
   0   7  11 144.715 106.610  86
   0   7  11 154.573 100.678  84
   0  -7  11 214.842 131.110  22
   0   7  11 158.261 82.2770  25
   0   7 -11 100.924 82.8938  76
   0   7  11 212.148 79.1552  77
   0   7  11 110.409 57.9749  79
   0   7  11 136.959 88.7892  72
   0  -7  11 31.0259 61.6559  66
   0  -7  11 101.701 69.8796  28
   0   7 -11 111.018 60.8562  30
   0  -7  11-47.2688 131.092  11
   0  -7 -11 48.8603 130.048  16
   0  -7 -11 23.8943 117.773  17
   0  -7 -12 45100.6 1819.19  17
   0  -7  12 45011.0 1815.00  11
   0  -7 -12 46069.8 1833.66  16
   0   7  12 37584.3 1791.94   7
   0   7  12 43869.1 1595.26   4
   0   7  12 40422.3 1586.44   3
   0  -7  12 44213.4 1858.53   6
   0   7 -12 43371.9 1626.05 103
   0   7  12 44939.0 1620.60 111
   0   7 -12 39882.2 1628.61 106
   0   7  12 44488.5 1627.73  84
   0   7  12 40473.7 1629.83  86
   0   7  12 42944.1 1600.31  98
   0   7  12 41005.6 1618.43  25
   0  -7  12 45867.5 1794.94  22
   0  -7 -12 48632.1 1854.31  20
   0   7 -12 43524.2 1620.47  76
   0   7  12 43435.1 1599.15  79
   0   7  12 43924.3 1614.83  77
   0  -7  12 42037.0 1601.85  66
   0  -7  12 44181.3 1623.63  42
   0   7 -12 41995.7 1587.54  46
   0  -7  12 40048.7 1600.20  28
   0   7 -12 43089.6 1604.51  30
   0  -7 -13 189.968 128.219  17
   0  -7  13 187.456 141.441  11
   0  -7 -13 75.8795 130.756  16
   0   7  13 93.2223 43.3865   3
   0   7  13 138.255 52.4171   4
   0   7 -13 141.824 109.996 106
   0   7  13 192.776 92.8596 111
   0   7 -13 59.7813 85.0302 103
   0   7  13 116.428 103.171  84
   0   7  13 102.283 69.4148  98
   0  -7  13 124.898 121.416  22
   0  -7 -13 308.123 146.124  20
   0   7  13 189.234 85.9743  25
   0   7  13 154.206 63.2293  79
   0   7 -13 189.844 90.3721  76
   0   7  13 194.799 87.8392  77
   0   7 -13 134.511 60.8718  46
   0  -7  13 6.53355 76.7530  42
   0   7 -13 135.840 59.0438  30
   0  -7  13 111.317 64.4344  28
   0  -7  14 1408.89 207.273  11
   0  -7 -14 1305.42 221.444  16
   0  -7 -14 1729.81 226.853  17
   0   7 -14 1246.13 138.867 106
   0   7  14 1470.46 131.716 111
   0   7 -14 1264.02 126.790 103
   0   7  14 1269.60 108.855  98
   0   7  14 1227.64 137.808  84
   0   7  14 1239.60 121.145  24
   0  -7  14 1565.80 204.623  22
   0  -7 -14 1582.74 241.847  20
   0   7  14 1453.42 124.637  25
   0   7  14 1456.70 104.715  79
   0   7  14 1432.34 127.390  77
   0   7 -14 1286.76 128.967  76
   0  -7  14 1345.89 124.240  42
   0   7 -14 1302.89 100.031  46
   0   7 -14 1349.79 105.148  30
   0  -7  14 1364.30 135.679  27
   0   7 -15 21.0698 96.4225 106
   0   7  15 18.2158 82.1024 111
   0   7 -15 19.3676 76.3766 103
   0   7  15 94.7801 94.9196  84
   0   7  15 34.1634 63.1619  98
   0   7  15 51.7979 79.4250  24
   0   7  15-18.6333 70.4462  25
   0   7  15-29.4125 77.5821  77
   0   7  15-36.8118 77.7924  72
   0   7  15 103.469 57.9401  79
   0   7 -15 6.59002 84.0345  76
   0  -7  15 74.0470 76.5042  42
   0   7 -15 74.3942 57.4762  46
   0  -7  15 46.6926 86.9420  27
   0   7 -15 13.4162 51.6767  30
   0   7  16 13090.4 560.508 111
   0   7 -16 13775.3 566.217 103
   0   7 -16 13228.7 570.311 106
   0   7  16 12757.3 568.590  84
   0   7  16 13957.1 549.092  98
   0   7  16 13950.9 566.259  24
   0   7  16 13572.8 559.838  25
   0   7  16 13951.1 546.124  79
   0   7 -16 12622.0 562.991  76
   0   7  16 13340.5 558.456  77
   0   7  16 14690.8 578.427  72
   0  -7  16 14104.1 561.850  42
   0  -7  16 13979.7 572.252  41
   0   7 -16 12978.7 538.206  46
   0  -7  16 13424.0 566.260  27
   0   7  17 3380.75 201.996 111
   0   7 -17 3581.77 205.200 103
   0   7 -17 3587.44 212.438 106
   0  -7  17 3643.61 170.317  93
   0   7  17 3966.84 193.904  98
   0   7  17 3361.23 195.339  25
   0   7  17 3514.40 203.932  24
   0   7  17 3773.47 188.369  79
   0   7  17 3984.90 213.961  72
   0   7 -17 3514.63 207.510  76
   0   7  17 3767.53 204.539  77
   0   7 -17 3660.45 183.602  46
   0  -7  17 3738.93 212.480  41
   0  -7  17 3912.82 202.861  42
   0  -7  17 3867.49 208.854  27
   0  -7  17 3735.99 205.257  33
   0   7 -18 6154.90 289.572 106
   0   7 -18 5704.56 284.173 103
   0   7  18 5985.22 283.995 111
   0   7  18 6392.22 275.521  98
   0  -7  18 5939.26 251.849  93
   0   7  18 5964.39 284.666  24
   0   7  18 5876.88 277.280  25
   0   7  18 6683.80 297.211  72
   0   7 -18 5878.75 290.765  76
   0   7  18 5813.41 267.886  79
   0   7  18 5785.52 282.695  77
   0  -7  18 5969.24 269.612  74
   0  -7  18 6097.58 291.421  41
   0  -7  18 6450.94 290.860  49
   0   7 -18 5811.12 264.901  46
   0  -7  18 6589.90 284.350  42
   0  -7  18 5859.47 285.634  33
   0  -7  18 6019.80 287.216  27
   0   7 -19 4682.57 242.722 103
   0   7  19 4624.98 243.271 111
   0   7 -19 4841.01 244.100 106
   0   7  19 5588.15 239.673  98
   0  -7  19 4910.31 214.659  93
   0   7  19 5083.58 238.629  25
   0   7  19 4801.38 244.729  24
   0   7  19 4914.42 245.344  77
   0   7  19 5307.92 252.658  72
   0   7 -19 5048.20 253.498  76
   0  -7  19 5247.23 233.609  74
   0   7 -19 5140.00 230.710  46
   0  -7  19 5052.88 247.618  49
   0  -7  19 5309.52 253.888  41
   0  -7  19 5356.36 249.208  33
   0  -7  19 5695.69 253.354  27
   0   7  20 5497.61 282.167 111
   0   7 -20 6272.06 286.289 103
   0  -7  20 6001.64 256.878  93
   0   7  20 6656.74 282.498  97
   0   7  20 6144.90 278.995  25
   0  -7  20 6405.61 273.678  24
   0  -7  20 6678.88 277.118  74
   0   7 -20 6054.43 292.685  76
   0   7  20 6169.29 287.327  77
   0   7  20 6145.72 288.419  72
   0   7 -20 6648.01 274.668  46
   0  -7  20 6955.48 291.750  49
   0  -7  20 6549.03 294.082  41
   0  -7  20 6796.01 291.967  27
   0  -7  20 6930.06 292.019  33
   0   7 -21 5606.30 275.248 103
   0  -7  21 5912.88 253.130  93
   0   7  21 6991.13 278.475  97
   0   7  21 6142.12 271.589  25
   0  -7  21 6731.06 288.502  41
   0   7 -21 6524.95 269.582  46
   0  -7  21 6822.49 284.219  49
   0  -7  21 6999.28 281.584  43
   0  -7 -21 5855.25 276.620  53
   0  -7  21 7111.15 287.480  27
   0  -7  21 6597.50 284.273  33
   0   7  21 6069.51 281.230  72
   0   7 -21 6113.77 287.651  76
   0   7  21 6298.56 283.247  77
   0   7  22 22111.0 794.181  97
   0  -7  22 18959.1 771.871  93
   0  -7 -22 20202.7 795.755  53
   0  -7  22 21229.2 798.052  49
   0   7 -22 20758.1 786.646  46
   0  -7  22 22113.2 797.597  43
   0  -7  22 22233.7 805.216  41
   0  -7  22 22997.4 802.959  27
   0   7  22 20736.5 799.929  77
   0   7  22 19592.5 795.399  72
   0   7 -22 21764.2 806.260  76
   0  -7  23 1658.97 91.6629  81
   0   7  23 1989.49 101.859  97
   0  -7  23 1687.37 107.630  41
   0   7 -23 1601.93 93.3553  46
   0  -7 -23 1726.62 103.833  53
   0  -7  23 1782.19 103.866  49
   0  -7  23 1866.78 100.887  43
   0   7 -23 1854.82 100.891  47
   0  -7  23 1914.94 106.848  27
   0   7  23 1448.52 96.8030  72
   0   7 -23 1799.54 113.740  76
   0   7  23 1475.43 104.784  77
   0   7  24 2913.92 129.663  98
   0   7  24 2755.69 127.850  97
   0  -7 -24 2637.20 130.072  53
   0  -7  24 2849.27 137.268  41
   0  -7  24 2776.38 128.904  43
   0   7 -24 2665.55 123.503  46
   0   7 -24 2791.68 129.900  47
   0  -7  24 2817.03 133.732  27
   0   7 -24 2658.97 138.223  76
   0  -7  24 2708.23 126.231  74
   0   7  25 34.1755 29.0091  97
   0   7  25 24.7015 30.6921  98
   0  -7  25 18.4020 31.7483  95
   0   7 -25 23.3978 30.2441  47
   0  -7  25 34.1661 27.7675  43
   0  -7  25-54.4464 34.8048  27
   0  -7 -25-33.4445 44.7712  38
   0   7 -25 11.2576 37.9403  76
   0  -7  25 36.5791 28.2517  74
   0   7 -26 2334.94 105.866  78
   0   7  26 2588.16 95.1122  98
   0   8   0 138472. 5046.74 103
   0   8   0 132421. 5051.93 100
   0   8   0 138488. 5025.04 117
   0   8   0 139671. 5047.45  86
   0   8   0 138116. 5049.61  85
   0  -8   0 130312. 5190.27  22
   0   8   0 136278. 5037.95  78
   0   8   0 134404. 5029.56  30
   0   8   0 132592. 5034.53   3
   0   8   0 149724. 5049.34   4
   0  -8   0 137077. 5284.48   6
   0   8   0 136404. 5244.53   1
   0   8  -1 383.687 91.6125   3
   0   8   1 570.309 157.571   7
   0  -8   1 337.578 206.242   6
   0   8  -1 465.993 105.427   4
   0   8  -1 365.931 163.599   1
   0  -8  -1 28.0868 208.992   6
   0   8   1 485.182 74.8914 117
   0   8  -1 743.940 144.144 100
   0   8   1 413.520 137.081 100
   0   8  -1 615.694 118.908 103
   0   8   1 381.096 110.157 103
   0   8  -1 618.085 82.1785 117
   0   8   1 505.202 123.721  86
   0   8   1 235.470 117.998  85
   0   8  -1 321.014 126.415  85
   0   8  -1 578.405 130.730  86
   0  -8   1 617.039 164.252  22
   0  -8  -1 495.375 153.249  22
   0   8  -1 699.966 120.190  78
   0   8   1 474.400 90.9265  72
   0   8   1 335.705 106.201  78
   0  -8   1 464.532 163.955  17
   0   8  -1 504.807 80.8425  30
   0   8   1 417.351 79.3832  30
   0  -8  -2 43931.5 1916.38   6
   0   8  -2 48665.8 1694.19   4
   0   8  -2 44527.0 1879.85   1
   0   8  -2 44045.3 1680.42   3
   0  -8   2 44867.0 1923.37   6
   0   8   2 37644.8 1826.70   7
   0   8  -2 44402.5 1666.96 117
   0   8  -2 46343.7 1693.82 103
   0   8   2 44565.3 1702.80 100
   0   8  -2 42031.0 1694.09 100
   0   8   2 45354.8 1672.75 117
   0   8   2 45967.0 1695.38 103
   0   8   2 44500.3 1694.25  86
   0   8  -2 45460.4 1691.37  86
   0   8   2 46164.8 1698.13  85
   0   8  -2 45105.5 1695.50  85
   0  -8   2 42369.6 1841.64  22
   0  -8  -2 42180.5 1807.35  22
   0   8  -2 44260.1 1685.26  78
   0   8   2 43672.7 1692.53  72
   0   8   2 45183.2 1683.29  78
   0   8   2 45121.5 1671.70  30
   0   8  -2 42401.8 1675.60  30
   0  -8  -2 47523.2 1907.40  17
   0  -8   2 45836.4 1888.57  17
   0  -8   3 286.579 137.599  17
   0  -8  -3 201.127 133.840  17
   0   8   3 136.109 122.491   7
   0   8   3 197.169 69.6287   3
   0  -8  -3-28.0617 182.044   6
   0  -8   3 84.9207 183.634   6
   0   8   3 157.209 75.0898   4
   0   8  -3 216.741 126.369   1
   0   8  -3 193.490 78.9306   4
   0   8   3 216.643 118.659   1
   0   8  -3 104.268 64.5055   3
   0   8  -3 171.943 85.8349 103
   0   8   3 108.647 82.2157 103
   0   8   3 114.958 58.4466 117
   0   8  -3 193.596 106.143 100
   0   8  -3 129.109 53.4229 117
   0   8   3 108.652 114.415 100
   0   8   3-98.7970 114.337  85
   0   8  -3-13.1769 111.417  85
   0   8   3 59.2482 96.6647  86
   0   8  -3 78.5745 93.9438  86
   0  -8   3 86.0691 122.472  22
   0   8   3 61.3778 71.4034  72
   0   8  -3 216.586 90.9720  78
   0   8   3 49.0302 80.1830  78
   0   8  -3 193.713 72.1592  50
   0   8   3 149.486 54.6870  30
   0   8  -3 95.5270 61.1003  30
   0   8   4 3006.80 294.105   1
   0   8   4 2715.62 281.690   7
   0  -8  -4 3036.46 330.365   6
   0   8  -4 3272.31 186.190   4
   0   8  -4 3052.50 176.020   3
   0   8  -4 2613.72 287.170   1
   0   8   4 3553.81 187.826   4
   0  -8   4 2989.30 335.029   6
   0   8   4 3282.44 179.380   3
   0   8   4 3063.33 169.297 117
   0   8  -4 2861.81 156.299 117
   0   8  -4 3305.48 190.102 103
   0   8  -4 2626.25 192.092 100
   0   8   4 2955.12 207.726 100
   0   8  -4 3363.17 214.680 106
   0   8   4 2995.83 198.372  86
   0   8  -4 2819.86 193.800  85
   0   8   4 3247.96 199.904  85
   0  -8   4 3190.36 295.191  22
   0   8  -4 3317.77 191.388  78
   0   8   4 3024.37 189.000  72
   0  -8   4 2856.50 292.849  17
   0  -8  -4 4091.40 341.776  17
   0   8  -4 3402.42 177.556  30
   0   8   4 3010.52 161.274  30
   0   8   5 370.821 140.110   1
   0   8   5 280.187 69.8042   3
   0   8  -5 278.841 83.8265   4
   0  -8   5 227.692 164.145   6
   0   8  -5 240.112 72.6962   3
   0   8   5 430.765 85.0529   4
   0   8   5 146.657 137.574   7
   0   8  -5 256.540 131.292   1
   0   8   5 256.490 65.0580 117
   0   8  -5 305.391 119.435 106
   0   8  -5 269.321 86.7768 103
   0   8  -5 257.768 98.9916 100
   0   8   5 233.526 124.158 100
   0   8  -5 146.889 96.8664  85
   0   8   5 189.192 105.459  86
   0  -8   5 463.942 164.088  22
   0   8   5 185.983 83.8648  72
   0   8  -5 163.136 89.4942  78
   0   8  -5 261.632 74.2373  76
   0  -8   5-68.9510 144.970  17
   0  -8  -5-101.351 156.480  17
   0   8   5 341.812 54.8553  30
   0   8   6 6635.55 456.009   1
   0   8   6 5634.70 444.893   7
   0   8  -6 7992.62 326.210   4
   0   8   6 7172.49 314.682   3
   0  -8   6 6973.35 506.192   6
   0   8  -6 6751.78 311.072   3
   0   8  -6 7304.27 464.056   1
   0   8   6 7953.13 327.193   4
   0   8   6 6838.97 309.259 117
   0   8  -6 6117.94 322.000 100
   0   8  -6 7269.72 330.010 103
   0   8  -6 7836.13 356.546 106
   0   8  -6 6647.41 332.469  85
   0   8   6 6655.45 336.214  86
   0   8   6 6969.12 293.474  98
   0  -8   6 6692.96 458.794  22
   0   8   6 7232.38 338.321  72
   0   8   6 7404.98 322.900  77
   0  -8   6 6324.21 311.183  66
   0   8  -6 6965.00 330.778  78
   0   8  -6 6842.69 315.007  76
   0  -8  -6 6996.81 480.123  17
   0  -8   6 5954.51 440.923  17
   0   8   6 6773.03 293.437  30
   0   8  -7-39.1216 67.2599   4
   0   8   7 119.070 60.7025   3
   0   8   7 88.7039 70.7008   4
   0   8   7 65.5432 121.130   1
   0   8  -7 66.1593 112.203   1
   0   8  -7 55.3739 63.7185   3
   0   8   7-51.4633 124.629   7
   0  -8   7 28.4016 151.120   6
   0   8  -7 6.44285 79.0357 103
   0   8  -7 31.3464 110.773 106
   0   8   7-5.02314 59.0893 117
   0   8   7 62.1935 98.6666  86
   0   8   7 51.9737 48.1699  98
   0  -8   7 22.2759 116.824  22
   0   8   7-6.55387 77.5375  25
   0  -8   7 70.6555 66.1366  66
   0   8  -7 78.1398 87.0693  78
   0   8   7 39.5897 41.5983  79
   0   8  -7 28.1494 69.8041  76
   0   8   7 22.2394 77.4745  72
   0  -8  -7 25.5235 131.871  17
   0  -8   7-21.8565 107.672  17
   0  -8  -7 148.122 131.357  16
   0   8  -7-10.7254 62.5265  30
   0  -8   8 794.846 193.026   6
   0   8   8 807.914 82.8269   3
   0   8   8 882.595 164.303   1
   0   8  -8 717.275 158.791   1
   0   8   8 653.822 90.4789   4
   0   8   8 356.599 172.107   7
   0   8  -8 792.966 91.2589   4
   0   8  -8 724.712 83.6018   3
   0   8   8 989.910 110.982 111
   0   8  -8 720.581 104.098 103
   0   8   8 702.416 85.9589 117
   0   8  -8 936.063 135.020 106
   0   8   8 806.486 76.9850  98
   0   8   8 926.666 115.989  84
   0   8   8 730.227 122.148  86
   0   8   8 852.880 105.514  25
   0  -8   8 814.503 179.208  22
   0   8   8 717.484 72.2514  79
   0   8  -8 884.836 98.3258  76
   0   8  -8 747.521 113.107  78
   0   8   8 651.669 102.546  72
   0  -8   8 784.680 85.7598  66
   0  -8   8 697.186 153.306  17
   0  -8  -8 820.481 185.089  17
   0  -8  -8 722.105 171.300  16
   0  -8   8 717.368 95.2291  28
   0   8  -8 644.145 87.6429  30
   0   8   9 910.227 85.1261   3
   0   8  -9 806.816 85.9610   3
   0   8  -9 1028.16 96.9281   4
   0   8   9 1011.28 96.2624   4
   0   8   9 945.165 92.8540 117
   0   8   9 966.796 112.410 111
   0   8  -9 825.843 105.295 103
   0   8  -9 795.891 132.261 106
   0   8   9 740.946 123.943  86
   0   8   9 850.905 81.5950  98
   0   8   9 1052.33 123.711  84
   0  -8   9 807.487 172.827  22
   0   8  -9 863.251 101.616  76
   0   8   9 913.010 115.709  72
   0   8   9 760.397 75.6598  79
   0  -8   9 872.060 89.2499  66
   0   8  -9 677.621 113.818  78
   0  -8   9 770.023 154.574  17
   0  -8  -9 1145.98 205.951  17
   0  -8  -9 1002.26 187.081  16
   0  -8   9 797.285 96.2416  28
   0   8  -9 760.818 86.7377  30
   0   8  10 10153.9 421.430  98
   0   8  10 9612.49 457.555  86
   0   8  10 10693.8 454.180  84
   0   8 -10 10814.8 452.265 103
   0   8 -10 10087.1 463.212 106
   0   8  10 11170.1 450.611 111
   0   8  10 10076.4 431.540 117
   0   8  10 10276.7 459.870  72
   0   8 -10 10219.2 456.292  78
   0   8 -10 10651.4 442.934  76
   0   8  10 10001.7 419.520  79
   0   8 -10 10531.1 435.535  30
   0  -8  10 9586.74 428.943  28
   0   8 -10 10073.4 423.826   3
   0   8  10 10575.3 424.111   3
   0   8  10 10702.8 431.313   4
   0   8 -10 10519.1 431.561   4
   0   8  11 375.789 65.4365   4
   0   8  11 305.360 58.1127   3
   0   8 -11 235.012 53.9739   3
   0   8 -11 330.913 64.7888   4
   0   8 -11 460.749 118.138 106
   0   8 -11 330.596 88.1469 103
   0   8  11 373.679 71.9284 117
   0   8  11 490.312 98.7672 111
   0   8  11 276.074 63.3843  98
   0   8  11 453.580 104.950  84
   0   8  11 200.866 112.984  86
   0   8  11 418.925 60.5484  79
   0   8  11 295.310 91.3998  72
   0   8 -11 336.180 83.0246  76
   0   8 -11 467.719 108.223  78
   0  -8  11 423.302 87.2469  42
   0   8 -11 285.005 54.7170  47
   0  -8  11 399.809 73.3225  28
   0   8 -11 393.708 73.8747  30
   0   8 -12 363.994 65.8527   4
   0   8 -12 349.494 58.0514   3
   0   8  12 308.217 63.8095   4
   0   8  12 393.535 57.4435   3
   0   8  12 466.554 91.9334 111
   0   8 -12 316.419 106.421 106
   0   8 -12 468.856 92.7131 103
   0   8  12 427.195 67.6972  98
   0   8  12 382.874 103.510  84
   0   8  12 374.977 88.5663  25
   0   8  12 386.534 62.3356  79
   0   8 -12 249.585 99.2045  78
   0   8  12 325.660 88.6915  72
   0   8 -12 362.844 82.4565  76
   0   8 -12 485.087 62.1562  47
   0  -8  12 456.385 86.6415  42
   0   8 -12 407.423 72.4807  30
   0  -8  12 431.336 69.4296  28
   0   8  13 1833.96 110.652   4
   0   8  13 1671.01 102.959   3
   0   8 -13 2345.81 168.706 106
   0   8  13 2053.98 143.926 111
   0   8 -13 2101.36 143.923 103
   0   8  13 1825.49 150.885  84
   0   8  13 1873.76 120.012  98
   0   8  13 1649.70 134.788  25
   0   8  13 1854.40 116.913  79
   0   8 -13 1821.22 135.689  76
   0   8 -13 2103.13 161.067  78
   0   8  13 2120.40 151.363  72
   0   8  13 1974.35 138.041  77
   0  -8  13 2001.98 140.625  42
   0   8 -13 1924.02 113.503  47
   0   8 -13 1987.03 125.654  30
   0  -8  13 2102.91 153.801  27
   0   8 -14 1450.79 122.141 103
   0   8 -14 1440.54 139.582 106
   0   8  14 1506.96 124.090 111
   0   8  14 1472.27 103.934  98
   0   8  14 1274.77 130.956  84
   0   8  14 1237.85 114.847  25
   0   8  14 1259.73 97.0620  79
   0   8 -14 1515.00 118.657  76
   0   8  14 1481.37 121.070  77
   0   8 -14 1298.96 93.5326  47
   0  -8  14 1576.67 121.091  42
   0  -8  14 1532.87 130.594  27
   0   8 -14 1432.47 100.885  30
   0   8  15 197.226 81.0219 111
   0   8 -15 421.126 99.5726 106
   0   8 -15 233.037 75.9196 103
   0   8  15 317.121 63.1511  98
   0   8  15 289.094 93.7634  84
   0   8  15 419.558 82.2183  25
   0   8  15 275.856 57.3447  79
   0   8 -15 350.218 77.8358  76
   0   8  15 408.981 82.8208  77
   0  -8  15 441.546 93.2068  41
   0  -8  15 315.614 74.0395  42
   0   8 -15 336.205 59.3171  47
   0  -8  15 312.555 86.0154  27
   0   8  16 1172.32 108.801 111
   0   8 -16 1255.33 107.761 103
   0   8 -16 1244.28 120.553 106
   0   8  16 1223.37 95.3484  98
   0   8  16 1410.63 108.799  25
   0  -8  16 1402.93 96.3863  74
   0   8  16 1147.85 115.576  72
   0   8 -16 1148.86 108.201  76
   0   8  16 1585.12 115.977  77
   0  -8  16 1414.85 105.465  42
   0   8 -16 1418.05 92.0751  47
   0  -8  16 1254.14 116.739  41
   0  -8  16 1166.01 111.450  27
   0  -8  16 1202.34 107.997  33
   0   8  17 268.334 60.0044  98
   0   8 -17 222.272 66.0679 103
   0   8 -17 115.410 78.4006 106
   0   8  17 173.325 71.1727 111
   0   8 -17 230.580 70.2771  76
   0  -8  17 185.949 55.9282  74
   0   8  17 216.212 68.6296  77
   0   8  17 210.531 72.7170  72
   0  -8  17 212.620 77.7162  41
   0  -8  17 118.252 69.7351  49
   0   8 -17 208.944 50.5388  47
   0  -8  17 146.941 58.7924  42
   0  -8  17 203.244 67.1754  33
   0  -8  17 169.436 69.4696  27
   0   8  18 1686.61 100.749  98
   0   8  18 1356.09 107.937 111
   0   8 -18 1455.33 106.154 103
   0   8 -18 1492.33 111.003  76
   0  -8  18 1589.60 98.1672  74
   0   8  18 1626.51 114.299  77
   0   8 -18 1352.56 124.838  78
   0   8  18 1504.05 113.046  72
   0  -8  18 1397.11 112.536  41
   0  -8  18 1476.46 109.933  49
   0   8 -18 1378.27 91.8361  47
   0  -8  18 1668.78 112.139  33
   0  -8  18 1817.83 114.711  27
   0   8  19 2.99673 45.1209  98
   0   8  19 105.364 54.6215  97
   0   8  19 24.2402 55.3806 111
   0   8 -19 53.3569 50.4743 103
   0   8  19 45.0830 56.6572  77
   0   8 -19 32.8219 74.9754  78
   0   8 -19 61.8203 56.6920  76
   0   8  19 26.2843 54.0390  72
   0  -8  19 72.2157 46.9283  74
   0  -8  19 48.2986 58.5627  49
   0  -8  19 4.09222 59.5889  41
   0   8 -19 50.3081 43.9972  47
   0  -8 -19 28.6218 53.1835  38
   0  -8  19 61.4196 53.7255  33
   0  -8  19-27.0020 59.8042  27
   0   8 -20 8794.20 379.578  78
   0  -8  20 9577.58 360.789  74
   0   8  20 8695.51 368.551  77
   0   8  20 8619.14 370.104  72
   0   8 -20 8275.95 365.950  76
   0  -8  20 9518.41 370.003  27
   0  -8 -20 7750.89 361.639  38
   0  -8  20 9431.95 370.254  33
   0  -8  20 9273.47 367.605  49
   0  -8  20 9583.95 367.923  43
   0  -8  20 9283.15 372.298  41
   0   8 -20 8780.90 355.259  47
   0   8  20 9878.28 366.232  97
   0   8  20 9671.17 362.336  98
   0   8  21 3185.60 159.577  77
   0  -8  21 3805.83 153.841  74
   0   8 -21 3385.50 171.182  78
   0   8 -21 3404.21 159.209  76
   0  -8  21 3526.89 161.197  33
   0  -8 -21 3036.82 154.289  38
   0  -8  21 3722.11 160.703  27
   0   8 -21 3208.97 147.374  47
   0  -8  21 3259.01 155.938  49
   0  -8  21 3621.09 164.037  41
   0  -8  21 3517.50 157.607  43
   0   8  21 3659.98 154.243  98
   0  -8  21 3379.32 153.029  81
   0   8  21 3911.98 159.099  97
   0  -8  21 2898.58 152.545  95
   0  -8  22 52.9075 32.6982  74
   0   8  22 55.3747 40.3286  77
   0   8 -22 127.779 54.0614  78
   0  -8 -22 57.2540 42.8579  68
   0   8 -22 54.2888 30.3888  76
   0  -8  22 72.9219 38.3193  27
   0  -8  22 81.3224 37.8858  33
   0  -8  22 64.6131 28.7477  81
   0   8  22 41.3375 32.3767  98
   0  -8  22 43.8580 34.4229  95
   0   8  22 69.2803 34.9113  97
   0  -8  22 25.8135 31.9937  49
   0   8 -22 29.8572 28.1536  47
   0  -8  22 16.5891 32.0251  43
   0  -8  22 2.46706 37.3006  41
   0   8 -23 90.3488 41.6026  78
   0  -8  23 97.7422 25.2299  74
   0   8  23 10.6541 27.1838  97
   0  -8  23 29.7570 26.8105  95
   0   8  23 32.7972 26.5493  98
   0   8 -23 40.5039 33.4993  85
   0  -8  23 49.7920 17.9846  81
   0   8  23 21.3143 22.9222  91
   0  -8  23 50.4432 33.1359  41
   0   8 -24 5302.50 209.006  78
   0   9   0 5.32221 63.1421   3
   0   9   0-77.0723 79.4465   4
   0   9   0 55.3719 86.4336  85
   0   9   0 88.6799 95.7074  86
   0   9   0 4.00452 48.9895 117
   0   9   0 91.0980 83.5541 103
   0   9   0 55.6792 73.1233  78
   0   9   0 36.9769 68.7841  50
   0   9   0 4.59626 50.7992  30
   0   9  -1 3964.63 211.265   3
   0   9  -1 4212.53 218.303   4
   0   9   1 4288.86 227.680  85
   0   9  -1 4228.06 225.235  86
   0   9  -1 4166.84 225.293  85
   0   9   1 4162.44 226.957  86
   0   9  -1 4164.57 220.946 103
   0   9   1 3930.52 194.786 117
   0   9  -1 3932.94 191.567 117
   0   9  -1 4286.37 214.508  78
   0   9   1 4232.94 211.740  78
   0   9  -1 3862.42 211.794  50
   0   9  -1 3912.22 202.352  30
   0   9   1 4244.92 201.775  30
   0   9  -2 279.310 69.2455   3
   0   9  -2 428.004 89.7330   4
   0   9  -2 98.3312 95.1366  85
   0   9   2 297.199 97.3286  86
   0   9  -2 272.510 91.7409  86
   0   9  -2 289.762 49.8306 117
   0   9   2 253.610 59.8553 117
   0   9  -2 368.503 89.0067 103
   0   9  -2 236.013 84.4430  78
   0   9  -2 326.830 73.3938  50
   0   9  -2 223.693 61.7308  30
   0   9   2 267.772 60.6816  30
   0   9   3 220.556 94.2780  86
   0   9  -3 94.0405 86.5923  86
   0   9  -3 128.638 88.9631  85
   0   9  -3 108.141 81.7292 103
   0   9   3 103.208 52.6846 117
   0   9  -3 89.6260 34.0236 117
   0   9  -3 180.760 81.0051  78
   0   9   3 168.899 72.7745  77
   0   9   3 202.496 75.3787   4
   0   9   3 212.562 66.6087   3
   0   9  -3 271.085 80.0035   4
   0   9  -3 166.020 65.9992   3
   0   9   3 97.9815 49.3332  30
   0   9  -3 113.647 59.8173  30
   0   9  -4 445.001 95.1926  86
   0   9   4 621.672 108.892  86
   0   9  -4 408.432 100.072  85
   0   9   4 501.074 69.8615 117
   0   9  -4 590.102 95.7060 103
   0   9  -4 593.675 94.8102  78
   0   9   4 615.052 90.1229  77
   0  -9   4 497.389 75.6890  66
   0   9  -4 498.908 78.0315   3
   0   9   4 512.055 78.5266   3
   0   9   4 570.213 92.6113   4
   0   9  -4 650.035 87.9011   4
   0   9   4 429.881 60.3172  30
   0   9  -4 637.735 81.1804  30
   0   9   5 20202.1 789.571  84
   0   9  -5 19969.1 792.482  85
   0   9  -5 18496.6 778.002  86
   0   9   5 19063.6 791.647  86
   0   9   5 19939.3 787.982 111
   0   9  -5 21540.8 794.174 103
   0   9   5 19217.1 769.095 117
   0   9   5 20721.8 783.875  77
   0   9  -5 19008.2 782.464  78
   0  -9   5 18129.8 770.236  66
   0   9  -5 21527.8 788.657   4
   0   9  -5 20136.2 777.639   3
   0   9   5 21811.0 789.971   4
   0   9   5 20294.5 778.563   3
   0   9  -5 19334.5 777.880  30
   0   9  -6 18730.7 741.933  85
   0   9   6 19539.8 741.481  84
   0   9  -6 16892.9 724.721  86
   0   9   6 18540.7 745.012  86
   0   9  -6 18817.4 739.152 103
   0   9   6 19219.5 738.377 111
   0   9   6 17952.8 719.421 117
   0   9  -6 18598.8 735.679  78
   0  -9   6 17384.4 718.507  66
   0   9   6 17359.8 740.104  72
   0   9   6 19229.6 732.736  77
   0   9   6 20154.3 736.216   4
   0   9  -6 19350.5 735.044   4
   0   9   6 18809.8 724.623   3
   0   9  -6 18961.0 726.103   3
   0  -9   6 17208.7 726.780  28
   0   9   7 2661.33 169.836  84
   0   9  -7 2467.27 168.954  85
   0   9   7 2560.26 179.616  86
   0   9  -7 1978.95 150.567  86
   0   9   7 2674.95 167.983 111
   0   9  -7 2682.40 164.595 103
   0   9   7 2514.43 144.842 117
   0   9   7 2927.99 163.891  77
   0   9   7 2474.81 164.929  72
   0   9  -7 2579.43 165.876  78
   0   9  -7 2899.39 158.425   4
   0   9   7 2888.07 157.989   4
   0   9  -7 2534.04 145.095   3
   0   9   7 2686.32 147.540   3
   0  -9   7 2274.75 151.857  28
   0   9  -8 10364.3 430.844  85
   0   9   8 9185.70 429.054  86
   0   9   8 9998.08 426.803  84
   0   9   8 10328.6 425.299 111
   0   9   8 9376.94 405.663 117
   0   9  -8 11120.0 429.708 103
   0  -9   8 9063.77 391.696  74
   0   9   8 10388.7 419.831  77
   0   9   8 9328.85 429.119  72
   0   9  -8 10032.2 425.165  78
   0  -9   8 9218.67 406.954  28
   0   9  -8 9777.85 413.299  30
   0   9   8 10456.6 415.383   4
   0   9  -8 9957.85 407.227   3
   0   9   8 10100.1 407.173   3
   0   9  -8 10119.2 413.324   4
   0   9  -9 13363.3 528.933   4
   0   9   9 13382.2 520.973   3
   0   9  -9 13017.7 520.919   3
   0   9   9 13782.1 530.052   4
   0   9   9 13550.9 543.907  84
   0   9  -9 13229.4 545.666  85
   0   9   9 14099.2 541.811 111
   0   9  -9 14071.6 543.339 103
   0   9  -9 13516.2 543.359  78
   0  -9   9 12726.2 511.748  74
   0   9   9 12441.3 546.279  72
   0  -9   9 12633.3 537.797  42
   0  -9   9 11803.5 519.313  28
   0   9  -9 13056.6 529.709  30
   0   9 -10 5287.81 235.585   3
   0   9  10 5594.92 243.899   4
   0   9 -10 5470.66 242.287   4
   0   9  10 5198.42 233.803   3
   0   9 -10 5342.14 264.905  85
   0   9  10 5382.04 262.331  84
   0   9 -10 5925.86 261.593 103
   0   9  10 6102.38 263.603 111
   0   9 -10 5346.12 262.415  78
   0  -9  10 4941.06 229.677  74
   0   9  10 4939.23 262.009  72
   0  -9  10 5044.76 254.106  42
   0   9 -10 5301.10 246.777  30
   0   9  11 5308.34 235.795   3
   0   9 -11 5424.76 236.835   3
   0   9  11 5363.17 243.666   4
   0   9 -11 5275.32 243.525   4
   0   9  11 5473.50 265.632  84
   0   9 -11 5460.49 268.329  85
   0   9  11 6012.28 265.542 111
   0   9 -11 5665.87 260.926 103
   0  -9  11 5694.05 239.242  74
   0   9 -11 5436.84 266.722  78
   0   9  11 5356.90 269.235  72
   0  -9  11 5285.39 257.028  42
   0   9 -11 6077.22 252.547  30
   0  -9  11 5952.09 272.192  27
   0   9 -12 12183.0 515.783  85
   0   9  12 11725.4 511.483  84
   0   9 -12 13095.4 511.018 103
   0   9  12 12780.6 510.863 111
   0   9  12 11959.4 518.823  72
   0   9 -12 12368.7 515.663  78
   0  -9  12 12761.7 491.178  74
   0  -9  12 12831.7 508.850  42
   0  -9  12 12957.1 516.484  27
   0  -9  13 4601.90 124.044  95
   0   9  13 7387.41 168.529  97
   0   9 -13 5601.59 177.215  85
   0   9  13 5338.75 171.327  84
   0   9 -13 6145.01 167.300 103
   0   9  13 5892.04 170.661 111
   0   9  13 5511.46 180.031  72
   0  -9  13 6087.98 140.241  74
   0   9 -13 6081.33 182.563  78
   0  -9  13 5806.13 162.707  42
   0  -9  13 5766.46 174.616  27
   0   9  14 30.7700 31.8322  98
   0   9 -14 287.883 78.2088  85
   0  -9  14 243.045 44.0795  95
   0   9  14 376.174 66.1416  97
   0   9  14 242.288 67.5704 111
   0   9 -14 287.704 64.1905 103
   0   9 -14 267.438 76.9923  78
   0   9  14 258.692 69.6260  72
   0  -9  14 300.969 49.4758  74
   0   9  14 274.309 67.8770  77
   0  -9  14 227.343 72.5383  41
   0  -9  14 301.281 58.5625  42
   0  -9  14 301.405 69.7218  27
   0   9 -15 6411.32 289.603  85
   0   9  15 7914.93 283.568  97
   0  -9  15 5597.51 264.830  95
   0   9  15 4737.87 260.180  98
   0   9  15 6494.12 284.125 111
   0   9 -15 7005.82 282.386 103
   0   9 -15 6921.89 293.410  78
   0   9  15 7086.77 288.051  77
   0  -9  15 7216.90 272.630  74
   0  -9  15 7053.33 287.875  49
   0  -9  15 6877.10 279.320  42
   0  -9  15 7296.82 292.614  41
   0  -9  15 7461.01 291.218  27
   0  -9  15 7386.62 289.385  33
   0   9 -16 8091.33 339.722  85
   0   9  16 9806.65 335.165  97
   0   9  16 8191.52 319.342  98
   0  -9  16 6701.07 316.359  95
   0   9  16 7775.81 332.330 111
   0   9 -16 5960.13 319.194 103
   0   9  16 8606.51 336.675  77
   0   9 -16 8400.24 341.952  78
   0  -9  16 8748.43 323.655  74
   0  -9  16 8905.25 341.529  41
   0  -9  16 8723.00 336.880  49
   0  -9  16 8883.67 337.412  33
   0  -9  16 9139.00 340.214  27
   0   9 -17 169.561 59.2986  85
   0   9  17 223.621 49.1749  97
   0  -9  17 116.949 32.7431  95
   0   9  17 155.474 35.5138  98
   0   9  17 213.973 52.8539 111
   0  -9  17 183.603 40.0334  74
   0   9  17 205.308 55.4575  77
   0   9 -17 155.545 62.0443  78
   0  -9  17 183.616 49.0857  49
   0  -9  17 197.437 56.7915  41
   0  -9  17 145.363 49.7974  33
   0  -9  17 236.403 54.4667  27
   0  -9  18 3806.29 156.354  74
   0   9  18 3620.16 166.110  77
   0   9 -18 3846.23 172.922  78
   0  -9  18 4247.84 167.662  27
   0  -9  18 3835.63 166.573  33
   0  -9  18 4055.41 170.547  41
   0  -9  18 3935.35 164.039  49
   0   9 -18 3495.42 166.679  85
   0   9  18 3968.86 154.555  98
   0  -9  19 14022.6 470.444  74
   0   9 -19 13137.6 480.414  78
   0   9  19 12656.2 477.125  77
   0  -9  19 14492.4 478.145  27
   0  -9  19 14114.0 478.799  33
   0  -9  19 14456.0 477.413  43
   0  -9  19 14171.9 481.073  41
   0  -9  19 12606.0 472.018  49
   0   9 -19 11963.1 474.346  85
   0   9  19 13100.0 466.478  98
   0   9  20 401.375 41.6089  77
   0  -9  20 564.962 36.6276  74
   0   9 -20 472.260 46.7309  78
   0  -9  20 510.038 40.9028  33
   0  -9  20 476.527 37.6045  81
   0  10   0 9389.33 351.539  77
   0 -10   0 7484.12 338.944  66
   0  10   0 9103.35 359.303   4
   0  10   0 8410.85 348.690   3
   0  10   0 7479.64 341.742  50
   0  10   0 8089.40 350.753  86
   0 -10   1 1086.03 89.0799  66
   0  10   1 1539.56 104.677  77
   0  10  -1 1579.66 105.306  77
   0  10  -1 1589.62 114.017   4
   0  10  -1 1468.65 101.538   3
   0  10   1 1317.84 101.453  50
   0  10   1 1327.19 112.946  86
   0  10  -1 1361.34 110.805  86
   0  10  -2 2042.61 131.755   4
   0  10  -2 2152.45 123.861   3
   0  10  -2 1933.04 128.491  86
   0  10   2 2024.27 133.453  84
   0  10   2 2151.97 137.753  86
   0  10   2 2416.71 140.553 111
   0  10   2 2406.82 130.720  77
   0  10  -2 2337.31 125.719  77
   0  10   2 1660.27 122.695  50
   0 -10  -2 1284.13 107.829  29
   0  10  -3 9115.29 373.429   4
   0  10   3 8680.00 364.695   3
   0  10   3 9879.28 378.060   4
   0  10  -3 9157.83 365.890   3
   0  10   3 9575.88 374.908  84
   0  10  -3 8193.18 361.149  86
   0  10   3 8355.52 371.605  86
   0  10   3 9402.52 376.179 111
   0  10   3 9555.70 370.050  77
   0  10   3 8407.35 370.904  50
   0 -10   3 7056.38 357.749  28
   0  10  -4 2120.09 122.386   4
   0  10   4 1572.42 106.661   3
   0  10  -4 1994.13 113.944   3
   0  10   4 1945.91 122.146   4
   0  10  -4 1493.59 111.518  86
   0  10  -4 1833.64 124.924  85
   0  10   4 1706.16 127.014  86
   0  10   4 1775.68 122.888  84
   0  10   4 1886.39 124.420 111
   0  10  -4 1750.85 112.868  78
   0  10   4 1890.32 117.842  77
   0  10   4 1457.28 115.529  50
   0 -10   4 1474.11 106.317  28
   0  10   5 3563.97 164.239   3
   0  10   5 3575.57 172.453   4
   0  10  -5 3074.40 161.334   3
   0  10  -5 3696.73 174.293   4
   0  10   5 3507.05 176.627  84
   0  10  -5 3498.61 177.799  85
   0 -10   5 2555.40 145.234  81
   0  10   5 3940.57 180.111 111
   0  10   5 3948.84 174.093  77
   0  10  -5 3257.36 164.324  78
   0  10   5 2941.74 173.954  50
   0 -10   5 2909.14 158.293  28
   0  10   6 3373.41 159.610   3
   0  10  -6 3300.79 165.847   4
   0  10   6 3563.33 168.101   4
   0  10  -6 3435.23 160.124   3
   0 -10   6 2736.49 147.256  81
   0  10   6 3288.97 172.475  84
   0  10  -6 3565.15 176.103  85
   0  10   6 3701.92 175.320 111
   0  10   6 3653.57 169.542  77
   0  10  -6 3593.53 167.554  78
   0 -10   6 3352.26 170.958  42
   0  10   6 3159.20 176.300  50
   0 -10   6 2481.78 149.440  28
   0  10   7 5293.06 240.243  84
   0  10  -7 5470.20 242.937  85
   0 -10   7 4472.08 218.994  81
   0  10  -7 5798.50 241.504 103
   0  10   7 5467.99 241.299 111
   0  10  -7 5076.01 231.835  78
   0  10   7 5950.58 239.910  77
   0 -10   7 5157.07 237.055  42
   0  10   7 5147.55 234.282   4
   0  10  -7 4998.69 233.972   4
   0  10   7 5450.46 227.867   3
   0  10  -7 5152.81 227.124   3
   0  10  -8 11.7715 62.3531  85
   0 -10   8 68.9641 41.0970  81
   0  10   8 48.5782 64.9248  84
   0  10  -8 64.0911 55.7359 103
   0  10   8 95.4657 63.9010 111
   0  10  -8 30.2779 56.0573  78
   0  10   8 82.5112 58.4535  77
   0 -10   8 29.7616 48.9699  42
   0  10  -8 80.1940 47.4461   4
   0  10  -8 8.49804 38.5842   3
   0  10   8 28.0047 36.2710   3
   0  10   8 27.1436 45.3907   4
   0  10   9 481.554 55.8052   4
   0  10  -9 361.099 53.7172   4
   0  10   9 371.768 69.4431  84
   0  10  -9 378.233 68.3347  85
   0 -10   9 304.432 50.1132  81
   0  10  -9 421.060 62.1555 103
   0  10   9 438.160 70.8082 111
   0  10  -9 329.667 63.0507  78
   0  10   9 460.462 63.8395  77
   0 -10   9 447.291 62.7121  42
   0 -10   9 323.012 67.8059  27
   0  10 -10 1643.39 97.2692   4
   0 -10  10 1889.56 101.344  81
   0  10  10 1910.20 117.027  84
   0  10 -10 1905.23 117.083  85
   0  10  10 1903.47 115.137 111
   0  10 -10 2068.07 111.498 103
   0  10 -10 1858.37 109.651  78
   0 -10  10 1889.66 107.540  42
   0 -10  10 2018.26 117.742  27
   0  10 -11 6238.24 263.630  85
   0 -10  11 6119.03 253.590  81
   0  10  11 6198.39 261.854 111
   0  10 -11 6440.81 259.441 103
   0  10 -11 5859.33 258.042  78
   0 -10  11 6273.24 256.821  42
   0 -10  11 6136.30 266.999  41
   0 -10  11 6059.77 265.399  27
   0  10 -12 1657.42 98.9377  85
   0 -10  12 1607.96 87.1859  81
   0  10  12 1425.38 94.1542 111
   0  10 -12 1685.56 96.6460  78
   0 -10  12 1657.24 88.6717  42
   0 -10  12 1625.43 100.762  41
   0 -10  12 1467.47 97.3067  27
   0 -10  12 1591.89 94.4967  33
   0  10 -13 1110.29 74.3071  85
   0  10  13 903.025 58.7455  97
   0 -10  13 1031.39 65.4335  81
   0  10  13 1023.47 71.5486 111
   0  10 -13 895.895 69.1529  78
   0 -10  13 1109.22 76.4138  41
   0 -10  13 1105.65 72.0824  49
   0 -10  13 1045.30 71.1683  33
   0 -10  13 1040.60 73.8997  27
   0 -10  14 80.8781 28.6340  81
   0  10 -14 55.6920 37.4958  85
   0  10  14 53.0816 27.4279  97
   0  10  14 75.2718 35.6020 111
   0  10 -14 65.1032 37.4719  78
   0  10  14 61.5042 40.3237  50
   0 -10  14 70.1951 34.9978  49
   0 -10  14-9.71273 42.0584  41
   0 -10  14 56.2376 38.6022  27
   0 -10  14 53.9628 34.9121  33
   0  10 -15 1806.27 89.2769  85
   0  10  15 2052.67 87.4608  97
   0 -10  15 2007.21 90.9130  81
   0  10  15 1810.66 90.2354 111
   0  10 -15 1816.14 90.0698  78
   0 -10  15 2178.03 96.3909  27
   0 -10  15 2094.68 96.7269  33
   0  10  15 1842.69 101.717  50
   0 -10  16 185.232 24.4180  81
   0  11   0 34.6262 39.2896  77
   0  11   0 54.1618 49.4367 111
   0  11   0 34.6227 43.3433   4
   0  11   0-100.201 50.8381  84
   0  11   1 5954.84 263.126  84
   0  11  -1 6053.26 263.106  84
   0  11   1 6899.83 271.959 111
   0  11  -1 7383.31 274.401 111
   0  11   1 6831.17 264.081  77
   0  11  -1 6972.63 262.894  77
   0 -11   1 6436.11 267.762  42
   0  11  -1 6093.96 270.549   4
   0  11  -2 3733.27 158.099   4
   0  11  -2 3601.50 152.547  84
   0  11   2 3279.97 149.952  84
   0  11   2 3956.05 159.834 111
   0  11   2 3889.69 151.691  77
   0  11  -2 3819.08 147.336  77
   0 -11   2 3644.02 153.583  42
   0  11  -3 97.4433 43.7541   4
   0  11   3 123.005 42.7647   4
   0  11  -3-59.6247 51.0661  84
   0  11   3-67.8032 51.0182  84
   0  11   3 132.663 50.7032 111
   0  11   3 91.4649 39.1715  77
   0 -11   3 99.3237 39.7158  42
   0 -11  -3 133.024 38.4960  28
   0  11  -4 8478.85 314.962   4
   0  11   4 8355.80 315.624   4
   0  11  -4 8630.48 309.633  84
   0  11   4 8310.60 309.462  84
   0  11   4 9413.46 319.286 111
   0  11   4 9334.58 312.913  77
   0 -11   4 8174.56 309.993  42
   0  11   5 13407.9 464.606 111
   0  11   5 13234.9 458.743  77
   0  11  -5 12065.4 454.317  84
   0  11   5 11563.6 454.073  84
   0  11  -5 10802.5 456.814   4
   0  11   5 11743.0 459.653   4
   0 -11   5 11227.0 462.899  27
   0  11   6 366.947 46.8805 111
   0  11   6 387.734 44.0996  77
   0  11  -6 222.289 40.3548  84
   0  11   6 315.957 39.2892   4
   0 -11   6 327.606 46.8015  27
   0  11   7 1798.95 88.0583  77
   0  11  -7 1906.58 95.4665 111
   0  11   7 2015.67 93.3103 111
   0  11   8 1203.30 63.7151  77
   0 -11   8 1033.06 63.7357  33
   0 -11   8 959.256 65.3462  27
   0  11  -8 1268.87 69.9478 111
   0  11   8 1184.23 65.6079 111
   0  11  -9 11266.5 408.777 111
   0  11   9 11265.2 406.327  77
  -1   0  33 47.9622 19.0213 113
   1   0 -33 82.9013 30.1217  76
   1   0 -32 27.5912 37.5645  26
  -1   0  32-47.3574 37.3735  64
   1   0 -32-27.4965 47.3741  76
   1   0 -32 3.37083 29.8961  57
   1   0 -32 16.4528 38.0491  59
  -1   0  32 5.25648 30.8394 113
  -1   0  31 3828.27 155.510 113
  -1   0  31 3299.75 147.114  87
  -1   0  31 3121.57 151.831  24
  -1   0  31 3511.23 163.362  64
   1   0 -31 3960.98 173.909  76
   1   0 -31 3485.11 163.483  59
   1   0 -31 3281.51 155.046  57
  -1   0  31 3046.76 150.140  36
  -1   0  30 11.3191 43.9337 113
  -1   0  30 7.83733 37.9585  87
  -1   0  30-104.967 52.5935  24
   1   0 -30-17.5431 64.4518  76
   1   0 -30 7.34904 53.6955  69
  -1   0  30-88.0586 58.1572  64
   1   0 -30 52.7493 49.9681  57
   1   0 -30 50.0320 55.9191  59
  -1   0  30 18.9937 46.1716  36
   1   0 -30-3.76800 55.5805  32
  -1   0  29 3069.54 144.597 113
  -1   0  29 2947.41 141.447  87
  -1   0  29 2596.67 146.079  24
   1   0 -29 2753.30 155.839  69
  -1   0  29 2900.41 157.975  64
   1   0 -29 3287.29 171.230  76
   1   0 -29 2356.59 146.501  63
   1   0 -29 2849.85 158.753  59
   1   0 -29 2332.71 141.886  53
   1   0 -29 2879.27 151.776  57
  -1   0  29 2640.14 142.400  27
   1   0 -29 2917.60 159.550  32
  -1   0  28 26.0640 53.6876 113
  -1   0  28 58.2999 50.4534  87
  -1   0  28 22.1641 56.5248  24
   1   0 -28 4.95884 64.0128  69
  -1   0  28 21.2150 66.7825  64
   1   0 -28-40.2055 83.6144  76
   1   0 -28 9.79673 63.2323  63
   1   0 -28 3.09136 47.3503  46
   1   0 -28-35.6997 62.0481  53
   1   0 -28 35.8809 67.7553  59
   1   0 -28 36.4621 62.5727  57
  -1   0  28 19.5731 56.3339  27
   1   0 -28 82.3689 72.4727  32
  -1   0  27 3332.74 173.367 113
   1   0 -27 3366.75 185.921  96
  -1   0  27 3414.62 172.992  87
  -1   0  27 3396.55 181.688  24
   1   0 -27 3307.31 188.930  69
   1   0 -27 3259.83 189.149  63
   1   0 -27 3849.44 198.127  59
   1   0 -27 3272.85 183.571  53
   1   0 -27 3413.48 186.825  57
   1   0 -27 3568.75 194.819  32
  -1   0  27 3232.62 174.148  27
  -1   0  26 30.4199 59.0200 113
   1   0 -26-5.36583 75.3854  96
  -1   0  26-13.0827 54.4920  87
  -1   0  26 94.7455 69.2553  24
  -1   0  26 40.3679 44.7770  25
   1   0 -26 70.5944 75.9412  69
   1   0 -26-84.6957 80.7043  59
   1   0 -26 71.2165 77.1213  57
   1   0 -26 17.1360 72.1071  53
   1   0 -26-6.13842 80.5746  32
  -1   0  26 18.8855 61.3919  27
   1   0 -25 8533.45 368.088  96
  -1   0  25 7872.84 340.270  93
  -1   0  25 8251.63 348.009  87
  -1   0  25 7244.97 337.155  25
  -1   0  25 8367.98 359.000  24
   1   0 -25 8233.39 367.066  69
   1   0 -25 8544.70 371.104  59
   1   0 -25 8123.52 361.894  57
  -1   0  25 7931.48 350.713  27
   1   0 -25 8417.23 371.453  32
   1   0 -24 79.1494 86.9790  32
  -1   0  24-156.390 83.0421  27
   1   0 -24-12.1503 85.8687  96
  -1   0  24 16.2672 59.7638  93
  -1   0  24 70.1647 63.6611  87
   1   0 -24-122.502 200.744  20
  -1   0  24 43.6805 55.8331  25
  -1   0  24-134.523 81.9062  24
  -1   0  24-37.5103 93.9140  21
   1   0 -24 44.1232 78.5503  69
   1   0 -24-11.7993 78.6986  57
   1   0 -24 213.159 92.0357  59
   1   0 -24 67.4694 131.081  15
  -1   0  24-15.1336 88.2055  14
   1   0 -24-44.8398 129.109  16
   1   0 -24-115.834 158.419  10
   1   0 -24 139.941 132.663  13
   1   0 -23 156.343 142.047  15
   1   0 -23-57.6943 144.461  10
   1   0 -23-67.8612 127.060  16
   1   0 -23 68.4987 129.887  13
  -1   0  23 101.361 97.3026  11
  -1   0  23 136.543 87.3875  14
   1   0 -23-18.1898 98.1724   9
  -1   0  23 52.0563 59.0044 109
   1   0 -23 37.3819 85.9169  96
  -1   0  23 52.8313 57.9357  93
  -1   0  23 150.780 105.873  21
  -1   0  23 22.7688 55.7361  25
   1   0 -23-48.7398 169.780  20
  -1   0  23 66.6980 73.4907  24
   1   0 -23 145.358 81.7976  69
   1   0 -23 32.3410 84.9200  59
   1   0 -23 59.3098 78.9592  57
   1   0 -23 132.378 82.7192  32
  -1   0  23-5.06527 71.4747  27
  -1   0  22 74.7535 90.2242  14
   1   0 -22 21.7825 126.977  15
   1   0 -22-84.7272 154.516  10
  -1   0  22 135.593 98.8113  11
   1   0 -22 44.5117 125.018  13
   1   0 -22-66.8685 118.614  16
   1   0 -22 126.782 111.691   9
  -1   0  22 9.29111 56.5606 109
  -1   0  22 123.839 59.8343  93
   1   0 -22 43.3289 86.4479  96
   1   0 -22 23.7440 144.848  20
  -1   0  22 73.5201 90.5651  21
  -1   0  22 27.8358 77.1910  19
  -1   0  22 73.0726 55.4541  25
  -1   0  22 71.3632 69.5033  24
   1   0 -22 74.6709 78.5776  69
   1   0 -22 165.342 90.2746  59
   1   0 -22 75.9271 77.4077  57
  -1   0  22 86.1324 60.1459  43
   1   0 -22 78.2549 89.3578  32
  -1   0  22-9.85755 67.8421  27
   1   0 -21 20548.2 953.086  13
   1   0 -21 21280.7 961.745  16
   1   0 -21 19910.7 1003.33  10
  -1   0  21 19747.7 880.919  14
  -1   0  21 18136.5 889.091  11
   1   0 -21 21155.9 955.316  15
   1   0 -21 18757.2 909.231   9
  -1   0  21 19505.5 769.157 114
  -1   0  21 20196.8 775.668 109
  -1   0  21 19670.4 767.543  93
  -1   0  21 20343.8 776.408  25
  -1   0  21 19403.1 871.513  19
   1   0 -21 21275.7 976.694  20
  -1   0  21 19968.7 785.156  24
  -1   0  21 18996.5 908.446  21
   1   0 -21 20019.1 793.925  69
   1   0 -21 19880.1 795.917  59
   1   0 -21 19928.3 789.510  57
  -1   0  21 20100.0 780.738  43
   1   0 -21 20709.9 799.450  32
  -1   0  21 20007.7 779.088  27
   1   0 -20 25.9132 145.540  10
  -1   0  20-55.3127 93.8926  14
   1   0 -20-118.586 125.689  15
  -1   0  20-16.2139 95.6202  11
   1   0 -20 80.3688 115.704  13
   1   0 -20 41.7409 117.218  16
   1   0 -20 85.4714 105.397   9
  -1   0  20 3.85013 52.8545 114
  -1   0  20-4.27292 50.5448 109
  -1   0  20 22.1459 50.0132  93
  -1   0  20-65.6813 82.6987  19
   1   0 -20-65.1299 146.111  20
  -1   0  20 50.4901 84.2742  21
  -1   0  20-15.2170 66.2643  24
  -1   0  20 26.3977 54.5406  25
   1   0 -20 40.4077 70.9931  69
  -1   0  20-33.0591 55.5419  43
   1   0 -20 5.43625 70.8497  57
   1   0 -20-17.5700 52.5567  48
   1   0 -20 52.9850 76.9097  59
  -1   0  20 4.51936 67.2793  27
   1   0 -19 10766.1 633.004  10
   1   0 -19 10542.5 571.288  13
  -1   0  19 10713.1 523.957  14
  -1   0  19 10519.8 544.272  11
   1   0 -19 11476.3 594.262  16
   1   0 -19 10622.6 575.026  15
   1   0 -19 10341.0 550.422   9
  -1   0  19 10681.2 433.512 109
  -1   0  19 10816.7 428.773 114
  -1   0  19 10605.7 426.180  93
   1   0 -19 10784.3 451.750  69
  -1   0  19 10633.7 437.110  27
  -1   0  19 10249.2 436.474  43
   1   0 -19 10622.8 451.787  59
   1   0 -19 10176.2 433.858  48
   1   0 -19 10711.0 447.769  57
   1   0 -19 10793.3 594.756  20
  -1   0  19 10999.7 437.310  25
  -1   0  19 9835.21 541.783  21
  -1   0  19 11086.1 445.645  24
   1   0 -18 30.6053 99.2468   9
  -1   0  18 9.32705 57.5147   7
  -1   0  18-31.5504 59.3055  24
  -1   0  18 44.2511 81.7808  21
  -1   0  18 20.1461 50.8691  25
   1   0 -18-19.0357 124.637  20
  -1   0  18 44.1447 54.9820  27
   1   0 -18 71.7431 65.6708  69
   1   0 -18 46.9614 70.5536  59
   1   0 -18 27.7063 50.2238  48
   1   0 -18 67.6746 66.3662  57
  -1   0  18 50.8452 53.4929  43
   1   0 -18-22.7971 140.562  10
   1   0 -18 17.2039 108.310  15
   1   0 -18-37.2681 104.661  16
  -1   0  18 36.6518 79.9964  14
  -1   0  18-14.6829 86.5964  11
  -1   0  17 31551.5 1371.43   7
   1   0 -17 34824.6 1434.23   9
   1   0 -17 35483.7 1472.57  20
  -1   0  17 35022.8 1432.49  21
  -1   0  17 35372.4 1323.92  24
  -1   0  17 37286.6 1322.82  25
  -1   0  17 34465.9 1317.47  27
   1   0 -17 35020.3 1329.85  69
   1   0 -17 34390.5 1316.43  48
  -1   0  17 36086.2 1322.17  43
   1   0 -17 35211.4 1326.92  57
   1   0 -17 34987.2 1331.31  59
  -1   0  17 35837.2 1432.83  11
   1   0 -17 36954.6 1463.08  15
   1   0 -17 35332.7 1507.87  10
  -1   0  17 35498.8 1405.78  14
   1   0 -17 35256.7 1414.66  17
   1   0 -17 34172.5 1375.86  18
   1   0 -17 37274.0 1476.16  16
  -1   0  16 14.8741 104.544   6
   1   0 -16 118.957 100.934   9
   1   0 -16 48.4606 129.178  20
  -1   0  16 275.238 94.2110  21
  -1   0  16 15.7897 55.0088  24
  -1   0  16 96.3848 54.4002  33
   1   0 -16 176.637 61.7652  69
  -1   0  16 70.1349 53.0387  43
  -1   0  16 15.8859 55.9157  49
  -1   0  16 142.042 95.1307  11
   1   0 -16 108.200 80.9960  17
  -1   0  16 209.786 89.5714  14
   1   0 -16 77.8675 140.110  10
   1   0 -16 116.409 115.637  15
   1   0 -16 226.341 126.811  16
   1   0 -16 203.215 77.3734  18
   1   0 -15 73966.2 2612.22  17
   1   0 -15 72656.1 2634.82  15
   1   0 -15 66218.0 2558.74  18
   1   0 -15 72285.7 2651.90  16
  -1   0  15 70299.5 2613.94  11
  -1   0  15 68637.2 2584.85  14
   1   0 -15 66077.1 2607.69   9
  -1   0  15 72354.6 2638.34   6
  -1   0  15 61211.7 2527.04   8
   1   0 -15 72776.3 2652.43  20
  -1   0  15 70960.6 2612.85  21
   1   0 -14 41.2371 99.7117  16
   1   0 -14 129.775 81.4290  17
  -1   0  14 114.882 83.4082  14
   1   0 -14 107.601 107.026  15
  -1   0  14 56.0409 77.4836  11
  -1   0  14 37.5605 85.3423  12
  -1   0  14 71.7993 52.1806   8
   1   0 -14 33.3172 85.9710   9
  -1   0  14 225.905 110.631   6
  -1   0  14 62.7781 81.0018  21
   1   0 -14 120.784 121.336  20
   1   0 -13 52529.1 1983.97  15
  -1   0  13 50492.6 1947.01  14
   1   0 -13 51916.8 1974.94  17
  -1   0  13 53448.5 1978.73  11
   1   0 -13 54138.9 2006.38  16
  -1   0  13 52768.3 1959.31  12
  -1   0  13 52234.8 1989.29   6
  -1   0  13 48161.6 1916.21   8
   1   0 -13 47204.1 1964.05   9
   1   0 -13 53644.8 2003.29  20
  -1   0  13 51853.5 1967.10  21
  -1   0  12 47.3140 81.1755  12
  -1   0  12 73.0418 74.3245  14
  -1   0  12 9.49748 81.4854  11
   1   0 -12-28.9720 92.7374  15
   1   0 -12-28.7469 80.8466  17
   1   0 -12 46.0913 98.8607  16
   1   0 -12 36.4415 82.3469   9
  -1   0  12 61.4291 60.2742   8
  -1   0  12 10.4294 96.5731   6
  -1   0  12 18.9380 36.0163  22
  -1   0  12 77.6671 81.4033  21
   1   0 -12-109.306 109.470  20
   1   0 -11 4057.90 233.734  17
  -1   0  11 3753.13 215.344  12
  -1   0  11 4109.72 234.605  11
  -1   0  11 3550.63 205.889  14
   1   0 -11 3926.14 248.534  16
   1   0 -11 4037.25 232.734  15
   1   0 -11 3158.36 159.885   2
   1   0 -11 3507.96 221.777   9
  -1   0  11 3927.51 239.842   6
  -1   0  11 3706.12 197.023   8
  -1   0  11 3722.48 169.403  22
  -1   0  11 3893.50 221.506  21
   1   0 -11 3759.52 246.544  20
   1   0 -10 50.1400 81.3030  17
   1   0 -10 113.906 88.5280  15
  -1   0  10 119.117 70.8694  14
   1   0 -10-28.4074 92.1237  16
  -1   0  10 45.6992 74.0457  12
   1   0 -10-51.0477 73.3373   9
   1   0 -10 17.5907 41.2056   2
  -1   0  10 8.50025 88.1718   6
  -1   0  10 63.9565 60.8326   8
   1   0 -10 51.9825 100.095  20
   1   0  -9 27921.8 1063.09  15
  -1   0   9 25790.9 1050.43  12
   1   0  -9 28383.6 1077.39  17
   1   0  -9 28038.3 1086.31  16
  -1   0   9 26653.7 1044.80  14
   1   0  -9 26157.2 1019.73   2
   1   0  -9 27850.5 1061.40   9
  -1   0   9 28457.0 1046.44   8
  -1   0   9 27390.0 1073.13   6
   1   0  -9 26938.9 1073.60  20
   1   0  -8 50.4086 70.6558  17
  -1   0   8 20.9324 64.1935  12
   1   0  -8 34.4121 69.5928  15
  -1   0   8 4.76755 59.1093  14
   1   0  -8 30.5693 77.7664  16
  -1   0   8 40.4453 76.6900   6
   1   0  -8 56.8472 66.0755   9
   1   0  -8 3.35675 44.0695   2
  -1   0   8 4.93784 56.5306   8
   1   0  -8 79.6437 76.2125  20
  -1   0   7 189.931 60.2482  14
  -1   0   7 196.572 62.8837  12
  -1   0   7 212.861 74.6368  11
   1   0  -7 248.219 69.0636  15
   1   0  -7 237.868 83.5325  17
   1   0  -7 168.994 67.0266   9
   1   0  -7 286.401 56.2776   2
  -1   0   7 169.736 65.8474   8
  -1   0   7 142.177 74.3969   6
   1   0  -7 193.819 77.6077  20
   1   0  -6-18.0982 64.6860  17
  -1   0   6 4.20144 55.1852  12
  -1   0   6 41.0539 54.8851  14
  -1   0   6 127.375 69.2001  11
   1   0  -6 64.8939 63.1076  15
   1   0  -6 64.8210 57.8133   9
  -1   0   6 66.5245 67.5134   6
   1   0  -6 108.586 53.3153   2
  -1   0   6 44.9461 61.3383   8
   1   0  -6 77.3777 65.9936  20
  -1   0   5 97876.9 3612.24  14
   1   0  -5 96371.5 3636.73  17
   1   0  -5 96698.4 3610.96  15
  -1   0   5 98506.0 3628.62  11
  -1   0   5 98228.2 3617.53  12
   1   0  -5 100328. 3614.88   2
  -1   0   5 100173. 3624.33   8
  -1   0   5 98538.6 3624.57   6
   1   0  -5 102423. 3619.44   9
  -1   0   5 99242.3 3619.96  21
   1   0  -5 97330.7 3618.89  20
   1   0  -4 48.9835 61.0028  16
  -1   0   4 101.067 57.1984  12
  -1   0   4 49.7205 63.0209  11
   1   0  -4-44.4283 73.0878  17
  -1   0   4 2.97929 48.2332  14
  -1   0   4-38.9961 60.2438   6
   1   0  -4 17.6842 59.5963   2
  -1   0   4-20.8490 48.6186  21
   1   0  -4 53.0584 55.5778  20
   1   0  -3 89629.2 3217.72  16
  -1   0   3 90936.7 3216.56  11
  -1   0   3 88417.0 3211.45  12
   1   0  -3 87841.3 3214.41   2
  -1   0   3 89753.8 3206.57   6
  -1   0   3 81093.6 3190.60  18
   1   0  -3 92706.0 3201.59  20
  -1   0   2 46.5300 50.3777  12
  -1   0   2 33.1496 46.9508  11
  -1   0   2 28.0069 34.4641  18
   1   0  -2 77.0703 45.6402  16
  -1   0   2 28.0937 36.7299   6
  -1   0   2-7.11744 53.3700   8
   1   0  -2-28.1544 56.7132   2
   1   0  -2-5.96532 31.3509  20
   1   0  -2 32.6857 32.6843  19
   1   0  -1 5672.70 224.288  16
   1   0  -1 5328.50 237.849  17
  -1   0   1 5748.11 227.557  11
  -1   0   1 5559.77 233.560  12
  -1   0   1 5304.39 221.025  18
   1   0  -1 4949.97 235.452   2
  -1   0   1 5580.82 238.680   8
   1   0  -1 5772.43 218.101  19
   1   0  -1 5234.94 203.816  20
  -1   0   0 68.3142 42.4425  18
   1   0   0 55.3737 46.3141  17
  -1   0   0 50.6088 50.2470  12
   1   0   0 22.7453 28.1416  16
  -1   0   0 36.4437 34.0457  11
   1   0   0 13.9524 60.4361   2
  -1   0   0 37.6062 48.3420   8
   1   0   0 26.1415 32.9312  19
   1   0   0 8.99650 49.7458  22
  -1   0  -1 269928. 9313.40  18
  -1   0  -1 247343. 9295.19  11
   1   0   1 266195. 9307.97  17
  -1   0  -1 249721. 9296.06  15
  -1   0  -1 261516. 9314.05   8
   1   0   1 258292. 9305.14  19
  -1   0  -2 68.8791 54.7993  18
  -1   0  -2 47.4790 43.4947  13
   1   0   2 58.1666 34.1094  17
  -1   0  -2 25.9215 35.6538  15
   1   0   2 2.44598 21.2363   6
   1   0   2-17.3896 52.2549   2
  -1   0  -2-8.06185 43.3116   8
   1   0   2 123.451 47.0599  19
  -1   0  -2 23.9247 28.9286  20
  -1   0  -3 30963.6 1151.03  18
  -1   0  -3 29489.2 1138.44  13
  -1   0  -3 31106.3 1136.80  15
   1   0   3 31074.6 1124.36   6
   1   0   3 30612.1 1145.99   2
  -1   0  -3 31572.0 1134.59   8
  -1   0  -3 29456.3 1129.02  20
   1   0   3 30755.3 1146.07  22
   1   0   3 29610.7 1142.10  19
  -1   0  -4 143.156 59.7430  15
  -1   0  -4 119.266 53.0663  13
  -1   0  -4 74.3944 23.2810  16
  -1   0  -4 57.3112 65.8088  18
  -1   0  -4 89.9911 36.7701   8
   1   0   4 57.4286 46.7880   6
   1   0   4 13.6255 54.8733   2
  -1   0  -4 84.7665 52.3210  20
   1   0   4 46.4250 54.2923  22
   1   0   4 96.0921 59.8394  19
  -1   0  -5 15737.1 617.966  18
  -1   0  -5 16054.9 610.022   9
  -1   0  -5 16346.8 606.906  13
  -1   0  -5 15034.3 576.833  16
  -1   0  -5 16330.3 610.788  15
  -1   0  -5 14760.5 578.161   8
   1   0   5 16037.2 597.581   6
   1   0   5 15151.4 602.416   7
   1   0   5 15222.4 598.398   2
   1   0   5 15759.6 612.027  19
  -1   0  -5 14945.6 601.222  20
   1   0   5 15249.4 601.985  22
   1   0   6-9.67356 20.7713  11
  -1   0  -6-28.5947 72.9195  18
  -1   0  -6 26.1398 35.6340  16
  -1   0  -6 15.0314 64.3609  15
  -1   0  -6-9.18657 58.5669  13
  -1   0  -6-24.3632 63.6555   9
   1   0   6-6.52085 47.7341   2
   1   0   6-46.4307 52.5439   7
   1   0   6 15.7537 55.2149   6
  -1   0  -6 29.7838 24.9528   8
   1   0   6 35.1829 53.3192  22
  -1   0  -6-9.21217 61.1632  20
   1   0   6 36.1096 68.1838  19
  -1   0  -7 51239.1 1662.82  15
  -1   0  -7 51274.5 1657.10   9
   1   0   7 49515.5 1602.29  11
  -1   0  -7 50185.6 1623.57  16
  -1   0  -7 53277.7 1657.86  13
   1   0   7 46445.8 1632.38   7
   1   0   7 51749.7 1625.32   2
   1   0   7 54134.1 1652.03   6
   1   0   7 49995.7 1636.11  22
  -1   0  -7 51251.6 1657.41  20
  -1   0  -8 40.7758 75.1274  15
   1   0   8 30.7341 30.4463  11
  -1   0  -8 115.544 70.7014  13
  -1   0  -8 19.2174 44.7074  16
   1   0   8 65.4031 39.7891   2
   1   0   8 5.55666 62.6440   6
  -1   0  -8 31.4330 69.2696   9
   1   0   8 49.3204 50.0371   7
   1   0   8 156.665 53.7500  22
  -1   0  -8 32.2635 74.3405  20
  -1   0  -9 148363. 5159.95   9
  -1   0  -9 145943. 5167.53  15
  -1   0  -9 141966. 5157.02  13
   1   0   9 137664. 5102.48  11
  -1   0  -9 141425. 5127.42  16
   1   0   9 140019. 5104.40   2
   1   0   9 154349. 5155.71   6
   1   0   9 144303. 5125.30  22
  -1   0  -9 143185. 5162.33  20
   1   0  10 213.123 47.9086  11
  -1   0 -10 184.888 103.744  15
  -1   0 -10 125.830 82.1300  13
  -1   0 -10 259.783 71.3326  16
   1   0  10 305.109 93.9947   6
   1   0  10 137.171 56.7901   7
   1   0  10 144.873 39.1755   2
  -1   0 -10 150.846 93.3218   9
  -1   0 -10 169.252 99.7357  20
   1   0  10 187.676 59.6888  22
  -1   0 -11 16248.1 636.011   9
  -1   0 -11 16565.3 604.003  16
   1   0  11 14856.0 566.953  11
  -1   0 -11 16511.4 649.909  15
  -1   0 -11 14428.1 624.651  13
  -1   0 -11 15921.9 648.524  18
   1   0  11 13736.0 574.075   7
   1   0  11 12609.6 538.330   2
   1   0  11 16850.4 630.919   6
   1   0  11 15700.8 580.061  22
   1   0  11 15989.5 634.816  19
  -1   0 -11 16027.1 645.073  20
  -1   0 -12-10.9353 99.3312  18
   1   0  12 36.5730 42.3202  11
  -1   0 -12 148.347 90.2751  13
  -1   0 -12 28.2267 59.5450  16
  -1   0 -12 22.1507 94.5014  15
   1   0  12 27.6359 43.2620   7
   1   0  12 36.5033 84.1073   6
  -1   0 -12 9.86644 97.6135   9
   1   0  12 26.9994 46.5095  22
  -1   0 -12-21.5281 101.538  20
  -1   0 -13 33096.9 1191.38  16
  -1   0 -13 31875.8 1239.47  18
  -1   0 -13 31030.9 1220.40   9
  -1   0 -13 33615.2 1251.00  15
   1   0  13 29594.5 1144.63  11
  -1   0 -13 31160.9 1223.53  13
   1   0  13 33549.4 1220.06   6
   1   0  13 31197.4 1143.90  22
  -1   0 -13 33460.3 1242.68  20
  -1   0 -14 26.2266 98.6716  18
   1   0  14 29.7626 41.6124  11
  -1   0 -14 8.78649 63.7100  16
  -1   0 -14 36.9192 88.5429  13
  -1   0 -14 27.2620 101.832  15
   1   0  14-33.4075 86.7334   6
  -1   0 -14-35.8476 97.9061   9
  -1   0 -14-53.1791 104.920  20
  -1   0 -15 646.243 99.5816  16
  -1   0 -15 914.357 156.662  15
  -1   0 -15 740.677 134.650  18
  -1   0 -15 704.083 129.425  13
   1   0  15 878.145 128.443   6
  -1   0 -15 744.246 141.079   9
  -1   0 -15 748.106 147.630  20
  -1   0 -16 14.2056 97.3012   9
   1   0  16 78.4584 45.5123  23
  -1   0 -16 208.742 115.531  20
   1   0  16-14.7620 48.5611  28
   1   0  16 19.5694 38.9238  61
   1   0  16 8.11173 52.8663  41
  -1   0 -16 84.0169 73.1663  16
  -1   0 -16-49.2561 112.459  15
  -1   0 -16-46.2977 102.935  18
  -1   0 -16-29.6322 98.8236  13
  -1   0 -17 4447.00 309.818   9
   1   0  17 4589.68 209.449  28
   1   0  17 4318.08 201.376  29
  -1   0 -17 4246.62 196.157  31
  -1   0 -17 4199.17 317.161  20
   1   0  17 4674.71 205.690  23
   1   0  17 4626.98 305.404  19
  -1   0 -17 4226.88 195.800  62
   1   0  17 4329.83 200.416  61
  -1   0 -17 4451.91 327.537  15
  -1   0 -17 4383.14 310.678  13
  -1   0 -17 4821.28 322.853  18
  -1   0 -18 71.1357 110.811  18
  -1   0 -18 69.6183 108.447  13
  -1   0 -18 135.363 116.665  15
  -1   0 -18-66.1747 108.319   9
   1   0  18 27.7193 47.5173 113
   1   0  18-45.8234 52.8536  87
   1   0  18 94.9187 98.5728  19
  -1   0 -18-113.542 131.830  20
   1   0  18 46.8420 51.3589  23
  -1   0 -18 16.5094 39.0622  62
   1   0  18 25.9777 47.3217  61
  -1   0 -18 17.0942 40.2113  31
   1   0  18 4.19791 56.5076  28
   1   0  18 25.3493 49.2880  29
  -1   0 -19 5505.98 376.530  13
  -1   0 -19 5694.66 379.789  18
  -1   0 -19 6051.11 400.379  15
  -1   0 -19 5741.22 410.130  10
  -1   0 -19 5841.01 375.176   9
   1   0  19 5271.71 245.642 113
   1   0  19 5640.16 251.351  87
   1   0  19 5766.68 248.392  23
   1   0  19 5376.82 352.817  19
  -1   0 -19 6155.69 399.945  20
  -1   0 -19 5039.58 234.007  62
   1   0  19 5409.72 243.145  61
   1   0  19 5348.69 241.443  29
  -1   0 -19 5130.53 236.680  31
   1   0  19 5386.34 249.513  28
  -1   0 -20 88.3671 131.795  15
  -1   0 -20 47.4635 141.578  10
  -1   0 -20 79.9904 120.650  13
  -1   0 -20 118.274 112.128  18
  -1   0 -20-37.2811 114.935   9
   1   0  20 17.5292 54.6203 113
   1   0  20 9.16086 56.7907  87
   1   0  20 13.0501 56.2955  23
   1   0  20 17.5480 108.199  19
  -1   0 -20 107.430 122.216  20
  -1   0 -20-3.54237 41.3048  62
   1   0  20-4.10405 49.3918  61
   1   0  20 37.1985 59.4430  28
   1   0  20 35.4497 53.7323  29
  -1   0 -20 70.7149 46.7520  31
  -1   0 -20 56.2682 54.3673  40
  -1   0 -21 2389.02 247.932  13
  -1   0 -21 1828.81 229.130  18
  -1   0 -21 2482.01 266.942  15
  -1   0 -21 2293.73 279.836  10
  -1   0 -21 2081.29 234.670   9
   1   0  21 2280.78 136.023 113
   1   0  21 2244.66 137.978  87
   1   0  21 2193.38 136.033  23
  -1   0 -21 2386.90 262.204  20
   1   0  21 2530.29 237.201  19
  -1   0 -21 2469.68 159.383  76
  -1   0 -21 2252.12 134.306  40
   1   0  21 1954.02 127.156  29
   1   0  21 2159.23 138.585  28
  -1   0 -22 82.7404 123.405  18
  -1   0 -22 21.6513 113.547  13
  -1   0 -22 182.785 157.540  10
  -1   0 -22-72.3221 137.127  15
  -1   0 -22-60.0547 124.736   9
   1   0  22 18.5138 61.3294 113
   1   0  22 57.6920 61.1580  87
  -1   0 -22-139.965 165.198  20
   1   0  22-18.6289 104.634  19
  -1   0 -22 69.4596 81.1196  76
  -1   0 -22 40.5577 62.8579  48
  -1   0 -22-4.56860 56.3480  40
   1   0  22 133.068 68.3889  28
   1   0  22 40.5253 54.5597  29
  -1   0 -23 6813.09 438.449  18
  -1   0 -23 6936.75 445.602  13
  -1   0 -23 6213.38 454.907  15
  -1   0 -23 5892.57 465.530  10
  -1   0 -23 5957.55 419.848   9
   1   0  23 6661.73 293.027 113
   1   0  23 6530.96 293.205  87
  -1   0 -23 6892.54 464.152  20
   1   0  23 6646.31 418.750  19
  -1   0 -23 7352.05 321.068  76
  -1   0 -23 6639.91 297.379  48
  -1   0 -23 6235.96 288.744  40
   1   0  23 6717.23 297.058  28
   1   0  23 6001.08 282.282  29
   1   0  23 6583.65 306.444  27
  -1   0 -24-22.2412 113.152  13
  -1   0 -24 392.961 160.804  15
  -1   0 -24-54.0837 161.321  10
  -1   0 -24 40.0759 112.542  18
   1   0  24 4.59914 60.2246 113
   1   0  24 14.1655 56.6565  87
   1   0  24 18.5105 101.262  19
  -1   0 -24-23.5888 146.979  20
  -1   0 -24 6.32407 77.9839  76
  -1   0 -24-20.2575 63.9275  48
  -1   0 -24 22.3389 52.8500  40
   1   0  24-52.3272 80.8376  27
   1   0  24-24.4013 64.5059  28
   1   0  25 31.0665 59.4703 113
  -1   0 -25-54.8180 74.7080  76
   1   0  25-18.1191 57.0340  87
  -1   0 -25 39.1561 61.6265  48
  -1   0 -25-5.65092 78.5683  57
   1   0  25-51.4667 75.2350  27
  -1   0 -25 12.7545 52.5658  40
   1   0  25 32.6758 60.5465  28
   1   0  26 12.6060 57.4381 113
  -1   0 -26 63.4759 76.2741  76
   1   0  26 29.6106 54.7359  87
  -1   0 -26-5.38327 77.3126  57
  -1   0 -26-46.1673 58.1300  48
  -1   0 -26 7.84141 48.4771  40
   1   0  26-5.42991 73.5767  27
   1   0  26 43.8401 59.4048  28
   1   0  27 443.695 66.4244 113
   1   0  27 511.264 67.9757  87
  -1   0 -27 408.694 84.1050  76
   1   0  27 378.329 82.3704  64
  -1   0 -27 487.441 87.3852  69
  -1   0 -27 379.884 79.0974  57
  -1   0 -27 438.925 67.8202  48
   1   0  27 319.487 63.7149  28
   1   0  27 458.014 81.3832  27
   1   0  28 113.559 53.9807 113
   1   0  28 74.2046 51.1425  87
  -1   0 -28 113.044 70.1355  26
  -1   0 -28 115.277 67.9070  69
   1   0  28-91.2146 71.7861  64
  -1   0 -28 32.4188 65.7415  76
  -1   0 -28 48.4668 51.9655  48
  -1   0 -28 139.695 68.6741  57
   1   0  28-17.0919 51.6482  28
   1   0  28-45.8583 65.8762  27
  -1   0 -28-4.49387 64.9343  32
   1   0  29 10250.0 404.988 113
   1   0  29 10351.2 403.014  87
   1   0  29 9708.31 419.096  64
  -1   0 -29 10174.4 419.004  69
  -1   0 -29 10028.6 414.202  76
  -1   0 -29 10313.2 417.100  57
  -1   0 -29 10017.1 414.390  32
  -1   0 -29 10409.6 419.352  26
   1   0  29 10235.3 418.251  27
   1   0  30 95.8939 41.6978 113
   1   0  30 85.1395 37.6910  87
  -1   0 -30 68.5869 57.8482  26
   1   0  30 116.967 52.5670  64
  -1   0 -30 65.0178 48.4352  76
  -1   0 -30 42.7109 51.0905  69
  -1   0 -30 95.1407 55.3469  57
   1   0  30 6.81030 53.0264  27
  -1   0 -30 96.7169 52.4911  32
   1   0  31 4126.04 136.808 113
  -1   0 -31 3135.70 130.288  76
  -1   0 -31 4160.72 151.545  69
   1   0  31 3634.94 146.426  64
  -1   0 -31 4149.50 146.778  57
   1   0  31 3845.78 148.846  27
  -1   0 -31 4152.76 150.409  26
  -1   0 -31 3579.24 139.397  32
   1   0  32-8.91570 25.4617  92
  -1   0 -32 11.9677 30.4429  69
   1   0  32-1.25555 22.1849 105
  -1   0 -32 16.2059 33.7902  59
   1   1 -33 2464.31 109.070  76
  -1  -1  32 368.719 38.4609  87
   1   1 -32 389.979 44.2937  26
   1  -1 -32 502.891 51.6665  26
  -1   1  32 403.841 46.7188  64
   1  -1 -32 473.602 56.2255  76
   1   1 -32 403.341 56.2183  76
  -1  -1  32 429.317 47.6198  64
   1  -1 -32 393.408 46.5096  59
   1   1 -32 357.140 43.7809  57
  -1  -1  32 430.185 38.6894 113
  -1  -1  31 3945.88 161.331 113
  -1  -1  31 3919.18 162.726  87
  -1   1  31 3396.73 161.490  24
  -1  -1  31 3349.26 158.959  24
  -1  -1  31 3649.01 172.906  64
   1  -1 -31 3489.85 167.604  63
   1   1 -31 4059.43 180.981  76
  -1   1  31 3772.60 171.890  64
   1  -1 -31 4316.68 182.028  76
   1  -1 -31 3849.22 171.816  59
   1   1 -31 3702.46 167.668  57
   1  -1 -31 3321.19 154.736  57
   1  -1 -31 3825.80 173.801  26
   1   1 -31 3751.20 168.501  26
  -1  -1  31 3402.47 161.083  36
  -1  -1  30 18665.1 668.021 113
  -1  -1  30 18708.9 670.640  87
  -1  -1  30 16381.7 668.149  24
  -1   1  30 17054.8 671.633  24
   1   1 -30 20670.5 693.942  76
  -1  -1  30 17910.0 682.119  64
   1  -1 -30 18284.8 675.585  69
   1  -1 -30 21653.7 696.962  76
   1  -1 -30 17469.2 679.925  63
   1   1 -30 17652.3 679.167  69
  -1   1  30 17730.7 680.780  64
   1   1 -30 17465.7 661.812  46
   1  -1 -30 17004.1 666.324  57
   1  -1 -30 18489.1 681.486  59
   1  -1 -30 16436.9 673.746  53
   1   1 -30 17880.5 677.212  57
  -1  -1  30 15975.6 662.238  27
   1  -1 -30 18072.8 682.151  26
  -1   1  30 16550.1 667.651  36
  -1   1  30 15474.7 662.516  27
   1   1 -30 17781.1 676.840  26
  -1  -1  29 757.133 70.9861 113
  -1   1  29 816.242 64.0187  87
  -1  -1  29 856.188 75.7794  87
   1   1 -29 837.855 86.8504  26
  -1   1  29 798.383 79.1231  24
  -1  -1  29 734.172 76.1577  24
  -1   1  29 931.723 88.7053  64
   1  -1 -29 816.185 89.4672  63
   1  -1 -29 776.430 80.1940  69
   1   1 -29 871.414 88.2365  69
   1  -1 -29 1015.96 101.226  76
   1   1 -29 1150.26 104.569  76
   1   1 -29 805.993 71.1327  46
   1  -1 -29 672.783 85.0671  59
   1   1 -29 801.501 85.0701  57
   1  -1 -29 665.542 72.6575  57
   1  -1 -29 736.119 87.4883  53
  -1  -1  29 622.352 69.7737  27
  -1   1  29 829.477 76.6953  36
  -1   1  29 707.989 75.6133  27
   1  -1 -29 832.724 93.6961  26
   1   1 -29 700.863 81.4719  32
  -1  -1  28 5375.45 235.312 113
  -1   1  28 5110.38 235.510 109
  -1  -1  28 5636.07 239.970  87
   1   1 -28 4857.00 240.659  96
  -1   1  28 5255.05 228.401  87
  -1   1  28 5140.47 222.219  98
  -1  -1  28 4998.71 240.544  24
  -1   1  28 5078.58 242.545  24
   1  -1 -28 5339.45 257.095  63
   1   1 -28 6308.47 269.659  76
   1   1 -28 5612.85 253.201  69
  -1   1  28 5093.13 251.146  64
   1  -1 -28 5466.91 247.631  69
   1  -1 -28 5548.34 254.800  59
   1   1 -28 5203.95 248.738  57
   1  -1 -28 5184.55 252.288  53
   1  -1 -28 5236.42 240.348  57
   1  -1 -28 5678.17 256.835  26
  -1   1  28 5088.88 237.018  27
  -1  -1  28 5139.00 236.603  27
  -1   1  28 5241.09 243.140  36
   1   1 -28 5320.99 248.252  32
   1  -1 -28 4644.29 236.606  38
   1   1 -28 5512.76 252.513  26
  -1  -1  27 1092.37 89.5957 113
  -1   1  27 917.420 87.3100 109
  -1   1  27 999.251 80.7137  87
   1   1 -27 1089.00 105.773  96
  -1  -1  27 984.533 90.1861  87
  -1  -1  27 906.288 94.5228  24
  -1   1  27 1077.56 97.3748  24
   1  -1 -27 962.471 109.857  26
   1   1 -27 929.525 104.159  69
  -1   1  27 947.716 98.2997  64
   1   1 -27 912.803 90.0814  63
   1  -1 -27 1207.13 104.012  69
   1  -1 -27 973.400 95.1320  57
   1   1 -27 900.360 84.5645  53
   1  -1 -27 952.789 108.641  53
   1  -1 -27 1028.74 107.417  59
   1   1 -27 1122.80 105.754  57
   1   1 -27 949.791 103.767  32
  -1  -1  27 889.086 87.5531  27
   1   1 -27 1024.49 109.026  26
  -1   1  27 854.922 91.9745  27
  -1   1  26 1395.15 103.470 109
  -1  -1  26 1123.24 97.6545 109
  -1  -1  26 1223.17 99.8395 113
   1  -1 -26 1389.00 115.623  96
  -1  -1  26 1035.06 97.3574  87
  -1  -1  26 1299.85 98.2838  93
  -1   1  26 1125.94 91.7213  87
   1   1 -26 1130.30 116.467  96
  -1   1  26 1328.12 110.541  24
  -1   1  26 993.738 88.3654  25
   1   1 -26 1135.56 116.580  26
  -1  -1  26 1369.75 110.346  24
  -1   1  26 1551.30 123.124  64
   1   1 -26 1090.94 104.655  63
   1  -1 -26 1340.00 113.718  69
   1   1 -26 1250.04 118.390  69
   1  -1 -26 1170.44 120.183  59
   1   1 -26 1077.21 101.230  53
   1   1 -26 1274.86 115.789  57
   1  -1 -26 1215.11 107.155  57
   1  -1 -26 1349.29 127.989  26
   1   1 -26 1435.69 121.821  32
  -1  -1  26 1375.77 106.411  27
  -1   1  26 1309.29 106.958  27
  -1   1  25 6687.79 291.367 109
  -1  -1  25 6467.97 291.533 109
  -1  -1  25 6461.45 291.624  87
  -1  -1  25 6449.25 285.518  93
   1   1 -25 6455.51 311.314  96
   1  -1 -25 7023.26 308.353  96
  -1   1  25 6635.51 285.765  87
  -1  -1  25 6946.95 301.584  24
  -1   1  25 6389.38 285.400  25
  -1  -1  25 5773.28 276.293  25
  -1   1  25 6546.36 300.864  24
   1   1 -25 5434.59 292.386  63
   1  -1 -25 6532.40 305.682  69
  -1   1  25 6667.44 311.952  64
   1   1 -25 6715.71 311.925  69
  -1  -1  25 6273.15 293.934  43
   1   1 -25 6799.06 310.231  57
   1  -1 -25 7153.42 315.490  59
   1   1 -25 5818.74 292.216  53
   1  -1 -25 6812.11 301.881  57
  -1  -1  25 6691.05 294.048  27
   1  -1 -25 6685.15 314.934  26
  -1   1  25 6357.97 294.524  27
   1   1 -25 6815.84 313.471  26
   1   1 -25 6445.17 307.403  32
  -1  -1  24 49750.8 2061.18  14
   1   1 -24 49258.0 2120.07  15
   1  -1 -24 50870.1 2128.45  16
   1  -1 -24 52558.3 2141.87  13
   1  -1 -24 52031.1 2135.21  15
  -1  -1  24 46467.3 2054.06  11
   1   1 -24 47009.3 2100.85  16
   1   1 -24 45293.3 2150.75  10
  -1   1  24 50827.1 1934.48 109
  -1  -1  24 51193.3 1935.16 109
   1   1 -24 54706.1 1958.20  96
  -1  -1  24 52771.9 1939.04  87
  -1   1  24 52857.0 1931.44  87
  -1  -1  24 52255.8 1930.59  93
   1  -1 -24 59448.5 1959.30  96
  -1  -1  24 55689.0 1949.52  24
   1  -1 -24 50891.3 2146.24  20
  -1   1  24 54113.5 1950.33  24
  -1  -1  24 47815.0 2043.71  19
  -1   1  24 50877.2 1933.28  25
  -1  -1  24 50326.0 1927.40  25
  -1   1  24 41532.4 2038.55  21
   1   1 -24 47469.9 2134.07  20
  -1  -1  24 47447.1 2091.58  21
   1  -1 -24 52089.6 1951.60  69
   1   1 -24 53592.4 1958.58  69
   1   1 -24 54094.7 1955.21  57
   1  -1 -24 51891.5 1955.27  59
  -1  -1  24 51341.5 1939.70  43
   1  -1 -24 52124.7 1945.43  57
   1   1 -24 48879.5 1940.84  53
  -1  -1  24 52764.3 1939.26  27
   1   1 -24 55256.6 1959.58  26
  -1   1  24 51688.0 1940.13  27
   1   1 -24 54191.9 1956.69  32
   1  -1 -24 51599.4 1959.10  26
   1   1 -23 20848.0 1098.23  10
   1   1 -23 22105.6 1058.94  15
  -1   1  23 19339.0 959.530  14
   1   1 -23 20977.3 1045.51  16
  -1  -1  23 22215.4 1003.30  14
   1  -1 -23 23293.9 1075.10  16
  -1  -1  23 21355.5 1008.56  11
   1  -1 -23 24942.6 1087.92  13
   1  -1 -23 24179.9 1083.98  15
   1   1 -23 21969.3 1042.46   9
  -1   1  23 22531.1 884.023 109
  -1  -1  23 23201.2 884.904 109
   1   1 -23 24137.0 909.252  96
  -1  -1  23 22936.3 878.639  93
  -1   1  23 23473.4 880.742  87
  -1  -1  23 22730.7 878.558  25
   1  -1 -23 21133.3 1072.57  20
  -1  -1  23 25072.3 898.971  24
   1   1 -23 22270.5 1088.36  20
  -1   1  23 23218.1 884.741  25
  -1  -1  23 20279.8 1029.25  21
  -1  -1  23 22964.9 1002.62  19
  -1   1  23 18460.4 988.541  21
  -1   1  23 23912.4 898.306  24
   1  -1 -23 22858.7 900.644  69
   1   1 -23 23673.6 906.257  69
   1   1 -23 21356.9 890.748  53
   1  -1 -23 23856.0 896.673  57
   1   1 -23 23766.8 904.837  57
  -1  -1  23 22610.0 889.606  43
   1  -1 -23 23097.6 904.791  59
   1  -1 -23 22817.7 906.934  26
  -1   1  23 22445.2 888.586  27
   1   1 -23 23071.4 905.598  26
  -1  -1  23 23053.7 886.876  27
   1   1 -23 23743.7 904.971  32
   1   1 -22 6134.37 488.887  10
  -1  -1  22 7013.03 421.209  14
   1  -1 -22 7800.85 480.731  15
   1   1 -22 7084.90 468.946  15
   1   1 -22 7621.71 478.994  16
   1  -1 -22 6603.63 460.049  16
  -1  -1  22 6335.91 414.783  11
   1  -1 -22 8068.48 490.812  13
  -1   1  22 5805.92 404.917  11
  -1   1  22 6165.48 384.563  14
   1   1 -22 6528.72 446.306   9
  -1   1  22 7560.53 319.009 109
  -1  -1  22 7270.37 311.836 114
  -1  -1  22 7086.51 315.899 109
   1   1 -22 7903.19 345.054  96
  -1  -1  22 7388.60 313.093  93
  -1   1  22 6941.70 307.390  93
  -1   1  22 7501.61 320.912  25
  -1  -1  22 7105.64 315.027  25
   1  -1 -22 7134.78 486.340  20
  -1  -1  22 6083.40 428.081  21
  -1   1  22 7624.06 332.148  24
   1   1 -22 7548.50 501.126  20
  -1   1  22 5637.12 406.957  21
  -1  -1  22 7343.70 328.047  24
   1   1 -22 7258.97 338.784  69
   1  -1 -22 7658.03 336.018  69
   1  -1 -22 7049.73 328.068  57
   1   1 -22 6982.24 334.413  57
  -1  -1  22 7431.52 324.554  43
   1  -1 -22 7518.51 340.190  59
   1  -1 -22 7810.21 346.885  32
   1  -1 -22 7414.66 342.491  26
   1   1 -22 7231.85 340.826  26
   1   1 -22 7661.79 341.249  32
  -1  -1  22 7312.30 321.779  27
  -1   1  22 7507.64 325.953  27
  -1   1  21 149.244 98.1988  11
   1  -1 -21 354.742 146.797  16
  -1  -1  21 125.665 99.2890  14
  -1   1  21 310.789 104.546  14
   1   1 -21 182.299 155.615  10
   1  -1 -21 319.283 149.777  15
   1  -1 -21 362.195 173.827  10
   1   1 -21 335.688 138.942  15
   1  -1 -21 151.043 142.880  13
   1   1 -21 151.264 129.218  16
  -1  -1  21 326.374 119.995  11
   1   1 -21 315.005 133.975   9
  -1  -1  21 228.521 65.0874 109
  -1   1  21 260.026 60.4614 109
  -1  -1  21 243.147 64.8401 114
   1   1 -21 321.341 93.7075  96
  -1  -1  21 350.661 66.4476  93
  -1   1  21 335.937 63.8717  93
   1   1 -21 227.742 88.4981  26
   1  -1 -21 228.781 150.055  20
   1  -1 -21 269.107 95.1012  26
  -1  -1  21 247.735 134.151  21
   1   1 -21 69.8578 143.848  20
  -1   1  21 186.105 64.5592  25
  -1   1  21 236.585 80.2813  24
  -1   1  21 295.606 114.750  21
  -1  -1  21 197.551 62.5597  25
  -1  -1  21 296.031 80.7514  24
   1  -1 -21 174.606 78.8446  69
   1   1 -21 215.978 80.5315  69
   1   1 -21 348.178 92.2026  57
   1  -1 -21 230.228 76.5021  57
   1  -1 -21 182.792 89.6470  59
  -1  -1  21 350.150 71.5428  43
  -1  -1  21 165.243 70.7174  27
   1   1 -21 207.845 88.7544  32
  -1   1  21 197.455 74.4217  27
   1   1 -20 51778.6 2239.24  10
  -1   1  20 52412.1 2108.75  14
   1  -1 -20 59674.2 2218.02  13
   1  -1 -20 55458.6 2210.97  16
  -1   1  20 52753.7 2150.61  11
   1  -1 -20 57160.9 2209.27  15
   1   1 -20 54689.5 2196.53  15
   1  -1 -20 55270.4 2274.70  10
  -1  -1  20 52047.9 2150.99  11
   1   1 -20 54738.4 2204.22  16
  -1  -1  20 55335.2 2148.59  14
  -1  -1  20 53853.7 2192.78   6
   1  -1 -20 51583.0 2132.46   9
   1   1 -20 53334.5 2185.57   9
  -1  -1  20 53024.8 2015.85 114
  -1   1  20 55237.9 2023.80 109
  -1  -1  20 52344.0 2020.66 109
   1   1 -20 60395.9 2052.64  96
  -1   1  20 51695.9 2012.59  93
  -1  -1  20 54677.1 2018.08  93
  -1   1  20 55569.4 2027.64  25
  -1   1  20 52297.2 2101.93  19
  -1   1  20 55561.3 2034.85  24
   1  -1 -20 55593.1 2219.29  20
   1   1 -20 55958.1 2226.49  20
  -1  -1  20 56185.1 2033.98  24
  -1   1  20 51149.8 2142.14  21
  -1  -1  20 53812.9 2176.58  21
  -1  -1  20 56917.5 2025.87  25
   1  -1 -20 53893.4 2037.72  69
   1   1 -20 54875.9 2042.08  69
   1  -1 -20 55388.8 2042.40  59
  -1  -1  20 56023.7 2030.15  43
   1   1 -20 56485.0 2041.99  57
   1  -1 -20 53607.7 2032.35  57
  -1  -1  20 54283.2 2031.62  41
  -1  -1  20 54400.3 2025.43  27
  -1   1  20 53309.3 2027.01  27
   1   1 -20 55640.0 2043.48  32
   1   1 -20 53311.3 2043.05  26
  -1  -1  20 53220.6 2029.17  33
   1  -1 -19 4993.66 352.646  15
  -1   1  19 4121.31 281.632  14
  -1  -1  19 4548.85 309.526  14
   1   1 -19 5363.11 366.882  16
   1  -1 -19 5184.73 404.600  10
   1  -1 -19 4939.95 314.937  17
   1  -1 -19 4981.37 360.446  13
   1   1 -19 5131.41 355.866  15
  -1   1  19 4681.63 319.162  11
  -1  -1  19 5233.52 335.420  11
   1   1 -19 4876.02 353.057  13
   1  -1 -19 5008.38 362.448  16
   1   1 -19 5302.06 400.934  10
   1  -1 -19 4360.12 289.970  18
   1  -1 -19 4531.78 308.870   9
  -1  -1  19 4618.06 345.351   6
   1   1 -19 5030.04 351.333   9
  -1   1  19 4601.30 289.457   7
  -1  -1  19 4828.42 219.093 114
  -1   1  19 4874.67 219.959 114
  -1  -1  19 4533.57 219.739 109
  -1   1  19 4746.15 223.401 109
  -1   1  19 4743.16 216.244  93
   1   1 -19 5728.96 254.794  96
  -1  -1  19 4713.74 219.888  93
   1  -1 -19 5187.46 370.171  20
  -1  -1  19 5122.58 235.530  24
  -1   1  19 5285.62 239.235  24
  -1  -1  19 4466.42 325.538  21
  -1   1  19 4727.43 288.151  19
   1   1 -19 5251.75 374.136  20
  -1   1  19 4977.17 319.251  21
  -1  -1  19 4952.69 226.823  25
  -1   1  19 4974.99 229.641  25
   1  -1 -19 4626.08 236.760  69
   1   1 -19 5347.93 248.482  69
  -1  -1  19 4600.56 234.173  49
   1  -1 -19 4980.40 235.742  57
   1  -1 -19 4730.55 242.390  59
   1   1 -19 4827.70 230.237  48
  -1  -1  19 4654.75 231.416  41
   1   1 -19 5273.32 245.230  57
  -1  -1  19 4942.74 231.299  43
  -1   1  19 4514.95 227.813  27
   1   1 -19 4910.23 244.840  26
   1   1 -19 4965.30 244.743  32
  -1  -1  19 4440.31 225.489  27
  -1  -1  19 4960.76 230.231  33
  -1  -1  18 829.326 138.140  14
  -1   1  18 995.945 130.881  14
  -1  -1  18 842.241 139.922  11
   1   1 -18 1118.96 200.544  10
   1  -1 -18 1047.51 171.604  16
   1  -1 -18 951.825 167.091  15
   1   1 -18 1263.65 182.260  16
   1  -1 -18 947.331 136.612  17
   1  -1 -18 1522.51 227.753  10
   1   1 -18 1046.94 171.907  13
   1  -1 -18 975.060 166.494  13
  -1   1  18 774.369 138.633  11
   1   1 -18 802.747 159.442  15
  -1  -1  18 901.593 168.313   6
   1  -1 -18 1158.10 151.878   9
   1   1 -18 870.666 160.619   9
  -1   1  18 924.997 125.732   7
  -1   1  18 1021.49 80.8376 109
  -1   1  18 1226.01 83.7801 114
  -1  -1  18 1006.45 80.9367 109
  -1  -1  18 1081.55 82.1165 114
  -1  -1  18 963.995 82.5056  93
   1  -1 -18 952.887 95.7677  69
   1   1 -18 823.977 98.1394  69
  -1  -1  18 1008.92 90.1827  33
  -1   1  18 1008.34 89.1694  27
  -1  -1  18 916.163 87.4950  27
   1   1 -18 914.791 102.217  32
   1   1 -18 1002.97 101.027  57
  -1   1  18 989.019 88.9119  43
  -1  -1  18 881.470 84.1493  43
   1  -1 -18 1097.64 101.606  59
   1   1 -18 959.947 87.4199  48
  -1  -1  18 891.365 88.0748  41
   1  -1 -18 1040.87 96.7471  57
  -1  -1  18 1037.96 95.8440  49
   1   1 -18 960.183 103.513  26
  -1   1  18 1114.06 91.3017  25
  -1   1  18 989.065 92.5562  24
  -1   1  18 854.940 131.442  21
  -1  -1  18 978.903 91.4143  24
   1   1 -18 1317.06 195.355  20
  -1   1  18 994.067 123.704  19
  -1  -1  18 1005.74 87.3560  25
  -1  -1  18 641.665 139.995  21
   1  -1 -18 1196.42 185.840  20
   1  -1 -17 36938.7 1500.80   9
  -1   1  17 36609.8 1486.46   7
  -1  -1  17 38495.1 1555.58   6
   1   1 -17 38292.5 1543.15   9
  -1   1  17 37664.3 1505.86  21
   1  -1 -17 38996.9 1564.82  20
   1   1 -17 39096.3 1575.54  20
  -1   1  17 38139.4 1475.00  19
  -1  -1  17 40525.4 1410.33  25
  -1   1  17 37605.0 1409.74  25
  -1  -1  17 38952.9 1414.07  24
  -1  -1  17 38747.4 1536.47  21
  -1   1  17 36082.8 1405.92  27
   1   1 -17 37290.5 1419.04  32
  -1  -1  17 37190.2 1405.58  27
   1   1 -17 35868.6 1418.52  26
  -1  -1  17 35852.4 1407.30  33
   1  -1 -17 36046.4 1413.53  69
   1   1 -17 37339.3 1418.76  69
  -1  -1  17 37697.9 1409.48  43
  -1  -1  17 34876.7 1407.11  41
  -1   1  17 37013.2 1408.56  43
   1  -1 -17 37495.7 1411.17  57
   1   1 -17 37604.6 1409.29  48
  -1  -1  17 37668.2 1413.01  49
   1   1 -17 37815.7 1417.54  57
   1   1 -17 40317.3 1558.67  13
   1   1 -17 39238.1 1562.51  16
  -1   1  17 38410.0 1479.88  14
  -1  -1  17 38663.6 1507.77  14
   1   1 -17 38227.5 1591.81  10
  -1  -1  17 38588.8 1527.18  11
   1  -1 -17 38421.4 1609.16  10
   1  -1 -17 37784.3 1512.07  17
   1  -1 -17 43509.0 1569.91  13
   1   1 -17 39194.1 1550.68  15
  -1   1  17 39380.6 1528.10  11
   1  -1 -17 38463.1 1562.15  16
   1  -1 -17 41119.2 1559.00  15
   1   1 -16 114102. 4297.04   9
  -1  -1  16 116855. 4304.39   6
   1  -1 -16 107708. 4248.47   9
  -1   1  16 119581. 4259.53   7
  -1   1  16 111051. 4225.79  19
   1   1 -16 121869. 4328.59  20
   1  -1 -16 121293. 4319.76  20
  -1   1  16 116869. 4262.14  21
  -1  -1  16 116665. 4169.89  24
  -1  -1  16 112000. 4166.07  33
   1   1 -16 109501. 4174.83  26
   1   1 -16 113950. 4175.15  69
   1   1 -16 110064. 4164.90  48
  -1   1  16 108577. 4164.31  43
   1   1 -16 112496. 4172.32  57
  -1  -1  16 113137. 4169.29  49
  -1  -1  16 109203. 4165.67  41
   1  -1 -16 119782. 4304.27  15
  -1   1  16 116438. 4278.42  11
   1  -1 -16 116970. 4360.32  10
  -1   1  16 114400. 4233.93  14
   1  -1 -16 122830. 4322.78  16
   1   1 -16 121661. 4304.60  15
   1  -1 -16 112391. 4268.60  17
  -1  -1  16 119833. 4286.08  11
   1   1 -16 122421. 4311.78  13
  -1  -1  16 118036. 4262.21  14
   1   1 -16 121062. 4321.17  16
   1  -1 -16 126037. 4317.01  13
   1   1 -16 116008. 4342.88  10
  -1   1  15 75.0689 74.8752  21
   1  -1 -15 58.6960 112.867  20
  -1   1  15 167.101 73.0238  19
   1   1 -15 261.658 121.570  20
   1  -1 -15 157.680 87.8153   9
  -1   1  15 115.650 75.2168   7
  -1  -1  15 193.124 64.0773   8
   1   1 -15 192.034 113.173   9
  -1   1  15 79.1478 47.0042   8
  -1  -1  15 226.204 115.246   6
  -1  -1  15 198.063 99.0789  11
   1  -1 -15 151.162 105.713  13
   1   1 -15-34.3591 118.783  10
  -1   1  15 182.074 82.6730  14
   1   1 -15 228.659 121.184  16
   1  -1 -15 110.316 143.288  10
   1  -1 -15 159.407 88.3652  17
   1   1 -15 100.300 59.3408  18
   1  -1 -15 150.438 96.1938  15
   1   1 -15 123.700 111.362  13
   1   1 -15 94.2160 103.544  15
  -1  -1  15 149.526 89.7332  14
   1  -1 -15 167.824 105.513  16
  -1   1  15 236.029 96.2375  11
   1   1 -14 35479.3 1368.52  20
  -1   1  14 32894.6 1286.47  19
  -1  -1  14 30489.2 1254.27  22
   1  -1 -14 32428.1 1349.74  20
  -1   1  14 34181.6 1314.82  21
  -1  -1  14 32532.1 1270.39   8
  -1   1  14 31865.0 1259.27   8
   1  -1 -14 31299.1 1302.84   9
   1   1 -14 32265.5 1340.94   9
  -1  -1  14 34787.0 1353.24   6
  -1  -1  14 33337.4 1311.24  14
   1  -1 -14 35119.3 1348.34  15
  -1  -1  14 36152.2 1340.59  11
   1  -1 -14 34450.3 1335.01  17
   1   1 -14 33505.4 1377.37  10
   1   1 -14 29700.7 1257.55  18
   1  -1 -14 36212.5 1350.79  13
   1  -1 -14 32188.4 1384.51  10
   1   1 -14 35800.7 1347.29  15
  -1   1  14 35307.7 1339.22  11
   1  -1 -14 34491.0 1361.07  16
  -1   1  14 33304.3 1290.10  14
   1   1 -14 34876.4 1364.50  16
   1   1 -14 35264.4 1349.25  13
  -1   1  13 9413.44 434.257  21
   1  -1 -13 8611.45 458.682  20
  -1  -1  13 8370.87 389.234  22
   1   1 -13 9110.34 470.846  20
  -1   1  13 9461.95 412.292  19
   1   1 -13 8332.54 451.292   9
  -1  -1  13 9361.84 462.359   6
  -1   1  13 9422.10 399.254   8
   1  -1 -13 8642.04 424.347   9
  -1  -1  13 9215.23 406.629   8
   1   1 -13 9393.56 475.218  16
   1  -1 -13 9564.83 461.087  15
  -1  -1  13 9979.09 427.309  12
   1   1 -13 8891.69 484.779  10
  -1   1  13 9388.43 415.056  14
  -1  -1  13 9442.64 436.982  14
   1  -1 -13 9251.15 501.164  10
  -1   1  13 9185.31 443.974  12
   1  -1 -13 9314.89 469.169  16
   1  -1 -13 9739.42 456.694  17
  -1   1  13 9041.87 447.056  11
  -1  -1  13 10026.9 456.634  11
   1   1 -13 8343.44 387.139  18
   1  -1 -13 9363.73 459.765  13
   1   1 -13 9952.74 466.826  13
   1   1 -13 10120.9 462.575  15
  -1  -1  12 42217.1 1656.10  22
  -1   1  12 45571.6 1691.19  21
   1  -1 -12 44603.6 1724.37  20
   1   1 -12 45977.4 1734.04  20
  -1   1  12 40738.4 1619.89   1
   1   1 -12 42936.1 1714.88   9
   1  -1 -12 42526.2 1682.78   9
  -1   1  12 44847.4 1662.95   8
  -1  -1  12 45926.0 1727.71   6
  -1  -1  12 45872.1 1673.89   8
   1   1 -12 49904.5 1719.26  17
   1  -1 -12 44093.5 1712.59  15
  -1   1  12 44062.6 1672.38  14
  -1  -1  12 45490.5 1680.18  12
   1   1 -12 48604.5 1724.49  13
   1   1 -12 40535.2 1642.67  18
   1   1 -12 48093.1 1743.19  16
  -1  -1  12 48209.1 1720.80  11
   1   1 -12 42994.6 1741.68  10
   1  -1 -12 42907.0 1753.95  10
   1  -1 -12 45352.6 1735.37  16
  -1   1  12 45464.9 1713.12  11
   1  -1 -12 44625.8 1717.02  17
   1   1 -12 47787.3 1719.73  15
  -1   1  12 44537.7 1700.42  12
  -1  -1  12 43780.4 1690.82  14
  -1   1  11 29635.3 1116.66  21
   1  -1 -11 29566.9 1144.97  20
  -1  -1  11 28979.8 1130.75  21
   1   1 -11 29387.9 1152.57  20
   1  -1 -11 27367.8 1104.60   9
  -1   1  11 28765.5 1094.08   8
   1   1 -11 27213.7 1068.02   2
  -1  -1  11 30902.8 1151.54   6
   1   1 -11 28031.9 1137.16   9
   1  -1 -11 28837.3 1066.69   2
  -1   1  11 24465.3 1058.75   1
  -1  -1  11 30401.3 1105.08   8
   1   1 -11 26578.2 1069.05  18
   1   1 -11 31263.3 1142.84  13
   1   1 -11 29897.8 1134.67  15
  -1   1  11 29429.5 1098.20  14
  -1   1  11 29350.2 1126.66  12
   1  -1 -11 27902.4 1137.69  17
   1  -1 -11 28652.1 1133.17  15
   1   1 -11 28672.7 1162.46  10
   1   1 -11 30532.0 1138.58  17
   1   1 -11 29225.4 1155.70  16
  -1  -1  11 28998.0 1103.48  12
   1  -1 -11 29174.5 1153.09  16
  -1   1  11 30647.4 1141.46  11
  -1  -1  11 28448.5 1115.61  14
   1  -1 -11 28779.8 1174.86  10
  -1  -1  10 174992. 6248.17  21
  -1   1  10 181217. 6237.72  21
   1   1 -10 174898. 6267.05  20
   1  -1 -10 169108. 6257.23  20
  -1   1  10 153021. 6193.11   1
  -1  -1  10 177330. 6229.54   8
   1   1 -10 175378. 6260.83   9
  -1   1  10 177381. 6223.90   8
   1  -1 -10 169157. 6225.15   9
   1  -1 -10 167635. 6198.59   2
   1   1 -10 164016. 6199.56   2
  -1  -1  10 178392. 6266.51   6
   1  -1 -10 177411. 6292.68  10
  -1   1  10 163157. 6240.27  12
   1   1 -10 173098. 6277.66  10
   1  -1 -10 168007. 6260.77  17
  -1   1  10 176508. 6218.63  14
   1   1 -10 177942. 6250.27  15
   1   1 -10 178139. 6274.89  16
   1  -1 -10 173186. 6270.53  16
   1   1 -10 179070. 6259.87  17
   1   1 -10 179689. 6258.68  13
  -1   1  10 178008. 6259.15  11
  -1  -1  10 164232. 6220.65  12
   1   1 -10 159877. 6189.58  18
   1  -1  -9 12466.7 560.962  20
  -1  -1   9 13697.5 559.273  21
   1   1  -9 13740.1 575.359  20
  -1   1   9 13388.5 544.835  21
   1   1  -9 13336.9 524.497   2
   1   1  -9 14035.8 570.898   9
  -1  -1   9 12985.5 542.897   8
   1  -1  -9 13583.2 524.462   2
  -1  -1   9 13537.3 572.337   6
   1  -1  -9 12965.7 535.849   9
  -1   1   9 13417.6 539.327   8
   1   1  -9 12179.2 503.694  18
   1  -1  -9 12995.5 571.459  17
  -1   1   9 12910.3 529.024  14
   1   1  -9 14327.5 571.643  17
   1   1  -9 13673.3 584.703  10
   1  -1  -9 13573.4 594.569  10
   1   1  -9 13749.9 563.375  13
   1  -1  -9 12801.2 573.194  16
  -1   1   9 12824.0 554.115  12
   1   1  -9 13452.7 577.927  16
  -1  -1   9 12481.2 533.445  12
   1   1  -9 13707.0 557.101  15
  -1  -1   8 4437.12 227.323  21
  -1   1   8 4827.44 224.366  21
   1   1  -8 4522.27 244.743  20
   1  -1  -8 4180.53 231.869  20
   1   1  -8 4817.15 242.447   9
  -1  -1   8 4314.71 241.449   6
   1   1  -8 4314.20 206.400   2
  -1  -1   8 4304.75 223.489   8
  -1   1   8 4383.77 219.146   8
   1  -1  -8 4676.67 213.739   9
   1  -1  -8 4256.43 205.890   2
  -1  -1   8 4584.56 214.153  12
   1   1  -8 3864.95 178.687  18
   1   1  -8 5135.36 251.398  17
  -1   1   8 4600.31 231.876  12
   1  -1  -8 4936.16 267.306  10
   1   1  -8 4302.49 251.859  10
   1   1  -8 5052.00 239.833  13
   1   1  -8 4334.72 246.090  16
   1  -1  -8 3915.14 240.519  17
  -1   1   8 4482.00 206.874  14
   1   1  -8 4679.95 231.129  15
   1   1  -7 316.826 87.5322  20
  -1  -1   7 334.434 72.8746  21
  -1   1   7 361.801 65.1835  21
   1  -1  -7 262.561 77.0168  20
   1  -1  -7 268.256 57.3185   9
   1   1  -7 350.440 81.1751   9
  -1  -1   7 235.282 84.9998   6
  -1  -1   7 379.414 77.4120   8
  -1   1   7 238.868 71.2427   8
   1   1  -7 314.602 64.4592   2
   1   1  -7 437.778 78.7029  15
   1   1  -7 290.504 79.8991  17
   1   1  -7 227.952 27.6699  18
   1   1  -7 400.562 93.4654  10
   1  -1  -7 222.104 84.8980  17
  -1  -1   7 216.209 56.7210  12
  -1  -1   7 292.836 80.4176  11
  -1   1   7 359.936 58.5236  14
   1   1  -7 311.778 73.5360  13
  -1   1   7 423.629 78.5364  12
   1  -1  -7 282.975 98.5042  10
   1  -1  -6 184961. 6902.15  20
   1   1  -6 193797. 6914.04  20
  -1   1   6 193523. 6899.20  21
  -1  -1   6 191038. 6904.51  21
  -1   1   6 193855. 6904.37   8
   1   1  -6 185549. 6895.58   2
  -1  -1   6 179748. 6911.50   6
   1   1  -6 194496. 6912.65   9
   1  -1  -6 196270. 6931.20  10
  -1   1   6 190064. 6904.34  12
  -1   1   6 187888. 6881.50  14
   1  -1  -6 181284. 6922.79  17
   1   1  -6 193223. 6921.52  10
  -1   1   6 187641. 6916.03  11
  -1  -1   6 185391. 6888.68  12
  -1  -1   6 183035. 6912.66  11
   1   1  -6 186478. 6900.60  13
   1   1  -6 194556. 6895.40  15
   1   1  -6 193808. 6920.33  17
   1   1  -5 67512.2 2467.90  20
  -1  -1   5 68843.9 2466.58  21
   1  -1  -5 67279.8 2462.46  20
   1   1  -5 63897.9 2470.79   1
   1   1  -5 67564.8 2463.55   2
  -1  -1   5 63801.1 2472.05   6
  -1   1   5 68013.7 2470.06   8
   1   1  -5 66693.6 2472.03   9
  -1   1   5 64376.4 2464.80  12
  -1  -1   5 69415.6 2455.76  12
   1  -1  -5 68223.8 2488.51  10
  -1   1   5 66034.6 2444.07  14
   1   1  -5 70638.0 2483.75  17
  -1   1   5 68150.5 2478.03  11
  -1  -1   5 65913.8 2475.80  11
   1   1  -5 66825.3 2478.22  10
   1   1  -5 64878.4 2459.55  13
   1  -1  -5 62091.0 2474.57  16
   1  -1  -5 63260.2 2484.43  17
   1   1  -5 69665.9 2454.54  15
   1  -1  -4 49058.5 1836.84  20
  -1  -1   4 51305.0 1842.63  21
   1  -1  -4 50615.3 1831.80  22
   1   1  -4 48521.8 1841.99  20
   1   1  -4 49097.0 1845.98   2
   1   1  -4 46592.7 1852.04   1
  -1  -1   4 49401.8 1849.40   6
  -1  -1   4 51321.4 1837.01  12
  -1  -1   4 48468.5 1853.38  11
   1   1  -4 48676.9 1835.19  13
   1   1  -4 53403.8 1862.92  17
  -1  -1   4 47217.6 1841.35  14
   1  -1  -4 50509.4 1863.43  17
   1  -1  -4 50021.9 1853.39  16
   1   1  -4 49487.9 1854.32  10
   1  -1  -4 48606.2 1862.21  10
  -1   1   4 51276.3 1854.85  11
  -1   1   4 48637.2 1823.12  14
   1   1  -4 52016.5 1829.11  15
   1   1  -3 124831. 4596.39  20
  -1  -1   3 127847. 4597.35  21
  -1   1   3 124687. 4598.06  18
   1  -1  -3 127284. 4594.80  22
   1   1  -3 119304. 4612.15   1
  -1  -1   3 125530. 4601.55   6
   1   1  -3 125771. 4606.65   2
  -1  -1   3 122895. 4607.30  11
  -1   1   3 129533. 4609.01  11
   1   1  -3 123656. 4580.11  15
  -1   1   3 123738. 4581.35  14
   1  -1  -3 127236. 4606.29  16
   1   1  -3 126035. 4610.58  16
  -1  -1   3 131338. 4596.50  12
   1  -1  -3 128976. 4618.38  10
   1   1  -3 135599. 4617.49  17
   1   1  -3 122184. 4610.17  10
   1  -1  -2 299399. 10911.0  22
   1   1  -2 296473. 10905.4  20
  -1  -1   2 307221. 10906.8  21
   1   1  -2 341101. 10917.6  19
  -1   1   2 316944. 10914.6  18
   1   1  -2 300195. 10920.5   2
  -1   1   2 310936. 10921.7   8
   1   1  -2 292291. 10927.5   1
  -1  -1   2 305662. 10908.7   6
   1   1  -2 301585. 10920.8  10
   1  -1  -2 323356. 10931.4  10
  -1  -1   2 316531. 10911.2  12
   1   1  -2 275213. 10886.9  15
  -1   1   2 311998. 10918.2  11
  -1  -1   2 288266. 10884.0  18
  -1  -1   2 298776. 10916.3  11
   1  -1  -2 315006. 10913.5  16
   1   1  -2 308044. 10917.7  16
   1  -1  -1 1719.41 105.053  22
   1   1  -1 1714.60 102.482  19
   1  -1  -1 1679.57 67.2424  19
  -1   1   1 1734.93 104.784  18
   1   1  -1 1595.22 112.158   2
   1   1  -1 1430.72 114.247   1
  -1   1   1 1569.27 105.852   8
  -1  -1   1 1358.86 89.2833   6
  -1  -1   1 1646.40 100.001  11
  -1  -1   1 1429.63 96.8793  12
   1  -1  -1 1711.23 113.761  17
   1  -1  -1 1707.95 92.2056  16
   1  -1   0 51906.8 1877.78  22
   1   1   0 51624.6 1871.76  19
   1   1   0 48740.7 1879.22   2
  -1  -1   0 47308.6 1855.56   6
   1   1   0 51211.3 1893.92   7
   1   1   0 47153.0 1885.46   1
  -1   1   0 54505.1 1878.67   8
  -1   1   0 52050.9 1877.92  18
  -1   1   0 50814.6 1870.54  12
   1  -1   0 51950.7 1858.98  16
   1  -1   0 54145.0 1879.08  17
  -1  -1   0 49350.4 1863.36  11
   1   1   1 44925.7 1624.12  19
   1  -1   1 43883.5 1629.47  22
  -1   1  -1 45967.0 1626.41   8
  -1   1  -1 42849.5 1619.33  12
   1  -1   1 45314.7 1623.06  17
  -1   1  -1 41995.5 1620.61  15
  -1  -1  -1 42503.6 1608.40  11
  -1   1  -1 44075.4 1629.09  18
  -1   1  -2 14647.5 563.761  20
   1   1   2 15740.3 581.124  19
   1   1   2 14643.4 583.890   2
  -1   1  -2 16215.0 578.503   8
   1  -1   2 15026.6 574.630   6
  -1   1  -2 16013.5 574.902   9
  -1   1  -2 14041.2 570.895  12
   1  -1   2 16036.5 571.947  17
  -1   1  -2 16652.5 590.786  18
  -1   1  -2 15486.7 588.905  13
  -1   1  -2 15137.8 579.522  15
  -1  -1  -2 13230.2 548.731  13
   1   1   3 62554.4 2344.54  19
  -1   1  -3 61982.6 2330.77  20
   1   1   3 60752.7 2352.46   1
   1   1   3 66451.1 2363.78   7
  -1   1  -3 67019.2 2337.19   8
   1   1   3 65557.2 2347.11   2
   1  -1   3 63114.7 2339.30   6
  -1  -1  -3 59374.0 2329.36  15
  -1   1  -3 64492.2 2351.48  13
   1  -1   3 63838.3 2326.85  17
  -1  -1  -3 62727.1 2318.90  13
  -1   1  -3 65044.1 2341.60   9
  -1   1  -3 64463.1 2345.77  15
  -1   1  -3 65996.9 2353.53  18
   1   1   4 819686. 29632.9  19
  -1   1  -4 839412. 29623.0  20
   1  -1   4 805363. 29635.4  22
   1   1   4 817499. 29628.1   2
   1   1   4 787693. 29636.9   1
   1  -1   4 810095. 29628.2   6
  -1   1  -4 828421. 29616.7   8
   1   1   4 828622. 29645.8   7
  -1  -1  -4 758484. 29620.3  15
  -1   1  -4 864375. 29644.1  18
   1  -1   4 811733. 29604.7  17
  -1   1  -4 828565. 29631.2   9
  -1   1  -4 829901. 29638.3  13
  -1  -1  -4 818189. 29609.6  13
  -1   1  -4 833474. 29635.4  15
  -1  -1  -5 259686. 9621.38  20
   1   1   5 267890. 9631.37  19
   1  -1   5 260541. 9630.89  22
  -1   1  -5 278976. 9624.67  20
   1  -1   5 264891. 9627.25   6
  -1   1  -5 256580. 9605.26   8
   1   1   5 254706. 9628.15   1
   1   1   5 269357. 9641.28   7
   1   1   5 275973. 9621.68   2
  -1  -1  -5 252393. 9621.39  15
  -1   1  -5 272543. 9636.72  13
   1  -1   5 259455. 9590.52  17
  -1  -1  -5 269052. 9609.62  13
  -1   1  -5 272539. 9634.77  15
   1  -1   5 269624. 9625.17  14
   1   1   6 190294. 6941.85  19
   1  -1   6 191735. 6939.78  22
  -1   1  -6 195617. 6937.13  20
  -1  -1  -6 186935. 6935.87  20
   1   1   6 190714. 6946.79   7
  -1   1  -6 186185. 6908.26   8
   1  -1   6 192004. 6939.46   6
  -1  -1  -6 185436. 6903.94   8
   1   1   6 191932. 6923.27   2
  -1  -1  -6 183871. 6935.77  15
  -1  -1  -6 195448. 6922.85  13
  -1   1  -6 191042. 6945.38  13
   1  -1   6 194753. 6937.58  14
  -1  -1  -6 184378. 6916.50  16
  -1   1  -6 202510. 6949.46  15
  -1   1  -7 230736. 7935.52  20
   1  -1   7 226094. 7930.22  22
   1   1   7 215962. 7935.12  19
  -1  -1  -7 220107. 7930.92  20
  -1  -1  -7 209864. 7882.67   8
   1   1   7 216967. 7936.05   7
   1  -1   7 209739. 7910.00   2
   1  -1   7 219731. 7932.28   6
   1   1   7 219969. 7907.71   2
  -1  -1  -7 205300. 7886.26  17
   1  -1   7 218745. 7902.28  11
  -1   1  -7 229459. 7942.47  13
   1  -1   7 218039. 7928.87  14
  -1  -1  -7 227023. 7928.37   9
  -1  -1  -7 221541. 7917.61  13
  -1   1  -7 215820. 7897.20  16
  -1  -1  -7 215510. 7932.64  15
  -1   1  -7 239195. 7947.37  15
  -1  -1  -7 216786. 7910.41  16
  -1  -1  -8 52298.8 2004.60  20
   1  -1   8 56823.4 1998.08  22
  -1   1  -8 54351.2 2009.14  20
   1  -1   8 55126.5 2009.25   6
   1  -1   8 51310.3 1973.17   2
   1   1   8 53427.6 1972.02   2
   1   1   8 49757.1 1999.63   7
  -1   1  -8 53910.3 1971.26  16
  -1  -1  -8 53497.8 2009.79  15
  -1   1  -8 58870.6 2020.75  13
   1  -1   8 55021.1 1972.53  11
  -1  -1  -8 55059.8 1999.96   9
   1  -1   8 51866.3 2001.19  14
  -1  -1  -8 52042.7 1989.95  13
  -1  -1  -8 53234.1 1983.15  16
  -1   1  -8 56199.1 2019.22  15
  -1  -1  -8 50492.2 1951.86  17
  -1   1  -9 76793.3 2785.71  20
  -1  -1  -9 74395.5 2781.45  20
   1  -1   9 80794.8 2766.67  22
   1  -1   9 77928.6 2737.64   2
  -1   1  -9 61114.3 2727.95   1
   1   1   9 78300.2 2736.73   2
   1  -1   9 78249.5 2783.53   6
   1   1   9 74532.6 2773.68   7
  -1  -1  -9 78526.9 2790.68  15
   1  -1   9 75433.1 2775.23  14
   1  -1   9 78023.3 2741.97  11
  -1   1  -9 80508.1 2799.32  18
  -1   1  -9 80724.8 2795.08  13
  -1  -1  -9 79770.7 2775.17   9
  -1  -1  -9 72512.1 2755.02  16
  -1  -1  -9 74573.4 2766.17  13
  -1  -1  -9 68227.0 2714.62  17
  -1   1  -9 74327.3 2743.65  16
  -1   1  -9 80375.2 2798.41  15
  -1   1 -10 173199. 6208.47  20
  -1  -1 -10 171667. 6205.30  20
   1  -1  10 182847. 6179.59  22
   1  -1  10 171876. 6139.55   2
   1  -1  10 178796. 6203.06   6
   1   1  10 162808. 6185.08   7
   1   1  10 165041. 6140.10   2
  -1  -1 -10 183187. 6216.22  15
  -1   1 -10 166636. 6201.76   9
   1  -1  10 169828. 6193.08  14
  -1  -1 -10 171272. 6187.33  13
  -1  -1 -10 177159. 6193.34   9
  -1   1 -10 180709. 6215.45  13
  -1   1 -10 179104. 6218.10  18
  -1   1 -10 168086. 6162.60  16
  -1  -1 -10 167844. 6175.25  16
   1  -1  10 179230. 6157.35  11
  -1   1 -10 177625. 6218.79  15
  -1   1 -11 30545.6 1195.54  20
   1  -1  11 30772.2 1154.64  22
  -1  -1 -11 30909.5 1194.97  20
   1   1  11 26232.4 1107.38   2
   1  -1  11 30066.8 1107.87   2
   1   1  11 30470.4 1169.36   7
   1  -1  11 33209.6 1194.05   6
  -1  -1 -11 32629.6 1204.39  15
   1  -1  11 31480.3 1138.27  11
  -1   1 -11 31485.8 1202.06  18
  -1   1 -11 29208.7 1189.64   9
  -1  -1 -11 29100.0 1171.04  13
  -1  -1 -11 30617.4 1178.96   9
  -1   1 -11 30501.1 1204.21  15
  -1  -1 -11 29811.0 1160.59  16
  -1   1 -11 30890.9 1198.58  13
  -1   1 -11 28614.6 1144.41  16
   1  -1  11 29490.3 1176.43  14
  -1   1 -12 40532.7 1626.28  20
   1  -1  12 41462.1 1575.45  22
  -1  -1 -12 42243.1 1629.37  20
   1   1  12 40011.4 1589.34   7
   1  -1  12 44822.6 1624.11   6
  -1  -1 -12 44891.6 1640.35  15
  -1  -1 -12 41336.0 1608.40   9
   1  -1  12 42380.2 1611.56  14
  -1   1 -12 40834.3 1621.86   9
  -1  -1 -12 46517.9 1662.79  10
  -1  -1 -12 39347.2 1602.83  13
  -1   1 -12 37667.0 1571.96  16
   1  -1  12 42517.4 1563.97  11
  -1   1 -12 39158.8 1622.26  13
  -1   1 -12 42848.5 1634.98  18
  -1  -1 -12 41195.1 1591.28  16
  -1   1 -12 41558.7 1637.11  15
  -1   1 -13 1222.85 161.927  20
   1   1  13 1404.02 160.939  19
   1  -1  13 1226.16 112.700  22
  -1  -1 -13 1471.17 163.667  20
  -1  -1 -13 1355.11 151.028   9
   1  -1  13 1123.00 141.902   6
   1   1  13 1309.69 124.015   7
  -1   1 -13 1130.61 154.995   9
  -1  -1 -13 1608.14 173.575  15
  -1  -1 -13 1483.65 147.081  13
  -1  -1 -13 1477.32 138.088  16
  -1   1 -13 1234.24 169.197  10
  -1   1 -13 1221.05 158.333  18
   1  -1  13 1326.70 107.583  11
  -1   1 -13 1212.11 156.415  13
  -1   1 -13 1154.61 161.179  15
  -1  -1 -13 1333.94 173.634  10
  -1   1 -13 1006.11 111.497  16
   1  -1  13 1391.03 147.891  14
  -1   1 -14 22618.0 972.575  20
   1  -1  14 21726.3 889.668  22
   1   1  14 22879.4 953.038  19
  -1  -1 -14 23700.1 975.951  20
   1  -1  14 23962.5 958.439   6
   1   1  14 21453.4 910.593   7
  -1  -1 -14 22391.2 970.924  18
   1  -1  14 23052.4 944.058  14
  -1   1 -14 24811.4 988.593  10
  -1  -1 -14 25174.0 1002.27  10
  -1   1 -14 20628.4 904.189  16
  -1   1 -14 22864.0 962.150   9
  -1  -1 -14 23712.0 979.227  15
  -1  -1 -14 22388.1 945.311  13
  -1  -1 -14 22159.9 924.493  16
  -1   1 -14 23443.3 973.644  18
  -1  -1 -14 22311.7 944.810   9
  -1   1 -14 23315.6 981.054  15
  -1   1 -14 21306.7 961.820  13
   1  -1  14 22174.7 886.678  11
  -1  -1 -15 9118.08 468.337  20
   1   1  15 8963.67 445.005  19
  -1   1 -15 8212.99 458.701  20
   1  -1  15 8267.50 373.626  22
  -1  -1 -15 8427.90 437.983  13
  -1  -1 -15 8624.61 460.787  18
   1  -1  15 8373.11 430.536  14
  -1   1 -15 9570.48 478.342  10
  -1  -1 -15 8615.34 477.071  10
  -1   1 -15 8837.60 460.686  18
  -1  -1 -15 7769.08 409.438  16
  -1  -1 -15 8794.93 441.912   9
  -1   1 -15 7926.32 448.975  13
  -1   1 -15 9014.80 475.774  15
  -1   1 -15 7713.52 394.717  16
   1  -1  15 7897.09 373.333  11
  -1  -1 -15 9229.30 472.460  15
   1   1  15 8287.67 338.098  61
  -1   1 -15 8957.91 455.932   9
   1  -1  15 8105.73 437.083   6
   1   1  15 7399.85 387.677   7
  -1   1 -16 6700.14 401.127   9
   1  -1  16 6872.37 392.077   6
   1   1  16 6972.92 391.651  19
   1  -1  16 7324.29 293.724  23
  -1  -1 -16 7325.30 418.009  20
  -1   1 -16 7087.07 417.775  20
   1  -1  16 7360.26 297.173  28
   1   1  16 6707.97 290.889  29
  -1   1 -16 6539.21 287.958  31
   1  -1  16 6625.86 292.443  33
   1   1  16 7097.99 295.819  28
  -1   1 -16 6477.61 285.462  62
   1  -1  16 6770.99 287.071  61
   1   1  16 6828.06 288.018  61
   1  -1  16 6783.78 299.371  41
  -1   1 -16 7629.06 431.558  15
  -1   1 -16 7671.36 431.920  10
   1  -1  16 7503.59 390.695  14
  -1  -1 -16 6641.28 366.402  16
  -1  -1 -16 6842.21 416.374  15
  -1  -1 -16 6984.65 430.281  10
  -1   1 -16 7091.43 406.944  18
  -1  -1 -16 6679.24 388.524  13
  -1   1 -16 6451.43 403.249  13
  -1  -1 -16 7154.45 414.315  18
  -1  -1 -16 7014.95 394.049   9
  -1  -1 -17 23403.0 1021.82   9
   1  -1  17 23600.3 1028.09   6
  -1   1 -17 23613.9 1038.98   9
   1  -1  17 24209.2 902.160  29
   1   1  17 23705.9 904.343  29
   1  -1  17 23131.6 906.913  33
   1   1  17 24582.8 911.389  28
  -1   1 -17 24111.3 904.633  31
   1  -1  17 23933.8 908.568  28
  -1  -1 -17 25053.7 1062.91  20
   1  -1  17 25327.8 909.564  23
   1   1  17 23745.6 1025.11  19
  -1   1 -17 25842.5 1070.60  20
  -1   1 -17 22837.7 900.272  62
   1  -1  17 24469.5 915.347  41
   1   1  17 23400.7 902.386  61
  -1   1 -17 21188.4 894.099  58
   1  -1  17 24145.1 902.630  61
  -1   1 -17 26170.3 1079.33  10
  -1  -1 -17 23500.5 1026.88  13
  -1   1 -17 25373.8 1054.48  18
  -1  -1 -17 24458.0 1056.51  18
  -1   1 -17 24039.9 1049.59  13
  -1  -1 -17 26080.5 1093.66  10
  -1   1 -17 25121.0 1072.42  15
  -1  -1 -17 22163.5 991.354  16
  -1  -1 -17 25545.0 1068.48  15
  -1  -1 -18 40712.1 1601.11  10
  -1   1 -18 37943.6 1558.36  13
  -1  -1 -18 38566.7 1561.14  18
  -1   1 -18 36718.2 1543.03  18
  -1   1 -18 41452.3 1588.27  10
  -1   1 -18 41580.2 1593.12  15
  -1  -1 -18 38538.2 1537.93  13
  -1  -1 -18 40317.9 1576.54  15
  -1  -1 -18 37572.9 1525.98   9
   1  -1  18 37420.1 1535.11   6
  -1   1 -18 37948.8 1547.41   9
   1   1  18 37474.4 1396.33 113
   1  -1  18 36325.2 1392.18 113
   1   1  18 37214.7 1393.85  87
   1  -1  18 35891.0 1387.98  93
   1  -1  18 39683.9 1399.73  23
  -1   1 -18 40008.2 1574.54  20
   1   1  18 39918.1 1535.89  19
  -1  -1 -18 39648.9 1572.51  20
   1   1  18 33895.4 1403.47  77
  -1   1 -18 36942.6 1390.68  62
  -1   1 -18 38016.5 1418.35  76
  -1   1 -18 35017.6 1384.01  58
   1  -1  18 37500.0 1392.10  61
   1  -1  18 38000.9 1404.95  41
   1  -1  18 37153.0 1390.64  29
   1  -1  18 35307.3 1394.65  33
   1   1  18 36942.9 1394.07  29
  -1   1 -18 36650.7 1392.53  31
   1   1  18 38922.3 1402.28  28
   1  -1  18 38481.8 1400.40  28
  -1   1 -19 342.807 139.507  15
  -1  -1 -19 62.0442 122.601  15
  -1   1 -19 257.440 144.919  10
  -1  -1 -19 390.775 175.859  10
  -1  -1 -19 371.319 141.159  18
  -1   1 -19 478.923 147.427  13
  -1  -1 -19 479.068 138.755  13
  -1   1 -19 460.548 143.064  18
  -1   1 -19 222.975 134.267   9
  -1  -1 -19 318.978 124.213   9
   1  -1  19 220.106 121.501   6
   1   1  19 246.315 64.3621 113
   1  -1  19 262.052 63.0924 113
   1   1  19 330.220 63.4630  87
   1  -1  19 357.472 64.2275  93
   1  -1  19 387.989 71.4668  87
  -1   1 -19 513.255 149.380  20
  -1  -1 -19 431.784 154.107  20
   1  -1  19 351.126 65.5363  23
   1   1  19 349.082 125.698  19
  -1   1 -19 402.844 89.0674  76
  -1   1 -19 445.670 61.9054  62
   1  -1  19 281.884 53.5663  74
   1  -1  19 315.445 60.1193  61
   1  -1  19 180.865 68.6129  41
  -1   1 -19 315.364 59.2741  31
  -1   1 -19 326.517 67.4429  40
   1   1  19 368.173 72.8799  28
   1  -1  19 442.744 69.5144  33
   1  -1  19 462.667 62.1531  29
   1  -1  19 510.479 74.3369  28
   1   1  19 330.927 65.5094  29
  -1  -1 -20 2665.81 275.615  18
  -1   1 -20 2673.55 278.065  15
  -1  -1 -20 2536.00 288.486  10
  -1   1 -20 2430.66 277.199  10
  -1   1 -20 2735.91 271.234  13
  -1  -1 -20 2970.49 265.046  13
  -1   1 -20 2552.66 254.601  18
  -1  -1 -20 2834.22 286.130  15
  -1  -1 -20 2492.08 244.787   9
  -1   1 -20 3014.37 276.726   9
   1  -1  20 2947.83 152.993 113
   1   1  20 2656.93 151.618 113
   1   1  20 2923.22 152.812  87
   1  -1  20 2928.00 159.012  87
   1  -1  20 2788.13 148.069  93
   1   1  20 2640.43 244.286  19
   1  -1  20 2802.12 154.467  23
  -1   1 -20 2883.38 283.459  20
  -1  -1 -20 3202.47 293.312  20
  -1   1 -20 2837.17 177.470  76
  -1   1 -20 2613.34 144.471  62
   1  -1  20 2580.24 138.587  74
   1  -1  20 2636.11 146.016  61
  -1   1 -20 2487.50 149.857  40
   1  -1  20 2570.85 145.650  29
   1  -1  20 2663.42 155.342  33
  -1   1 -20 2452.21 146.102  31
   1   1  20 2866.45 159.490  28
   1   1  20 2639.97 150.043  29
   1  -1  20 2982.17 160.850  28
  -1  -1 -21 5552.08 422.558  10
  -1   1 -21 5356.19 409.448  10
  -1  -1 -21 5109.22 384.876  18
  -1  -1 -21 4973.96 369.391  13
  -1   1 -21 5043.23 382.040  13
  -1   1 -21 4855.88 362.724  18
  -1   1 -21 5520.39 405.553  15
  -1  -1 -21 5834.92 411.051  15
  -1   1 -21 5056.15 374.370   9
  -1  -1 -21 5105.15 360.137   9
   1   1  21 5195.94 244.630 113
   1  -1  21 5038.98 239.528 113
   1   1  21 5178.39 240.874  87
   1  -1  21 5503.20 251.318  87
  -1  -1 -21 5229.75 393.134  20
   1   1  21 5399.74 363.904  19
   1  -1  21 5701.77 247.908  23
   1  -1  21 4962.22 361.963  19
  -1   1 -21 4446.81 375.726  20
  -1   1 -21 5542.92 272.480  76
   1  -1  21 5247.48 229.374  74
  -1   1 -21 5097.51 235.480  62
  -1   1 -21 5089.05 247.885  48
  -1   1 -21 5254.53 244.945  40
   1  -1  21 5445.61 239.854  61
  -1  -1 -21 4979.12 236.845  40
  -1   1 -21 5161.01 240.596  31
   1  -1  21 5026.19 234.465  29
   1  -1  21 5813.33 250.440  28
   1   1  21 4787.86 238.168  29
   1   1  21 5141.80 247.105  28
  -1   1 -22 29759.2 1303.93  15
  -1   1 -22 28496.5 1293.52  10
  -1   1 -22 28849.4 1279.42  13
  -1   1 -22 27621.7 1241.90  18
  -1  -1 -22 29224.4 1320.67  10
  -1  -1 -22 28081.1 1265.90  18
  -1  -1 -22 26784.3 1240.00  13
  -1  -1 -22 28302.8 1289.18  15
  -1   1 -22 27081.4 1248.14   9
  -1  -1 -22 28610.7 1239.18   9
   1  -1  22 28681.9 1081.38 113
   1   1  22 29412.2 1086.93 113
   1  -1  22 29049.2 1089.90  87
   1   1  22 29355.7 1082.56  87
   1   1  22 30092.2 1238.93  19
  -1   1 -22 27287.8 1274.73  20
   1  -1  22 29129.1 1242.52  19
   1  -1  22 29512.1 1086.56  23
  -1  -1 -22 29812.9 1292.89  20
  -1   1 -22 27153.8 1073.77  62
  -1   1 -22 29778.1 1114.14  76
  -1   1 -22 28092.2 1086.07  40
  -1  -1 -22 28260.0 1077.72  40
  -1   1 -22 28784.9 1091.06  48
   1  -1  22 29446.4 1088.18  28
   1   1  22 29058.1 1089.90  28
   1  -1  22 26913.9 1072.68  29
   1   1  22 26073.8 1076.55  29
   1  -1  22 28399.3 1097.30  27
  -1   1 -23 302.432 147.066  10
  -1   1 -23 299.237 148.932  15
  -1  -1 -23 316.642 155.060  15
  -1   1 -23 193.694 118.363  18
  -1  -1 -23 65.2541 123.927  18
  -1  -1 -23 27.2926 162.974  10
  -1   1 -23 46.5104 116.666  13
  -1  -1 -23 207.775 122.742  13
  -1  -1 -23 132.327 114.271   9
  -1   1 -23 211.628 133.420   9
   1  -1  23 199.196 65.5622 113
   1   1  23 314.523 75.1887 113
   1   1  23 212.676 60.7220  87
   1  -1  23 151.268 69.4392  87
  -1   1 -23-23.6453 131.283  20
   1  -1  23 248.910 126.740  19
  -1  -1 -23 310.642 163.822  20
   1   1  23 492.704 135.522  19
   1  -1  23 215.826 66.0290  23
  -1  -1 -23 168.923 81.1563  76
  -1   1 -23 173.551 87.0802  76
   1  -1  23 197.849 51.8592  73
  -1   1 -23 190.867 72.6652  48
  -1  -1 -23 86.8520 65.9121  48
   1  -1  23 198.034 81.6327  27
   1   1  23 242.335 75.0861  28
   1  -1  23 217.452 72.1599  28
  -1   1 -23 316.077 72.8734  40
  -1  -1 -23 177.588 61.4478  40
   1   1  23 137.086 81.2537  27
  -1   1 -24 10476.2 617.916  13
  -1   1 -24 10264.4 624.181  15
  -1  -1 -24 11537.5 647.647  15
   1  -1  24 11279.0 447.071 113
   1   1  24 11000.8 450.619 113
   1  -1  24 11695.1 456.138  87
   1   1  24 10797.9 444.148  87
  -1   1 -24 9390.19 608.686  20
   1  -1  24 10949.6 590.048  19
   1   1  24 10539.1 574.054  19
  -1  -1 -24 9920.28 617.298  20
  -1   1 -24 10952.1 476.686  76
  -1  -1 -24 11535.2 468.986  76
  -1   1 -24 10726.2 449.552  40
  -1  -1 -24 10331.1 438.375  40
  -1   1 -24 11168.9 456.379  48
  -1  -1 -24 10865.1 449.489  48
   1   1  24 10692.8 454.370  28
   1   1  24 10631.7 463.372  27
   1  -1  24 11073.1 463.671  27
   1  -1  24 10605.4 449.906  28
   1   1  25 1691.32 120.191 113
   1  -1  25 1691.86 113.734 113
   1   1  25 1698.79 137.115  64
  -1   1 -25 1505.33 139.928  76
  -1  -1 -25 1888.34 137.673  76
   1   1  25 1753.00 112.049  87
   1  -1  25 1781.95 120.649  87
  -1  -1 -25 1569.00 115.315  48
  -1  -1 -25 1536.64 104.206  40
  -1   1 -25 1665.75 131.304  57
  -1   1 -25 1732.28 117.765  40
  -1  -1 -25 1635.15 127.351  57
  -1   1 -25 1879.37 125.836  48
   1   1  25 1872.70 138.389  27
   1  -1  25 1735.87 119.132  28
   1   1  25 1584.09 120.670  28
   1  -1  25 2017.45 137.178  27
   1   1  26 4658.06 220.737 113
   1  -1  26 4780.22 216.716 113
  -1  -1 -26 4998.23 236.690  76
   1   1  26 4625.75 240.339  64
  -1   1 -26 4609.27 241.764  76
   1   1  26 4501.02 212.697  87
   1  -1  26 4843.31 223.072  87
  -1   1 -26 4819.36 236.916  57
  -1  -1 -26 4721.52 233.150  57
  -1   1 -26 4803.15 226.702  48
  -1  -1 -26 4488.78 217.999  48
  -1   1 -26 4852.57 236.272  59
   1  -1  26 4312.97 216.678  28
  -1   1 -26 4421.39 217.625  40
   1   1  26 4683.87 236.140  27
   1  -1  26 4787.69 234.681  27
   1   1  26 4405.29 221.492  28
   1   1  27 10551.0 426.772 113
   1  -1  27 10832.5 423.300 113
  -1  -1 -27 10791.7 438.271  76
  -1   1 -27 11061.6 449.220  76
  -1  -1 -27 10277.1 439.519  69
   1   1  27 10203.9 443.886  64
   1   1  27 10091.0 417.693  87
   1  -1  27 10734.1 428.926  87
  -1   1 -27 10935.9 442.259  59
  -1  -1 -27 10645.9 425.047  48
  -1  -1 -27 10519.5 436.787  57
  -1   1 -27 10763.8 432.928  48
  -1   1 -27 11061.0 442.245  57
   1   1  27 8973.28 421.488  28
   1  -1  27 9959.45 422.378  28
   1  -1  27 10803.9 440.591  27
  -1   1 -27 10360.3 436.869  26
  -1   1 -27 10515.9 432.917  32
   1   1  27 10862.2 442.396  27
   1  -1  28 30540.0 1137.56 113
   1   1  28 30767.8 1142.90 113
   1   1  28 29818.7 1132.96  87
   1  -1  28 31500.5 1143.91  87
   1   1  28 29093.3 1156.94  64
  -1   1 -28 31586.4 1159.80  76
  -1  -1 -28 31295.4 1156.31  69
  -1  -1 -28 30683.4 1148.36  76
  -1   1 -28 31114.1 1147.42  48
  -1   1 -28 31503.4 1155.27  57
  -1  -1 -28 29889.4 1137.92  48
  -1  -1 -28 31101.2 1159.31  59
  -1   1 -28 30712.5 1154.06  59
  -1  -1 -28 31415.8 1151.76  57
  -1   1 -28 30433.3 1150.72  26
   1  -1  28 31190.6 1154.19  27
  -1   1 -28 28799.4 1143.17  32
   1   1  28 30349.1 1153.77  27
   1  -1  28 27707.2 1135.43  28
   1  -1  29 343.798 51.0677 113
   1   1  29 416.965 59.9515 113
   1  -1  29 420.426 57.9636  87
  -1   1 -29 363.389 67.2026  26
  -1  -1 -29 187.266 59.4175  76
   1   1  29 332.561 67.6846  64
   1  -1  29 313.028 68.5318  64
  -1  -1 -29 438.403 71.0922  69
  -1   1 -29 265.553 70.4737  76
  -1   1 -29 424.110 70.5344  57
  -1  -1 -29 525.529 76.3316  59
  -1   1 -29 359.401 68.3982  59
  -1  -1 -29 401.301 67.6293  57
   1   1  29 295.358 67.4865  27
   1  -1  29 256.182 48.9419  28
  -1  -1 -29 272.236 69.5890  32
   1  -1  29 417.207 70.6903  27
  -1   1 -29 405.749 58.6373  32
   1   1  30 2051.44 107.574 113
   1  -1  30 2180.32 103.291 113
  -1  -1 -30 2184.55 119.940  69
   1  -1  30 2001.25 119.035  64
  -1   1 -30 2038.04 117.477  76
   1   1  30 1931.85 117.629  64
   1  -1  30 2107.29 106.818  87
  -1   1 -30 2153.81 119.529  57
  -1  -1 -30 2135.73 121.946  59
  -1  -1 -30 2010.38 113.093  57
  -1   1 -30 1895.43 114.812  59
   1   1  30 1864.11 117.532  27
  -1  -1 -30 2077.01 120.943  32
  -1   1 -30 2024.18 113.370  26
   1  -1  30 2081.51 118.684  27
   1  -1  31 2398.65 105.630 113
   1   1  31 2498.67 112.183 113
   1   1  31 2340.79 106.500 105
   1   1  31 2148.39 117.472  64
  -1  -1 -31 2458.78 120.213  69
  -1   1 -31 2002.82 112.206  76
   1  -1  31 2307.00 119.359  64
   1   1  31 2687.74 114.497  92
   1  -1  31 2502.07 110.826  87
   1   1  31 2268.62 119.883  27
   1  -1  31 2197.31 118.969  27
  -1  -1 -31 2281.01 119.952  32
  -1   1 -31 2190.40 112.019  26
  -1   1 -31 2408.81 118.746  59
  -1   1 -31 2450.68 120.896  57
  -1  -1 -31 2521.34 125.536  59
  -1  -1 -31 2569.38 114.287  57
   1  -1  32 15363.4 551.655  92
   1   1  32 15504.4 553.051  92
  -1   1 -32 14054.5 558.665  82
  -1  -1 -32 15701.7 560.926  59
  -1   1 -32 15011.7 557.256  57
   1   1  32 13852.2 556.592  27
   1  -1  32 13608.8 556.318  27
  -1  -1 -32 15086.8 559.729  26
  -1   2  32 775.857 45.9280 113
  -1  -2  32 710.295 47.9478  87
   1  -2 -32 798.930 57.7466  76
   1   2 -32 678.627 50.3056  57
   1  -2 -32 625.629 51.9487  26
  -1  -2  31 92.4530 29.7844 113
  -1   2  31 155.095 35.7641 113
   1   2 -31 103.128 36.7116  26
   1  -2 -31 124.476 45.6543  26
  -1   2  31 90.9109 36.3837  24
   1  -2 -31 66.3612 45.7614  63
  -1   2  31 76.6867 42.4405  64
   1  -2 -31 91.3174 51.1797  76
  -1  -2  31 53.5195 41.6091  64
   1   2 -31 93.5665 32.1249  46
   1   2 -31 116.351 42.4066  59
   1   2 -31 33.1362 40.8900  57
   1  -2 -31 137.050 41.2906  59
   1  -2 -31 46.2864 42.2638  53
   1  -2 -31 95.8239 46.4722  32
  -1  -2  30 6507.69 247.180 113
  -1   2  30 6656.63 252.810 113
  -1   2  30 5757.90 237.024  98
  -1   2  30 5540.76 253.023  24
  -1  -2  30 5856.20 250.840  24
   1  -2 -30 7628.43 277.355  76
  -1   2  30 6084.74 262.204  64
   1  -2 -30 5812.64 265.327  63
   1   2 -30 6524.56 252.025  46
   1   2 -30 6076.40 259.757  57
   1  -2 -30 6574.05 261.232  59
   1  -2 -30 6003.40 264.353  53
   1   2 -30 5844.24 257.076  59
   1  -2 -30 6545.12 267.448  32
  -1   2  30 5366.45 246.531  36
  -1  -2  30 5544.27 244.792  27
   1   2 -30 6047.30 253.242  26
   1  -2 -30 6105.53 263.121  26
  -1  -2  29 238.631 47.0155 113
  -1   2  29 270.840 53.2879 113
   1   2 -29 131.489 54.7604  96
  -1   2  29 167.763 39.1099  98
   1  -2 -29 158.079 64.2093  26
  -1  -2  29 214.045 54.7634  24
  -1   2  29 146.101 54.7311  24
   1   2 -29 256.459 59.9629  26
   1  -2 -29 145.730 50.4972  69
   1  -2 -29 250.487 75.6152  63
  -1   2  29 163.109 59.3452  64
   1  -2 -29 227.247 61.5905  59
   1   2 -29 132.136 53.8490  46
   1   2 -29 157.993 41.9378  47
   1  -2 -29 281.629 72.7326  53
   1   2 -29 238.742 62.9665  57
   1   2 -29 294.921 61.5540  59
  -1   2  29 266.393 53.2598  27
   1  -2 -29 158.008 58.3424  38
  -1   2  29 229.515 54.5893  36
  -1  -2  29 127.891 45.6729  27
   1  -2 -29 197.723 66.9658  32
  -1  -2  28 453.758 59.7973 113
  -1   2  28 375.904 61.1730 113
  -1   2  28 385.114 53.1714  98
   1   2 -28 296.230 71.4395  96
  -1  -2  28 272.390 65.5438  24
  -1   2  28 431.080 70.6142  24
   1  -2 -28 375.078 80.1690  26
   1   2 -28 307.267 69.7216  26
   1  -2 -28 338.268 62.9451  69
  -1   2  28 317.500 71.6803  64
   1  -2 -28 296.447 83.6289  63
   1   2 -28 439.402 75.9701  57
   1   2 -28 334.166 64.9683  46
   1  -2 -28 359.099 72.9911  59
   1  -2 -28 366.689 81.9606  53
   1   2 -28 425.900 78.2461  59
  -1   2  28 354.681 66.5303  36
  -1  -2  28 270.256 60.0753  27
  -1   2  28 349.915 61.5931  27
   1  -2 -28 247.235 78.5763  32
  -1  -2  27 1606.43 103.301 113
  -1   2  27 1705.50 106.590 113
  -1   2  27 1565.23 105.477 109
   1   2 -27 1410.85 122.912  96
  -1   2  27 1587.87 101.089  98
  -1   2  27 1590.18 115.676  24
  -1  -2  27 1602.26 114.056  24
  -1   2  27 1547.43 122.645  64
   1  -2 -27 1628.25 112.438  69
   1  -2 -27 1534.36 104.014  57
   1  -2 -27 1662.40 123.418  59
   1   2 -27 1777.66 125.266  57
   1  -2 -27 1671.62 134.527  53
   1   2 -27 1874.45 126.853  59
   1   2 -27 1589.08 119.826  26
   1  -2 -27 1533.29 124.896  26
   1   2 -27 1515.29 113.638  32
  -1   2  27 1462.99 113.352  36
  -1  -2  27 1469.64 108.716  27
   1  -2 -27 1668.93 129.050  32
  -1   2  27 1691.74 113.471  27
  -1  -2  26 65.1229 53.2796 113
  -1   2  26 4.03513 50.9545 109
  -1   2  26 89.7272 54.9154 113
   1   2 -26 28.0333 79.0986  96
  -1   2  26 34.3964 38.2757  87
  -1   2  26 79.5943 69.1700  24
   1   2 -26 26.3103 70.0476  26
  -1  -2  26 34.3902 61.2391  24
  -1   2  26 86.4167 48.7146  25
   1  -2 -26 23.2588 79.4929  26
  -1   2  26-6.02032 76.5836  64
   1  -2 -26 58.7663 62.9213  69
   1  -2 -26 71.3943 72.7710  59
  -1  -2  26-23.6677 60.5209  43
   1  -2 -26 12.5676 56.4047  57
   1   2 -26 83.8751 74.9415  59
   1   2 -26 71.7941 75.5013  57
   1   2 -26 19.8345 66.7589  32
  -1   2  26-9.36995 63.0763  27
  -1  -2  26 75.3325 61.2394  27
  -1   2  26 30.6581 64.6779  36
   1  -2 -26-6.08880 78.2248  32
  -1   2  25 5661.17 251.153 113
  -1   2  25 5323.56 246.783 109
  -1  -2  25 5319.34 248.378 109
  -1  -2  25 5567.93 254.822  87
  -1   2  25 5127.10 235.451  87
   1   2 -25 5696.87 274.402  96
  -1  -2  25 5724.12 260.805  24
  -1   2  25 5319.61 261.393  24
  -1   2  25 5248.99 248.249  25
  -1   2  25 5701.40 274.061  64
   1  -2 -25 5038.58 256.978  69
   1   2 -25 5887.87 273.047  59
   1   2 -25 5566.28 270.467  57
   1  -2 -25 5332.09 250.944  57
  -1  -2  25 5475.90 256.505  43
   1  -2 -25 5375.43 267.125  59
   1  -2 -25 5540.02 275.526  26
  -1  -2  25 5351.04 251.779  27
   1   2 -25 5501.50 262.327  32
   1  -2 -25 5234.77 272.989  32
  -1   2  25 5780.62 265.365  36
  -1   2  25 5167.33 255.214  27
   1   2 -25 5218.38 263.888  26
   1  -2 -24 1208.84 208.564  15
   1  -2 -24 1440.75 212.636  13
  -1  -2  24 1125.16 167.918  14
   1   2 -24 1267.16 196.111  13
   1  -2 -24 1186.27 192.310  16
  -1   2  24 1120.37 97.2144 113
  -1   2  24 987.289 90.1776 109
  -1  -2  24 1151.65 95.0570 109
  -1   2  24 995.080 82.7111  87
   1   2 -24 1128.09 126.713  96
  -1  -2  24 1175.12 103.576  87
   1  -2 -24 805.652 190.386  20
  -1  -2  24 990.191 85.3292  25
  -1   2  24 906.320 92.0624  25
  -1   2  24 1061.23 108.475  24
  -1  -2  24 1155.43 108.939  24
   1   2 -24 1071.02 116.381  26
   1   2 -24 976.113 209.994  20
  -1  -2  24 1087.15 176.730  21
  -1   2  24 937.444 115.066  64
   1   2 -24 1263.90 127.446  76
   1  -2 -24 861.199 100.030  69
  -1  -2  24 1152.24 102.254  43
   1   2 -24 1307.19 121.624  59
   1   2 -24 1216.19 118.106  57
   1  -2 -24 1297.08 120.983  59
   1  -2 -24 967.451 100.032  57
   1  -2 -24 1392.65 125.818  26
  -1  -2  24 1051.60 101.424  27
   1  -2 -24 1069.39 121.115  32
  -1   2  24 917.029 101.592  27
   1   2 -24 1350.56 116.041  32
   1  -2 -23 17495.5 847.375  16
   1   2 -23 12978.5 817.791  10
  -1  -2  23 16547.5 785.862  14
   1   2 -23 15727.4 823.906  13
   1  -2 -23 15195.5 823.298  15
   1  -2 -23 14853.5 874.592  10
   1   2 -23 13632.7 797.308  15
   1  -2 -23 16632.0 842.556  13
  -1  -2  23 14672.3 769.761  11
   1   2 -23 14983.4 806.089   9
  -1  -2  23 15847.0 646.533 109
  -1   2  23 16767.6 648.712 109
  -1   2  23 16172.8 636.060  79
   1   2 -23 17391.9 679.398  96
  -1   2  23 16129.6 638.613  87
  -1   2  23 17167.3 667.254  24
  -1  -2  23 15873.8 642.928  25
   1   2 -23 15497.7 841.831  20
   1  -2 -23 16868.6 850.626  20
  -1   2  23 16862.0 654.683  25
  -1  -2  23 17746.1 664.135  24
  -1  -2  23 13711.7 789.158  21
  -1   2  23 16785.4 674.393  64
   1   2 -23 18706.3 688.369  76
   1  -2 -23 16669.6 661.749  69
   1  -2 -23 16391.9 653.224  57
  -1  -2  23 16368.2 656.076  43
   1  -2 -23 16601.0 668.163  59
   1   2 -23 16720.8 670.602  59
   1   2 -23 16314.5 668.469  57
   1  -2 -23 17280.7 677.504  32
  -1  -2  23 16104.4 657.536  33
   1  -2 -23 16544.5 673.230  26
  -1   2  23 16269.0 656.543  27
  -1  -2  23 16696.3 654.050  27
   1   2 -23 16680.3 668.130  26
   1   2 -23 16165.4 662.958  32
   1  -2 -22 7880.17 515.833  15
  -1  -2  22 8012.30 474.963  14
  -1  -2  22 7574.79 470.214  11
   1   2 -22 7491.68 526.583  10
   1  -2 -22 8808.68 532.120  13
   1   2 -22 7901.38 507.169  16
   1   2 -22 7706.08 510.366  13
   1  -2 -22 8618.33 531.742  16
   1  -2 -22 8373.73 577.739  10
   1   2 -22 8086.17 516.621  15
   1   2 -22 8366.44 512.267   9
  -1  -2  22 8057.86 518.763   6
  -1   2  22 8352.64 358.404 109
  -1  -2  22 8120.77 357.661 109
  -1  -2  22 8211.96 351.826 114
   1   2 -22 8953.52 392.747  96
  -1   2  22 7845.44 349.078  87
  -1   2  22 8439.60 366.084  25
   1  -2 -22 8235.97 536.513  20
   1   2 -22 7168.43 523.526  20
  -1  -2  22 7696.28 501.363  21
  -1  -2  22 8207.16 357.186  25
  -1  -2  22 9274.48 376.601  24
  -1   2  22 9106.40 380.165  24
  -1   2  22 8933.55 387.013  64
   1  -2 -22 8323.92 371.715  69
   1   2 -22 9700.82 402.599  76
  -1   2  22 8063.08 348.048  79
  -1  -2  22 8474.79 376.470  49
   1  -2 -22 8731.14 381.089  59
   1  -2 -22 8083.09 363.484  57
  -1  -2  22 8445.38 372.784  41
   1   2 -22 8782.40 382.570  57
   1   2 -22 9068.37 385.295  59
  -1  -2  22 9149.49 372.935  43
  -1  -2  22 8808.76 367.512  27
  -1  -2  22 8482.16 369.552  33
  -1   2  22 8360.84 369.221  27
   1  -2 -22 8387.59 385.127  26
   1   2 -22 8438.28 375.861  32
   1   2 -22 8259.51 377.833  26
   1  -2 -21 38349.0 1583.96  15
  -1  -2  21 35952.9 1515.12  14
   1  -2 -21 34834.7 1493.41  18
   1   2 -21 35551.2 1559.17  15
   1   2 -21 37940.3 1578.97  13
  -1  -2  21 34785.6 1521.63  11
   1   2 -21 34944.0 1555.50  16
   1  -2 -21 40480.1 1591.87  13
   1  -2 -21 37159.2 1580.83  16
   1  -2 -21 37065.1 1638.85  10
   1   2 -21 34001.9 1582.40  10
   1   2 -21 36318.7 1563.59   9
  -1  -2  21 36458.4 1569.09   6
  -1  -2  21 36118.1 1380.94 109
  -1  -2  21 36092.8 1374.75 114
  -1   2  21 35370.2 1379.99 109
   1   2 -21 39831.2 1415.87  96
  -1   2  21 37739.7 1400.19  24
  -1   2  21 32084.0 1476.51  21
   1   2 -21 39121.7 1609.39  20
  -1  -2  21 39079.7 1398.03  24
   1  -2 -21 37712.0 1592.94  20
  -1   2  21 37407.2 1390.93  25
  -1  -2  21 37216.8 1383.17  25
  -1   2  21 38628.8 1410.12  64
   1  -2 -21 36350.0 1393.99  69
  -1   2  21 30842.6 1379.70  77
  -1   2  21 36021.2 1373.90  79
   1  -2 -21 35557.0 1386.35  57
   1   2 -21 38176.0 1405.47  59
  -1  -2  21 37613.6 1399.68  49
  -1  -2  21 37712.5 1392.80  43
  -1  -2  21 36799.6 1395.04  41
   1  -2 -21 37833.4 1402.02  59
  -1   2  21 37657.3 1393.97  27
   1   2 -21 38590.7 1404.59  26
   1   2 -21 36621.2 1397.87  32
  -1  -2  21 37070.5 1387.74  27
  -1  -2  21 37281.6 1393.41  33
   1  -2 -21 38675.5 1408.60  26
  -1  -2  20 23057.9 980.440  14
   1  -2 -20 23902.1 1032.97  13
   1   2 -20 21686.0 1014.46  13
   1   2 -20 20455.1 1006.36  16
   1  -2 -20 20645.7 1068.36  10
   1   2 -20 19800.0 1026.29  10
  -1  -2  20 22382.1 989.374  11
   1  -2 -20 22069.5 1029.06  16
   1   2 -20 21873.8 1015.78  15
   1  -2 -20 23573.8 1037.03  15
  -1   2  20 21273.4 951.631   7
   1   2 -20 21032.3 1009.02   9
  -1  -2  20 21500.6 1014.90   6
  -1  -2  20 21913.8 845.229 109
  -1  -2  20 21574.6 838.672 114
  -1   2  20 21222.6 843.013 109
   1   2 -20 24709.3 881.699  96
   1  -2 -20 21548.3 1030.15  20
   1   2 -20 23241.8 1056.80  20
  -1   2  20 22404.2 863.245  24
  -1  -2  20 23080.8 849.723  25
  -1   2  20 20372.2 942.402  21
  -1   2  20 22926.4 856.687  25
  -1  -2  20 23018.4 861.020  24
  -1   2  20 22048.6 839.666  79
   1   2 -20 21706.6 866.353  69
  -1   2  20 23715.3 875.203  64
   1  -2 -20 22452.6 858.507  69
  -1   2  20 19200.8 845.196  77
  -1  -2  20 21927.3 853.892  43
  -1  -2  20 21178.0 856.467  41
   1  -2 -20 21531.4 862.637  59
   1  -2 -20 20978.7 848.873  57
  -1  -2  20 22552.5 863.206  49
   1   2 -20 21956.5 866.828  59
   1   2 -20 22473.4 866.016  26
  -1  -2  20 22268.3 852.176  27
  -1   2  20 21514.4 854.459  27
  -1  -2  20 22437.1 856.747  33
   1   2 -20 21880.3 861.199  32
   1  -2 -19 3677.10 302.156  15
   1  -2 -19 4023.40 309.196  13
  -1   2  19 3202.19 221.772  14
  -1  -2  19 3840.76 277.196  14
  -1  -2  19 3680.44 283.872  11
   1   2 -19 3451.42 318.998  10
   1  -2 -19 3232.24 262.173  17
   1  -2 -19 3001.83 325.561  10
   1   2 -19 3565.44 300.677  16
   1  -2 -19 3218.51 296.144  16
   1   2 -19 4076.72 316.606  13
   1   2 -19 3940.14 313.064  15
  -1   2  19 3709.23 262.173   7
   1   2 -19 3447.31 303.395   9
  -1  -2  19 3233.82 294.009   6
  -1   2  19 3538.26 173.615 109
   1   2 -19 2489.45 174.492 115
  -1   2  19 3383.11 168.709 114
  -1  -2  19 3793.60 175.920 109
  -1  -2  19 3462.21 168.820 114
   1   2 -19 4078.06 212.236  96
  -1   2  19 3597.10 184.803  25
  -1  -2  19 3808.63 181.012  25
   1  -2 -19 4368.18 334.974  20
   1   2 -19 3534.24 323.373  20
  -1   2  19 2837.41 233.491  21
  -1  -2  19 3664.41 189.725  24
  -1   2  19 3943.23 195.608  24
  -1   2  19 2774.56 173.565  77
   1  -2 -19 3710.79 187.834  69
   1   2 -19 3450.76 194.237  69
  -1   2  19 3140.04 166.116  79
  -1  -2  19 3525.21 182.552  43
   1  -2 -19 3493.96 192.853  59
  -1  -2  19 3404.32 186.784  41
   1   2 -19 3704.90 198.070  59
  -1  -2  19 3388.00 188.304  49
   1  -2 -19 3251.23 177.729  57
   1   2 -19 3321.97 187.869  32
  -1  -2  19 3637.19 185.876  33
  -1   2  19 3255.53 182.284  27
   1   2 -19 3492.01 193.120  26
  -1  -2  19 3508.06 181.863  27
   1  -2 -18 2151.36 236.208  15
   1  -2 -18 2737.57 255.508  13
   1   2 -18 2844.82 253.045  13
  -1   2  18 2335.05 182.148  14
   1   2 -18 2406.71 262.926  10
   1  -2 -18 2309.35 284.961  10
  -1  -2  18 2704.54 233.184  11
   1  -2 -18 2885.77 263.243  16
   1  -2 -18 2036.75 206.172  17
   1   2 -18 2583.08 255.540  16
   1   2 -18 3041.97 264.971  15
   1   2 -18 2595.53 254.231   9
  -1   2  18 2389.68 212.245   7
  -1  -2  18 2440.20 252.078   6
  -1  -2  18 2560.51 134.392 114
  -1   2  18 2652.82 139.590 109
  -1  -2  18 2726.73 140.306 109
  -1   2  18 2631.84 136.586 114
   1   2 -18 2863.05 169.420  96
   1  -2 -18 2321.12 146.727  69
   1   2 -18 2917.85 163.923  69
  -1   2  18 2303.66 130.978  79
   1   2 -18 2401.40 155.931  26
   1   2 -18 2577.23 154.486  32
  -1   2  18 2512.14 149.111  27
  -1  -2  18 2559.42 146.285  27
  -1  -2  18 2726.70 149.893  33
  -1  -2  18 2492.27 154.434  49
   1   2 -18 2726.44 161.244  59
   1  -2 -18 2568.13 156.638  59
   1  -2 -18 2316.93 143.114  57
  -1  -2  18 2495.59 149.054  41
  -1   2  18 2408.97 202.309  21
  -1   2  18 2779.32 150.982  25
   1   2 -18 2332.52 264.472  20
   1  -2 -18 2586.57 264.663  20
  -1  -2  18 2659.74 154.137  24
  -1  -2  17 1936.46 218.596   6
  -1   2  17 2299.51 196.716   7
   1   2 -17 1912.06 226.487   9
  -1   2  17 2230.34 133.348  25
  -1  -2  17 2122.56 207.739  21
   1  -2 -17 2188.97 233.188  20
   1   2 -17 2434.57 248.000  20
  -1   2  17 1931.86 156.287  19
  -1  -2  17 2233.96 134.361  24
  -1   2  17 2029.82 180.270  21
   1   2 -17 1998.06 138.853  26
  -1  -2  17 1978.01 127.080  33
  -1  -2  17 2025.09 126.317  27
  -1   2  17 1894.62 126.375  27
   1   2 -17 2088.81 134.475  32
   1   2 -17 2143.86 138.937  69
   1  -2 -17 2150.56 131.846  69
  -1  -2  17 2073.09 134.755  49
  -1  -2  17 2058.34 131.478  41
   1  -2 -17 2186.87 125.346  57
   1   2 -17 2050.45 138.792  59
   1  -2 -17 1870.45 213.783  15
   1  -2 -17 1997.14 220.404  13
   1  -2 -17 2155.94 228.034  16
  -1  -2  17 2095.06 208.508  11
   1   2 -17 2533.02 254.811  10
   1  -2 -17 2101.25 202.510  17
   1   2 -17 2113.80 219.506  13
   1  -2 -17 2061.43 257.414  10
   1   2 -17 1743.77 207.358  16
   1   2 -17 2365.71 223.620  15
  -1   2  17 1955.44 157.819  14
  -1  -2  16 21267.3 909.995   8
  -1   2  16 24834.0 983.535   7
  -1  -2  16 24236.7 1022.38   6
   1   2 -16 23597.1 1022.09   9
  -1   2  16 22706.9 921.771  19
   1  -2 -16 24306.2 1021.78  20
  -1   2  16 24435.2 883.150  25
  -1  -2  16 21573.4 915.975  22
   1   2 -16 24539.7 1041.07  20
  -1  -2  16 24329.2 1003.85  21
  -1   2  16 22103.7 951.551  21
  -1   2  16 21756.1 875.220  27
   1   2 -16 22220.7 882.717  26
  -1  -2  16 22800.4 874.029  27
   1   2 -16 23169.3 882.039  32
  -1  -2  16 23295.4 877.924  33
   1  -2 -16 21451.4 874.475  69
   1   2 -16 23031.0 884.923  69
  -1  -2  16 22198.2 879.848  49
  -1  -2  16 22510.0 879.540  41
   1   2 -16 22732.4 878.359  48
   1   2 -16 23077.4 884.385  59
   1  -2 -16 24936.0 1020.40  15
   1   2 -16 25065.3 1012.52  13
  -1   2  16 22716.2 923.784  14
   1  -2 -16 23707.5 1019.73  16
  -1   2  16 21798.7 979.744  11
   1  -2 -16 22756.3 987.310  17
   1  -2 -16 22457.1 1054.11  10
  -1  -2  16 24870.7 1000.48  11
   1   2 -16 22329.3 1020.95  10
   1  -2 -16 25420.5 1017.32  13
   1   2 -16 23615.6 1018.88  16
   1   2 -16 24845.7 1014.26  15
  -1  -2  15 2735.94 185.579   8
  -1  -2  15 2715.16 242.417   6
  -1   2  15 2702.77 170.698   8
  -1   2  15 3378.85 237.873   7
   1   2 -15 2813.63 250.022   9
   1   2 -15 2953.58 263.627  20
  -1   2  15 2925.14 185.966  19
   1  -2 -15 3077.64 254.747  20
  -1  -2  15 2958.95 191.466  22
  -1   2  15 3044.63 207.464  21
  -1  -2  15 3209.08 238.449  21
  -1  -2  15 2891.83 154.195  33
   1   2 -15 2987.27 161.158  69
  -1  -2  15 2939.84 159.928  49
   1   2 -15 3116.59 158.738  48
   1   2 -15 3006.07 162.883  59
   1  -2 -15 3270.00 251.740  15
  -1   2  15 3232.06 192.198  14
  -1   2  15 2949.89 234.065  11
   1  -2 -15 3152.97 243.892  17
   1   2 -15 3133.41 255.960  16
   1   2 -15 3349.53 253.074  15
   1   2 -15 3468.99 250.240  13
   1  -2 -15 3137.17 256.059  16
   1   2 -15 2620.90 250.218  10
   1  -2 -15 3368.92 248.807  13
   1  -2 -15 3068.23 280.010  10
  -1  -2  15 3077.98 238.435  11
  -1   2  14 4690.29 287.810  11
   1  -2 -14 4937.57 303.391  15
  -1   2  14 4338.66 233.287  14
  -1  -2  14 4295.37 281.824  11
   1   2 -14 4474.03 310.109  10
   1   2 -14 4627.02 293.588  13
   1  -2 -14 3940.07 316.938  10
   1  -2 -14 4367.77 286.885  17
   1  -2 -14 3737.93 285.442  16
   1   2 -14 4489.28 304.187  16
   1   2 -14 4644.40 294.128  15
  -1  -2  14 4349.95 244.678   8
  -1   2  14 4047.80 224.144   8
   1   2 -14 3936.93 288.714   9
  -1  -2  14 4702.48 303.771   6
  -1   2  14 4719.12 282.809   7
   1  -2 -14 4051.21 233.924   9
  -1   2  14 4713.20 258.666  21
  -1   2  14 4417.92 232.622  19
   1   2 -14 4150.05 304.625  20
  -1  -2  14 4319.11 244.771  22
  -1  -2  14 3989.75 277.675  21
   1  -2 -14 4489.87 297.174  20
   1   2 -13 7283.63 418.624  10
   1  -2 -13 7990.48 422.441  16
  -1   2  13 7288.25 345.872  14
   1  -2 -13 7145.36 401.686  17
   1  -2 -13 7261.93 440.470  10
   1  -2 -13 7988.82 413.529  15
   1   2 -13 8406.54 415.410  13
  -1  -2  13 7835.86 405.503  11
  -1   2  13 8389.51 409.062  12
  -1   2  13 7996.14 406.558  11
   1   2 -13 7079.53 398.028  15
   1   2 -13 7979.92 425.043  16
  -1  -2  13 7974.07 424.347   6
   1  -2 -13 6643.45 346.048   9
  -1  -2  13 8105.02 372.397   8
  -1   2  13 7896.39 406.072   7
   1   2 -13 8070.18 427.943   9
  -1   2  13 7505.39 351.509   8
  -1   2  13 7693.34 371.262  21
  -1   2  13 7537.53 346.151  19
   1   2 -13 8152.55 434.653  20
  -1  -2  13 8214.96 372.446  22
   1  -2 -13 7590.78 412.624  20
  -1  -2  13 8231.48 404.813  21
   1  -2 -12 292.179 136.738  10
  -1   2  12 348.364 105.032  12
  -1   2  12 205.002 64.8121  14
  -1  -2  12 232.088 99.4128  14
  -1   2  12 219.242 94.8475  11
   1   2 -12 170.292 99.2863  15
   1   2 -12 48.8942 99.8194  10
   1   2 -12 151.054 101.575  13
   1  -2 -12 152.441 98.0758  17
   1   2 -12 228.337 106.054  16
   1  -2 -12 113.133 101.383  16
  -1  -2  12 123.141 90.3499  11
   1   2 -12 215.800 105.899   9
  -1   2  12 232.605 49.0565   1
   1  -2 -12 163.547 59.8848   9
  -1  -2  12 155.625 75.7293   8
   1  -2 -12 199.675 56.5708   2
  -1   2  12 326.443 71.7755   8
  -1  -2  12 184.961 120.178   6
  -1  -2  12 292.247 91.7870  21
   1   2 -12 165.222 108.685  20
   1  -2 -12 389.561 115.442  20
  -1   2  12 193.881 69.0850  21
  -1  -2  12 222.887 78.5477  22
  -1   2  12 149.273 58.2377  19
   1   2 -11 2480.41 200.662  10
  -1   2  11 2268.63 137.045  14
  -1  -2  11 2320.27 178.110  14
  -1   2  11 2631.63 186.791  12
   1  -2 -11 2370.81 195.028  17
  -1   2  11 2450.26 187.652  11
   1  -2 -11 2269.83 216.545  10
   1   2 -11 2478.36 186.819  13
   1   2 -11 2186.98 193.495  16
   1  -2 -11 2530.84 197.020  16
  -1  -2  11 2381.72 143.581  12
   1   2 -11 2352.74 182.750  15
  -1   2  11 2476.41 157.080   8
  -1  -2  11 2161.32 196.788   6
   1  -2 -11 2288.17 138.394   9
   1   2 -11 2094.04 144.104   2
   1   2 -11 2408.80 203.640   9
  -1   2  11 2302.96 134.620   1
   1   2 -11 1637.26 106.131  18
  -1  -2  11 2497.23 185.418  21
   1   2 -11 2311.24 200.113  20
  -1  -2  11 2560.65 169.244  22
  -1   2  11 2319.74 154.825  21
   1  -2 -11 2217.43 189.217  20
  -1   2  11 2162.61 135.268  19
   1   2 -10 3497.16 228.009  10
   1   2 -10 3476.30 232.603  16
  -1   2  10 3319.95 167.396  14
  -1  -2  10 3597.49 209.442  14
   1  -2 -10 3301.78 224.435  17
   1   2 -10 3362.05 209.573  15
   1  -2 -10 3359.00 243.095  10
   1  -2 -10 3458.95 227.614  16
  -1   2  10 3444.32 219.786  11
   1   2 -10 3128.98 209.831  13
  -1  -2  10 3264.59 171.384  12
   1   2 -10 2746.43 184.123   1
   1  -2 -10 3323.51 165.759   9
   1   2 -10 3461.97 187.683   2
  -1   2  10 3339.43 188.663   8
  -1   2  10 3558.21 177.398   1
   1   2 -10 3209.24 223.469   9
  -1  -2  10 2830.97 218.697   6
  -1   2  10 3324.30 165.794  19
  -1   2  10 3454.12 186.959  21
   1  -2 -10 3038.38 211.970  20
   1   2 -10 2424.56 134.016  18
  -1  -2  10 3706.54 217.494  21
   1   2 -10 3666.54 236.484  20
  -1   2   9 10218.2 382.969  14
   1   2  -9 10033.8 428.050  13
  -1  -2   9 9839.25 422.720  14
   1   2  -9 10061.4 451.154  16
   1   2  -9 10426.2 442.384  10
   1  -2  -9 9736.79 459.359  10
   1  -2  -9 9962.89 449.369  17
  -1  -2   9 9469.74 387.383  12
  -1   2   9 10140.5 440.246  11
   1   2  -9 10920.5 435.235  15
   1   2  -9 9220.61 410.046   1
  -1   2   9 9381.84 398.309   1
   1   2  -9 10158.9 446.605   9
  -1   2   9 10147.0 415.348   8
  -1  -2   9 10494.2 455.117   6
   1   2  -9 10725.0 413.712   2
  -1   2   9 10584.0 409.800  21
  -1  -2   9 10443.1 431.624  21
  -1   2   9 10215.4 380.675  19
   1   2  -9 10681.9 454.658  20
   1  -2  -9 10608.4 440.840  20
  -1   2   8 8866.95 361.166  14
   1  -2  -8 10065.4 435.740  17
  -1  -2   8 9540.74 407.033  14
  -1  -2   8 9066.12 418.354  11
   1   2  -8 8663.33 399.952  13
   1  -2  -8 9263.45 436.744  10
   1   2  -8 8952.27 410.554  10
   1   2  -8 9138.47 425.778  16
  -1  -2   8 8609.06 369.080  12
   1   2  -8 9164.51 403.470  15
   1   2  -8 8687.48 399.959   1
  -1   2   8 8768.38 389.171   1
   1   2  -8 8971.35 395.918   2
   1   2  -8 9134.41 421.101   9
  -1   2   8 9212.50 398.618   8
  -1  -2   8 8720.51 424.292   6
  -1   2   8 9013.07 386.942  21
   1   2  -8 9090.73 422.668  20
  -1  -2   8 9811.02 410.999  21
   1  -2  -8 9567.05 413.551  20
  -1   2   8 8471.44 358.752  19
  -1  -2   7 18437.4 746.401  11
  -1   2   7 17297.9 681.534  14
  -1  -2   7 18661.5 725.190  14
   1  -2  -7 18075.5 748.430  17
   1   2  -7 18695.8 723.299  13
  -1  -2   7 18028.0 693.596  12
   1   2  -7 18841.2 749.878  16
   1  -2  -7 18469.0 755.273  10
   1   2  -7 17030.5 726.028  10
   1   2  -7 17972.0 719.221  15
   1   2  -7 18347.2 729.390   1
   1   2  -7 19059.3 744.120   9
  -1   2   7 18384.5 720.358   1
  -1  -2   7 17851.9 746.508   6
   1   2  -7 18580.5 726.250   2
  -1   2   7 18254.7 725.446   8
  -1   2   7 19242.6 713.786  21
  -1   2   7 17044.4 679.137  19
   1   2  -7 18200.6 742.314  20
   1  -2  -7 17727.5 684.057  22
  -1  -2   7 18849.3 730.882  21
   1   2  -6 4820.67 238.026  15
  -1   2   6 4707.87 202.149  14
  -1  -2   6 5354.60 248.040  14
   1   2  -6 5223.07 239.330  13
  -1  -2   6 5245.33 261.458  11
  -1   2   6 4954.36 247.008  12
   1  -2  -6 4766.84 264.565  17
   1  -2  -6 5242.22 268.053  10
   1   2  -6 4882.10 246.754  10
  -1  -2   6 5099.79 217.030  12
   1   2  -6 4641.31 246.815   1
  -1   2   6 4679.72 241.001   1
  -1   2   6 5087.06 250.014   8
  -1  -2   6 4956.39 264.394   6
   1   2  -6 5354.04 251.560   2
   1   2  -6 4955.42 256.520  20
  -1   2   6 5027.93 200.288  19
   1  -2  -6 4679.33 214.471  22
  -1  -2   6 4950.84 244.403  21
  -1  -2   5 90398.9 3374.68  12
  -1   2   5 89820.6 3357.49  14
  -1  -2   5 94362.5 3403.14  14
   1  -2  -5 94270.6 3415.94  16
   1   2  -5 97693.2 3392.75  13
   1  -2  -5 97670.0 3430.23  17
   1  -2  -5 95692.6 3422.85  10
   1   2  -5 92749.9 3400.59  10
  -1  -2   5 93101.6 3419.16  11
   1   2  -5 92695.0 3392.76  15
  -1   2   5 94450.7 3405.23  12
  -1   2   5 92611.7 3410.27   8
   1   2  -5 96261.5 3413.48   2
   1   2  -5 93646.6 3416.05   1
  -1  -2   5 93497.5 3421.33   6
  -1   2   5 93061.2 3410.07   1
  -1   2   5 90993.1 3354.96  19
   1   2  -5 92690.8 3412.86  20
   1  -2  -5 88320.8 3380.68  22
  -1  -2   5 92044.6 3399.79  21
  -1  -2   4 3733.57 166.560  12
  -1   2   4 3617.56 142.918  14
   1   2  -4 3323.02 175.883  15
  -1  -2   4 3733.06 189.853  14
   1   2  -4 3964.80 174.203  13
  -1  -2   4 3797.56 203.052  11
   1  -2  -4 3888.75 198.924  16
   1  -2  -4 4080.43 215.094  17
   1  -2  -4 3438.20 200.429  10
  -1   2   4 3759.48 190.717  12
   1   2  -4 3271.68 182.510  10
   1   2  -4 3811.00 203.197   2
  -1  -2   4 3548.47 202.485   6
   1   2  -4 3947.04 205.113   1
  -1   2   4 3478.79 193.903   8
   1   2  -4 3698.00 195.490  20
   1  -2  -4 3491.62 174.845  22
  -1  -2   4 3437.33 179.683  21
   1  -2  -3 154151. 5414.23  10
  -1  -2   3 158012. 5384.35  12
  -1   2   3 139380. 5353.83  14
  -1  -2   3 154121. 5401.63  14
   1  -2  -3 155302. 5408.99  16
  -1   2   3 153582. 5400.43  12
   1   2  -3 150175. 5377.55  13
   1   2  -3 151250. 5420.59   1
   1   2  -3 153725. 5417.18   2
  -1  -2   3 152178. 5414.60   6
  -1   2   3 154951. 5409.33  18
   1  -2  -3 154373. 5397.89  22
  -1  -2   3 154002. 5392.74  21
   1  -2  -2 39827.5 1395.54  10
  -1  -2   2 37696.2 1370.02  12
  -1   2   2 36212.7 1341.04  14
  -1   2   2 35583.0 1344.40   9
   1   2  -2 35208.7 1353.58  13
  -1   2   2 39814.1 1382.18  12
   1   2  -2 37837.4 1401.07   2
  -1  -2   2 36393.5 1393.20   6
   1   2  -2 37853.8 1406.48   1
   1   2  -2 37033.1 1412.20   7
  -1  -2   2 39490.3 1372.36  21
   1  -2  -2 39138.5 1387.96  22
  -1   2   2 37515.8 1391.75  18
   1  -2  -1 21647.7 774.812  17
  -1   2   1 21153.2 749.759  12
   1   2  -1 17136.0 715.785  13
  -1   2   1 19951.9 724.172   9
  -1   2   1 21798.6 771.272   8
  -1  -2   1 19710.8 762.362   6
   1   2  -1 19726.6 777.532   1
   1   2  -1 19973.2 784.368   7
   1   2  -1 20482.1 773.673   2
   1   2  -1 20442.8 763.470  19
  -1  -2   1 19743.9 735.153  21
  -1   2   1 20712.3 766.311  18
   1  -2  -1 20607.4 762.985  22
  -1   2   0 80334.1 2902.60  12
  -1   2   0 76369.9 2888.93   9
   1  -2   0 86237.2 2929.24  17
  -1   2   0 81840.6 2923.54   8
   1   2   0 74617.1 2931.16   1
   1   2   0 74134.6 2927.29   2
   1   2   0 82129.6 2942.75   7
   1   2   0 80887.9 2919.62  19
   1  -2   0 81565.6 2925.19  22
  -1   2   0 76889.3 2920.55  18
  -1  -2   0 79038.9 2887.78  21
  -1   2  -1 104.989 70.5486  18
  -1   2  -1 71.6848 46.1310  12
   1  -2   1 101.202 57.8820  17
  -1   2  -1 105.497 46.3714   9
   1   2   1 19.8163 69.0721   7
  -1   2  -1 43.7516 63.2582   8
   1   2   1 71.3637 61.0174  19
   1  -2   1 53.5040 66.0279  22
  -1  -2  -1 65.1732 25.2528  21
   1  -2   2 787.528 78.1885  17
  -1   2  -2 620.990 91.2375  18
  -1   2  -2 605.281 63.1595  12
  -1   2  -2 573.057 87.0891  13
  -1   2  -2 638.697 70.3976   9
  -1   2  -2 690.308 82.4716   8
   1   2   2 530.507 95.7634   7
   1   2   2 715.158 83.8652  19
  -1  -2  -2 616.012 37.6973  21
   1  -2   2 704.624 89.1593  22
  -1   2  -3 14754.1 552.759  12
  -1   2  -3 15120.3 588.484  13
   1  -2   3 14748.9 556.489  14
  -1   2  -3 14821.3 566.437   9
   1  -2   3 15737.4 572.156  17
  -1   2  -3 15316.6 585.529  15
  -1  -2  -3 13192.9 523.973  13
  -1   2  -3 15227.1 575.031   8
   1   2   3 16015.7 594.852   1
   1   2   3 15223.0 584.594   2
   1  -2   3 14756.9 589.767   6
  -1  -2  -3 13899.2 524.685  21
   1  -2   3 15066.3 587.411  22
   1   2   3 14404.0 575.902  19
  -1   2  -4 1608.78 120.539   9
   1  -2   4 1882.85 113.416  14
  -1   2  -4 1599.87 100.180  12
  -1   2  -4 1890.92 138.428  13
   1  -2   4 1679.52 109.869  17
  -1  -2  -4 1625.04 82.8477  13
  -1   2  -4 1892.05 134.130  15
  -1   2  -4 1602.39 127.659   1
  -1   2  -4 1720.34 117.276   8
   1   2   4 1730.98 128.496   2
   1  -2   4 1718.53 136.115   6
   1   2   4 1777.66 130.576   1
  -1   2  -4 1559.40 115.648  20
  -1   2  -5 9024.39 400.399  15
   1  -2   5 8711.63 375.982  14
  -1   2  -5 9018.41 401.496  13
   1  -2   5 9060.26 369.796  17
  -1  -2  -5 8858.80 352.374  13
  -1   2  -5 9102.37 389.755   9
   1   2   5 8886.88 411.526   7
  -1   2  -5 8501.37 385.480   1
  -1   2  -5 8579.39 342.285   7
   1   2   5 9632.64 393.251   2
   1   2   5 9504.66 398.178   1
   1  -2   5 8753.71 402.812   6
  -1   2  -5 9224.33 389.124  20
  -1  -2  -6 41855.2 1616.26  13
   1  -2   6 42223.8 1620.87  17
  -1   2  -6 46229.8 1669.00  18
   1  -2   6 43912.4 1642.08  14
  -1   2  -6 45104.1 1666.53  15
  -1   2  -6 41435.0 1650.07   9
  -1   2  -6 45045.6 1669.20  13
  -1   2  -6 43855.7 1646.73   1
   1   2   6 44678.8 1676.40   7
   1   2   6 44661.2 1655.74   1
   1  -2   6 43754.0 1664.73   6
   1   2   6 42860.9 1644.94   2
  -1   2  -6 43362.4 1651.36  20
   1  -2   6 46220.4 1664.42  22
  -1  -2  -7 7465.21 326.960  16
   1  -2   7 6862.78 328.392  14
  -1   2  -7 8135.48 359.187  18
  -1   2  -7 7576.16 355.437  13
  -1   2  -7 7485.66 355.825  15
  -1  -2  -7 6807.92 308.420  13
  -1   2  -7 7683.74 348.409   9
  -1   2  -7 7130.02 326.052   1
   1   2   7 6938.17 330.388   1
   1   2   7 6685.16 351.857   7
   1   2   7 7319.64 328.506   2
   1  -2   7 6973.24 348.915   6
  -1   2  -7 7399.19 342.855  20
   1  -2   7 7539.36 346.340  22
  -1   2  -8 21534.1 868.866   9
  -1  -2  -8 22340.7 849.457   9
  -1  -2  -8 21788.9 848.876  16
  -1   2  -8 23239.4 881.727  18
  -1   2  -8 22253.9 880.411  13
  -1  -2  -8 20933.8 827.768  17
  -1  -2  -8 20008.6 831.205  13
   1  -2   8 20789.9 852.713  14
  -1   2  -8 22585.0 883.629  15
   1  -2   8 22153.2 877.279   6
   1   2   8 22076.0 843.875   2
  -1   2  -8 18879.9 832.739   1
   1   2   8 20898.2 875.788   7
   1   2   8 19879.4 847.187   1
  -1   2  -8 22762.8 871.830  20
   1  -2   8 23319.1 870.221  22
  -1  -2  -8 22488.4 866.987  20
  -1  -2  -9 3417.18 220.350  15
   1  -2   9 3656.67 209.717  14
  -1   2  -9 3925.38 232.816  18
  -1  -2  -9 3214.49 176.164  17
  -1   2  -9 3994.95 234.591  13
  -1  -2  -9 3425.16 199.998   9
   1  -2   9 2875.48 153.666  17
  -1  -2  -9 3326.27 190.624  13
   1  -2   9 3448.40 194.997  11
  -1   2  -9 3583.37 225.541   9
  -1  -2  -9 3523.02 202.188  16
  -1   2  -9 3499.52 230.254  15
   1   2   9 3424.90 186.522   2
   1  -2   9 3625.28 230.493   6
   1   2   9 3337.65 191.286   1
   1   2   9 2981.33 216.223   7
  -1   2  -9 3201.90 181.178   1
  -1   2  -9 3619.24 225.485  20
   1  -2   9 3828.72 214.715  22
  -1  -2  -9 3744.83 224.614  20
   1   2   9 3819.70 222.736  19
  -1  -2 -10 43820.2 1662.43  15
   1  -2  10 42511.2 1645.63  14
   1  -2  10 35263.2 1570.54  17
  -1   2 -10 47666.9 1679.23  18
   1  -2  10 45516.3 1630.15  11
  -1  -2 -10 42072.0 1604.78  17
  -1  -2 -10 44311.9 1637.87  16
  -1   2 -10 46091.3 1683.79  15
  -1   2 -10 44955.9 1678.93  13
  -1   2 -10 45561.4 1668.41   9
  -1  -2 -10 47756.5 1644.51   9
  -1  -2 -10 42604.8 1627.56  13
   1   2  10 44303.8 1611.66   2
  -1   2 -10 40814.0 1604.48   1
   1   2  10 46322.7 1670.57   7
   1  -2  10 44482.8 1669.02   6
   1  -2  10 48003.5 1653.54  22
  -1   2 -10 46599.9 1671.77  20
   1   2  10 45247.4 1658.55  19
  -1  -2 -10 46016.8 1666.51  20
  -1  -2 -11 1354.20 165.003  10
  -1  -2 -11 1039.09 139.109  15
   1  -2  11 1146.10 128.580  14
  -1  -2 -11 882.624 109.798  13
  -1   2 -11 1270.66 149.344  18
  -1  -2 -11 927.230 90.4781  17
   1  -2  11 1039.93 107.243  11
  -1   2 -11 1300.07 155.354  13
  -1  -2 -11 1223.73 120.507  16
  -1   2 -11 937.606 150.050  15
  -1   2 -11 1032.54 87.9236   1
   1  -2  11 827.508 91.6633   2
   1  -2  11 1168.47 149.561   6
   1   2  11 1168.04 135.056   7
  -1  -2 -11 1218.71 124.510   9
  -1  -2 -11 1113.93 141.772  20
   1   2  11 995.201 129.729  19
   1  -2  11 1079.86 120.199  22
  -1   2 -11 936.805 135.740  20
   1  -2  12 8172.98 397.000  14
  -1   2 -12 8313.40 423.383  13
  -1   2 -12 9360.24 423.959  10
  -1  -2 -12 8070.30 430.781  10
   1  -2  12 8043.78 368.289  11
  -1  -2 -12 7532.01 407.654  15
  -1   2 -12 7724.68 409.724  18
  -1  -2 -12 8076.20 381.565  13
  -1  -2 -12 7470.11 379.677  16
  -1  -2 -12 8035.03 387.065   9
  -1   2 -12 8102.10 427.478  15
   1  -2  12 7841.92 411.865   6
   1   2  12 7849.11 398.997   7
   1  -2  12 7281.97 330.228   2
  -1   2 -12 7484.97 409.207  20
   1  -2  12 8177.39 380.864  22
  -1  -2 -12 7182.50 403.780  20
   1   2  12 7665.05 396.080  19
  -1  -2 -13 1368.36 144.468  16
  -1  -2 -13 1458.41 173.804  15
   1  -2  13 1525.21 155.165  14
  -1   2 -13 1576.63 169.807  18
  -1   2 -13 1832.26 180.926  10
  -1  -2 -13 1804.56 193.608  10
   1  -2  13 1413.10 128.113  11
  -1   2 -13 1864.69 192.356  15
  -1  -2 -13 1687.96 150.064  13
  -1   2 -13 1531.93 179.361  13
  -1  -2 -13 1184.88 141.475   9
   1   2  13 1466.16 148.958   7
   1  -2  13 1449.17 167.243   6
  -1   2 -13 1522.53 177.816  20
   1  -2  13 1573.64 141.855  22
   1   2  13 1411.20 152.257  19
  -1  -2 -13 1855.91 184.769  20
  -1  -2 -14 4812.30 310.217  15
   1  -2  14 4720.31 284.672  14
  -1   2 -14 4711.94 305.028  10
  -1  -2 -14 4641.79 323.020  10
  -1   2 -14 4594.34 303.935  18
  -1   2 -14 4380.73 307.038  13
   1  -2  14 4530.77 248.722  11
  -1  -2 -14 4484.23 276.256  13
  -1   2 -14 4658.89 319.165  15
  -1  -2 -14 4186.04 269.061  16
  -1  -2 -14 4413.35 276.157   9
   1  -2  14 4225.02 293.337   6
   1   2  14 4502.72 280.769   7
  -1   2 -14 4372.73 307.213  20
   1  -2  14 4514.59 257.652  22
  -1  -2 -14 4283.60 299.680  20
   1   2  14 4765.38 290.749  19
  -1  -2 -15 509.357 114.275   9
   1   2  15 318.497 100.199   7
   1  -2  15 550.835 130.329   6
  -1   2 -15 609.173 137.976  20
   1  -2  15 623.270 69.0702  23
   1  -2  15 676.262 98.9288  22
   1   2  15 643.222 124.822  19
  -1  -2 -15 569.078 137.566  20
  -1   2 -15 435.233 60.2850  31
   1  -2  15 501.344 65.4723  28
   1  -2  15 496.711 64.0121  33
   1   2  15 548.190 66.5545  29
   1   2  15 503.846 69.6128  28
   1   2  15 533.391 79.3133  27
  -1   2 -15 420.475 58.2820  62
   1  -2  15 356.593 71.0056  41
   1  -2  15 490.311 74.5231  42
  -1   2 -15 433.950 56.3154  58
  -1   2 -15 580.754 149.253  15
  -1  -2 -15 438.993 121.835  15
  -1   2 -15 769.465 149.130  10
  -1  -2 -15 698.890 158.962  10
  -1   2 -15 785.270 146.042  13
  -1  -2 -15 539.077 109.477  16
  -1  -2 -15 507.747 103.025  13
  -1   2 -15 460.129 122.237  18
   1  -2  15 470.932 110.103  14
   1  -2  15 564.701 85.6721  11
  -1   2 -16 19387.1 885.554   9
   1   2  16 19467.6 844.874   7
   1  -2  16 20202.8 884.228   6
   1  -2  16 18884.5 747.753  29
   1  -2  16 19759.7 759.014  28
   1  -2  16 19956.3 748.721  35
   1   2  16 20407.5 761.592  28
   1   2  16 18908.6 754.871  29
   1  -2  16 18885.0 756.075  33
  -1   2 -16 19403.1 754.840  31
  -1   2 -16 19110.2 893.396  20
  -1  -2 -16 20319.7 904.330  20
   1  -2  16 18011.3 803.618  22
   1  -2  16 20212.5 756.473  23
   1   2  16 20415.3 872.378  19
   1  -2  16 18325.5 747.842  61
  -1   2 -16 19799.2 754.127  62
   1  -2  16 20066.6 758.243  49
   1  -2  16 20313.1 764.565  41
  -1   2 -16 19490.5 750.076  58
  -1   2 -16 20854.6 918.963  15
  -1   2 -16 20396.1 887.506  18
   1  -2  16 20522.9 868.804  14
  -1   2 -16 21591.2 904.293  10
  -1   2 -16 18971.3 896.554  13
  -1  -2 -16 21234.1 930.289  10
   1  -2  16 18985.1 805.787  11
  -1  -2 -16 21915.3 911.133  15
  -1  -2 -16 20920.1 865.494  16
  -1  -2 -16 19767.9 855.098   9
  -1  -2 -16 19490.8 856.790  13
   1  -2  17 1840.38 197.220  14
  -1   2 -17 2100.69 228.596  10
  -1  -2 -17 1838.55 237.343  10
  -1   2 -17 2290.66 231.647  18
  -1  -2 -17 2475.56 241.350  15
  -1   2 -17 2417.48 236.974  13
  -1  -2 -17 2124.75 202.631  13
  -1  -2 -17 2237.58 202.650  16
  -1  -2 -17 2123.11 207.183   9
  -1   2 -17 2351.02 249.346  15
  -1   2 -17 1743.17 210.895   9
   1  -2  17 2248.50 226.475   6
   1   2  17 2020.00 183.797   7
   1   2  17 2134.77 148.480 111
   1   2  17 2133.40 129.382 113
   1  -2  17 2257.25 133.942  87
   1  -2  17 2371.38 133.535  23
  -1  -2 -17 2393.10 250.212  20
   1   2  17 2024.41 130.125  24
  -1   2 -17 2288.96 238.197  20
   1   2  17 2573.27 222.222  19
  -1   2 -17 2232.75 151.387  76
   1   2  17 2274.47 142.518  77
  -1   2 -17 2384.50 129.592  62
   1  -2  17 2216.55 124.164  61
   1  -2  17 2290.36 139.063  41
  -1   2 -17 2292.41 125.848  58
  -1   2 -17 2496.64 136.272  40
   1  -2  17 2202.84 133.219  49
   1   2  17 2374.13 133.447  29
  -1   2 -17 2254.20 130.748  31
   1   2  17 2508.80 140.195  28
   1  -2  17 2118.57 130.701  28
   1  -2  17 2250.97 135.331  33
   1  -2  17 2301.28 123.685  29
  -1   2 -18 1746.07 234.398  15
  -1  -2 -18 2030.14 230.990  15
   1  -2  18 1889.79 199.134  14
  -1  -2 -18 1758.33 222.970  18
  -1   2 -18 1941.85 225.113  10
  -1  -2 -18 2258.55 261.996  10
  -1  -2 -18 1864.01 193.584  13
  -1   2 -18 2073.82 235.560  13
  -1  -2 -18 1614.50 178.929  16
  -1   2 -18 1489.33 195.202  18
  -1   2 -18 1986.49 220.588   9
   1  -2  18 1543.78 194.096   6
  -1  -2 -18 1693.13 187.140   9
   1   2  18 1944.39 119.408 113
   1  -2  18 1743.57 108.883 113
   1   2  18 1856.45 110.415  87
   1   2  18 1893.17 116.548  97
   1  -2  18 1911.03 123.978  87
   1  -2  18 1666.45 107.755  93
   1   2  18 1785.86 113.051  98
  -1  -2 -18 1743.35 222.435  20
   1  -2  18 2003.85 120.401  23
   1   2  18 1789.52 119.092  24
  -1   2 -18 1991.38 229.694  20
   1   2  18 1719.15 196.406  19
   1   2  18 1664.87 130.119  77
  -1   2 -18 1707.96 138.602  76
   1  -2  18 1794.40 110.781  74
  -1   2 -18 1797.56 113.898  62
  -1   2 -18 1730.86 109.534  58
   1  -2  18 1773.62 109.463  43
   1  -2  18 1811.23 127.212  41
   1  -2  18 1752.23 110.403  61
   1  -2  18 1797.82 120.366  49
  -1   2 -18 1738.77 118.248  40
   1   2  18 1844.09 119.057  29
   1  -2  18 1879.11 123.712  33
   1  -2  18 1934.16 125.148  28
   1   2  18 1778.38 124.402  28
  -1   2 -18 1967.80 119.199  31
   1  -2  18 2012.76 112.179  29
  -1   2 -19 888.671 185.039  15
  -1  -2 -19 807.674 174.051  15
  -1  -2 -19 723.926 173.576  18
  -1   2 -19 889.587 166.497  18
  -1  -2 -19 667.071 183.458  10
  -1   2 -19 714.586 168.440  10
  -1  -2 -19 1068.03 162.835  13
  -1   2 -19 1011.91 187.565  13
   1  -2  19 879.969 152.970  14
  -1   2 -19 882.754 170.514   9
  -1  -2 -19 868.592 143.631   9
   1  -2  19 1034.01 171.103   6
   1   2  19 888.123 86.0744 113
   1  -2  19 930.791 80.4593 113
   1  -2  19 901.246 81.5315  93
   1   2  19 845.591 80.9668  98
   1   2  19 861.651 77.5011  87
   1  -2  19 921.075 88.2395  87
   1   2  19 813.073 81.3225  97
   1   2  19 1008.27 157.532  19
  -1  -2 -19 877.647 182.500  20
   1  -2  19 997.781 88.7578  23
  -1   2 -19 1032.61 189.405  20
   1   2  19 924.308 89.1417  24
   1   2  19 738.458 99.6100  77
  -1   2 -19 896.136 108.979  76
  -1   2 -19 1078.20 86.0351  62
   1  -2  19 1011.78 83.0227  74
   1  -2  19 818.795 90.0949  49
  -1   2 -19 1042.26 83.0977  58
   1  -2  19 917.602 79.7536  61
   1  -2  19 850.757 75.9804  43
  -1   2 -19 971.766 92.9487  48
  -1   2 -19 985.398 90.6546  40
   1  -2  19 905.204 96.1202  41
   1   2  19 947.534 96.1421  28
   1   2  19 779.167 86.1835  29
   1  -2  19 910.561 88.8115  28
   1  -2  19 805.713 89.3060  33
  -1   2 -19 797.452 84.2510  31
  -1   2 -20 1872.19 240.968  13
  -1  -2 -20 2056.87 248.110  15
  -1   2 -20 2158.79 229.574  18
  -1   2 -20 2674.01 282.934  15
  -1  -2 -20 1835.05 259.240  10
  -1  -2 -20 1955.50 214.488  13
  -1  -2 -20 2618.06 272.539  18
  -1   2 -20 2079.95 243.469  10
   1  -2  20 2089.01 228.789   6
  -1  -2 -20 2055.46 217.105   9
  -1   2 -20 2010.87 239.008   9
   1   2  20 2353.18 135.561 113
   1  -2  20 1889.91 120.802 113
   1  -2  20 1993.53 132.789  87
   1   2  20 2138.47 123.587  98
   1   2  20 1963.73 122.346  97
   1  -2  20 2064.59 124.176  93
   1   2  20 1879.14 118.860  87
  -1   2 -20 1710.99 237.055  20
  -1  -2 -20 1803.53 248.354  20
   1  -2  20 2001.42 129.513  23
   1   2  20 1952.14 127.593  24
   1   2  20 1820.71 206.917  19
   1   2  20 1709.93 140.263  77
   1  -2  20 2077.47 121.291  74
  -1   2 -20 2006.55 124.947  62
  -1   2 -20 2342.78 161.752  76
   1   2  20 1795.11 147.145  64
   1  -2  20 1978.60 121.403  61
   1  -2  20 1988.20 137.387  41
   1  -2  20 2053.29 119.630  43
  -1   2 -20 2281.73 137.467  40
  -1   2 -20 2233.33 136.846  48
   1  -2  20 2015.65 133.084  33
   1   2  20 1952.86 133.809  28
  -1   2 -20 1900.22 125.994  31
   1  -2  20 2127.82 134.182  28
  -1  -2 -21 2841.66 289.396  18
  -1   2 -21 2269.91 264.768  10
  -1   2 -21 2934.57 267.383  18
  -1   2 -21 2811.62 289.920  13
  -1  -2 -21 3283.62 326.919  10
  -1  -2 -21 2657.04 254.372  13
  -1   2 -21 2864.64 297.308  15
  -1  -2 -21 3499.03 312.409  15
  -1   2 -21 2438.82 267.523   9
   1  -2  21 2562.66 258.088   6
   1  -2  21 2968.11 153.548 113
   1   2  21 2801.99 150.199  98
   1  -2  21 2596.01 148.330  93
   1   2  21 2841.45 153.887  97
   1   2  21 2781.21 149.292  87
   1  -2  21 2972.47 163.260  87
   1   2  21 2803.23 158.588  24
   1  -2  21 2968.17 162.186  23
   1   2  21 2851.06 251.925  19
  -1  -2 -21 2350.10 273.464  20
  -1   2 -21 3183.97 305.714  20
   1   2  21 2852.18 180.362  64
  -1   2 -21 2848.48 154.718  62
  -1   2 -21 2973.38 190.073  76
   1  -2  21 2874.76 149.914  74
   1  -2  21 2552.74 145.929  43
   1  -2  21 2971.19 152.843  61
   1  -2  21 2774.84 169.800  41
  -1   2 -21 2742.49 160.611  40
  -1   2 -21 2873.71 165.926  48
   1   2  21 2843.94 164.137  28
  -1   2 -21 2726.91 157.393  31
   1  -2  21 2839.44 162.753  33
   1  -2  21 3123.04 164.240  28
  -1  -2 -22 7436.96 507.269  10
  -1   2 -22 6490.15 420.417  18
  -1  -2 -22 6910.26 466.401  18
  -1   2 -22 6577.05 461.820  13
  -1   2 -22 6667.61 472.704  15
  -1   2 -22 6567.96 460.675  10
  -1  -2 -22 8166.75 500.461  15
  -1   2 -22 6804.14 447.796   9
   1  -2  22 6860.69 297.022 113
   1  -2  22 7408.94 313.399  87
   1   2  22 6401.27 295.028  97
   1  -2  22 6753.93 296.600  93
   1   2  22 7056.72 295.906  98
   1   2  22 7144.48 296.978  87
  -1   2 -22 6045.24 457.801  20
   1  -2  22 7778.69 310.721  23
  -1  -2 -22 6681.57 473.785  20
   1   2  22 6837.43 421.979  19
   1   2  22 6437.31 298.899  24
   1  -2  22 7203.42 295.782  74
   1   2  22 6781.46 328.067  64
  -1   2 -22 6631.32 299.062  62
  -1   2 -22 7051.40 336.982  76
  -1   2 -22 7047.69 313.228  48
   1  -2  22 6639.52 295.304  61
  -1   2 -22 6938.89 308.859  40
   1  -2  22 5936.36 288.427  43
   1  -2  22 6943.55 316.966  41
   1  -2  22 7447.80 310.039  28
   1  -2  22 6679.95 307.644  33
   1   2  22 7091.95 312.919  28
   1  -2  22 6847.94 318.650  27
  -1   2 -23 8625.90 546.985  10
  -1  -2 -23 8644.05 581.714  10
  -1   2 -23 8211.81 537.522  13
  -1  -2 -23 8907.63 545.344  18
  -1   2 -23 8339.95 556.173  15
  -1  -2 -23 10070.3 579.845  15
  -1   2 -23 8565.59 531.101   9
   1  -2  23 8794.93 370.911 113
   1   2  23 9093.98 368.320  98
   1  -2  23 9409.91 386.905  87
   1   2  23 8655.55 367.709  87
   1   2  23 9865.43 516.508  19
   1  -2  23 9483.15 381.559  23
  -1  -2 -23 9272.86 564.308  20
  -1   2 -23 8587.04 547.329  20
   1   2  23 8236.42 371.595  24
   1   2  23 9766.83 410.763  64
  -1   2 -23 9267.84 411.735  76
   1  -2  23 9163.49 366.879  74
  -1  -2 -23 9184.48 375.717  48
  -1   2 -23 8747.41 386.169  48
  -1   2 -23 9031.66 383.624  40
   1  -2  23 8031.87 362.625  43
   1   2  23 8748.84 395.659  27
   1  -2  23 8976.83 393.567  27
   1   2  23 8422.69 381.796  28
   1  -2  23 9893.69 385.055  28
   1  -2  24 2628.52 142.802 113
   1   2  24 2407.20 135.498  87
   1   2  24 2701.88 137.704  98
   1  -2  24 2578.88 149.591  23
  -1   2 -24 2448.90 178.833  76
   1   2  24 2979.50 178.387  64
  -1  -2 -24 2659.06 163.418  76
  -1   2 -24 2425.64 150.086  40
  -1  -2 -24 2668.23 145.066  48
  -1   2 -24 2597.43 156.352  48
   1   2  24 2761.10 171.294  27
   1  -2  24 2566.56 162.641  27
   1   2  24 2292.36 152.267  28
   1  -2  24 2730.05 150.891  28
   1  -2  25 236.900 57.8746 113
   1   2  25 198.993 45.9201  87
  -1   2 -25 229.621 82.1731  69
   1   2  25 351.387 83.3500  64
   1  -2  25 288.722 50.1778  73
  -1  -2 -25 232.972 73.4258  76
  -1   2 -25 214.123 88.3756  76
  -1   2 -25 327.691 75.1001  26
  -1   2 -25 287.460 72.9788  48
  -1  -2 -25 155.885 55.0309  48
  -1  -2 -25 244.573 74.8039  57
  -1   2 -25 333.806 78.1607  59
  -1   2 -25 242.569 64.8693  32
   1   2  25 213.279 68.5208  28
   1  -2  25 301.281 67.6399  28
   1   2  25 229.411 83.8102  27
   1  -2  25 192.506 80.1100  27
  -1   2 -25 284.567 68.1114  40
   1  -2  26 149.016 50.0173 113
   1   2  26 11.9116 75.2826  64
  -1   2 -26 184.207 73.8899  69
  -1  -2 -26 127.708 70.6861  69
  -1   2 -26 60.1370 82.6494  76
  -1  -2 -26 189.143 69.5359  76
  -1   2 -26 106.734 65.9591  26
  -1   2 -26 122.655 62.9087  48
  -1  -2 -26 118.682 49.3948  48
  -1   2 -26 92.4798 69.3251  59
  -1  -2 -26 67.9796 61.6689  57
   1   2  26 85.6482 75.1492  27
  -1   2 -26 54.5210 53.3765  32
   1  -2  26 123.423 70.0995  27
   1  -2  26 120.300 56.5205  28
   1  -2  27 484.112 57.3136 113
  -1   2 -27 407.264 67.9556  26
  -1   2 -27 481.857 80.5999  69
  -1   2 -27 454.764 89.3778  76
  -1  -2 -27 427.703 75.0118  69
  -1  -2 -27 501.732 73.5933  76
   1   2  27 345.534 78.1868  64
  -1   2 -27 416.292 72.3412  48
  -1   2 -27 423.291 75.3890  59
  -1  -2 -27 454.115 71.9430  57
   1  -2  27 301.437 59.2335  28
   1  -2  27 517.013 79.8444  27
   1   2  27 442.256 82.8466  27
   1  -2  28 856.245 65.2807 113
   1   2  28 843.420 61.5812  91
   1   2  28 792.673 92.0997  64
  -1   2 -28 991.304 97.3691  76
  -1   2 -28 903.699 87.7056  69
  -1  -2 -28 952.027 86.7124  69
  -1  -2 -28 883.240 93.2842  59
  -1   2 -28 820.723 80.9467  59
  -1  -2 -28 887.459 80.3617  57
   1   2  28 851.449 89.1470  27
  -1   2 -28 821.273 76.1619  26
   1  -2  28 811.393 69.6987  28
   1  -2  28 777.777 83.9441  27
   1  -2  29 506.313 49.0114 113
   1   2  29 623.278 54.2367 105
  -1  -2 -29 619.895 67.6039  69
   1   2  29 566.946 70.2724  64
  -1   2 -29 595.080 69.8848  69
  -1   2 -29 637.517 77.9116  76
  -1  -2 -29 517.670 77.1316  26
  -1  -2 -29 598.163 62.3567  57
  -1   2 -29 578.684 66.7623  59
  -1  -2 -29 748.043 79.8152  59
   1   2  29 627.732 73.0150  27
   1  -2  29 547.173 69.9849  27
   1  -2  30 677.065 44.6452 113
  -1   2 -30 598.151 67.4139  76
   1  -2  30 631.555 68.2747  64
   1   2  30 629.717 65.7634  64
  -1  -2 -30 791.566 63.5226  69
  -1   2 -30 660.801 67.4576  69
  -1   2 -30 616.987 58.7512  59
  -1  -2 -30 736.798 70.7863  59
  -1  -2 -30 747.841 76.9605  26
   1  -2  30 701.325 69.7691  27
   1   2  30 597.687 66.1733  27
  -1   2 -31 4487.21 205.654  76
   1  -2  31 4656.31 209.040  64
   1   2  31 4072.76 206.900  64
  -1   2 -31 5117.13 209.859  69
  -1   2 -31 5432.72 213.109  82
   1  -2  31 5456.49 205.194  87
  -1  -2 -31 5676.40 217.732  32
  -1  -2 -31 5552.29 218.450  26
   1   2  31 4587.34 209.096  27
   1  -2  31 5095.20 211.579  27
  -1  -2 -31 4961.47 209.956  53
  -1  -2 -31 5622.36 215.491  59
   1   2  32 45.0452 19.9283  92
   1   3 -32 79.3657 24.4854  76
  -1  -3  32 105.485 19.6018  87
  -1   3  31 2534.37 109.553 113
  -1  -3  31 2720.98 116.700  87
   1  -3 -31 2485.14 128.090  63
   1   3 -31 2506.05 124.793  76
  -1  -3  31 2682.93 121.784  64
   1  -3 -31 2917.91 125.294  76
   1   3 -31 2464.79 113.886  46
   1  -3 -31 2579.24 126.824  53
   1  -3 -31 2513.04 117.752  26
  -1  -3  30 224.347 28.1951 113
  -1   3  30 227.102 37.1161 113
  -1  -3  30 269.145 44.2593  87
  -1   3  30 215.578 33.6078  98
   1  -3 -30 262.952 51.2213  26
  -1   3  30 191.108 43.9015  24
   1   3 -30 366.789 59.1332  76
   1  -3 -30 208.298 58.2500  76
   1  -3 -30 281.156 42.3365  59
   1   3 -30 210.514 42.5090  59
   1  -3 -30 258.733 60.3363  53
   1   3 -30 296.194 36.0994  47
   1   3 -30 281.033 46.9861  46
   1  -3 -30 210.531 50.2079  38
   1  -3 -30 271.203 54.6146  32
  -1  -3  29 65.3741 32.2847 113
  -1   3  29 25.9281 38.5943 113
  -1  -3  29 43.4457 43.7667  87
  -1   3  29 100.925 38.1379  98
  -1  -3  29 50.6999 42.7890  24
  -1   3  29 81.5319 48.4830  24
   1  -3 -29 41.1212 53.2206  26
   1  -3 -29 13.9455 50.9658  68
   1   3 -29 20.3908 60.5062  76
  -1   3  29-33.8080 55.7359  64
   1   3 -29 5.97780 45.0832  59
   1  -3 -29 94.8593 64.5556  53
   1   3 -29 59.1906 46.3535  46
   1   3 -29 43.4146 39.3714  47
   1  -3 -29 60.2502 44.7151  59
  -1  -3  29 52.6911 39.9765  27
   1  -3 -29 19.1035 54.7822  32
  -1   3  29-18.3419 42.1796  36
   1  -3 -29 3.85574 56.0403  38
  -1  -3  28 1092.36 70.3778 113
  -1   3  28 1130.22 77.9360 113
  -1   3  28 1155.10 78.7559  98
  -1  -3  28 1052.13 79.1087  93
  -1  -3  28 1156.00 84.3120  87
   1   3 -28 889.405 91.1923  96
  -1   3  28 966.519 87.6803  24
  -1  -3  28 1051.40 83.9206  24
  -1   3  28 949.159 91.5417  64
   1   3 -28 1057.28 91.0624  69
   1   3 -28 1082.33 104.089  76
   1  -3 -28 1209.13 89.5069  59
   1   3 -28 1149.94 87.8836  59
   1   3 -28 1160.64 88.9045  46
   1   3 -28 992.009 79.1108  26
  -1   3  28 943.170 79.9923  36
   1  -3 -28 1010.57 93.3489  26
  -1  -3  28 902.694 76.4239  27
   1  -3 -28 1102.12 98.5196  32
  -1  -3  27 1084.42 76.0854 113
  -1   3  27 1192.69 83.7998 113
  -1  -3  27 1089.56 85.8499  93
  -1  -3  27 1076.90 89.7327  87
  -1   3  27 1089.86 82.1904  98
   1   3 -27 814.410 99.8350  96
  -1  -3  27 952.385 89.1937  24
  -1   3  27 1131.82 98.5273  24
  -1   3  27 1062.20 101.849  64
   1   3 -27 1088.94 96.8005  69
   1   3 -27 1011.85 109.010  76
   1   3 -27 1223.73 96.5119  59
  -1  -3  27 998.036 88.8737  43
   1  -3 -27 1060.98 96.8912  59
   1   3 -27 1205.70 97.4493  46
   1   3 -27 945.101 85.1884  26
  -1   3  27 1096.95 92.4347  36
  -1   3  27 1025.65 90.4043  27
   1  -3 -27 1193.71 106.535  26
   1  -3 -27 1087.24 105.364  32
  -1  -3  27 875.243 84.2416  27
  -1  -3  26 3802.67 177.875 113
  -1   3  26 3988.72 183.697 113
  -1   3  26 3450.52 177.106 109
  -1  -3  26 4113.26 193.412  87
  -1   3  26 4217.75 188.946  98
  -1  -3  26 4005.82 187.385  93
   1   3 -26 3530.78 205.795  96
  -1   3  26 3498.11 181.650  25
  -1  -3  26 3860.80 193.382  24
  -1   3  26 3766.43 199.083  24
   1   3 -26 3941.69 202.492  69
  -1   3  26 4139.87 209.556  64
   1   3 -26 4234.35 216.793  76
   1  -3 -26 3906.12 197.138  59
  -1  -3  26 3628.75 191.534  43
   1   3 -26 3742.42 197.225  59
   1   3 -26 3775.87 191.394  26
  -1  -3  26 3804.99 188.947  27
  -1   3  26 3473.95 192.263  36
  -1   3  26 3475.20 190.436  27
   1  -3 -26 4091.75 206.889  26
   1  -3 -26 4046.00 211.360  32
  -1   3  25 1238.60 86.8719 113
  -1   3  25 977.205 79.8207 109
  -1  -3  25 1147.81 81.0783 113
  -1  -3  25 1178.40 94.2384  87
   1   3 -25 1032.25 115.768  96
  -1  -3  25 1224.62 93.4158  93
   1  -3 -25 903.629 105.513  26
  -1  -3  25 1138.78 100.125  24
  -1   3  25 1103.88 88.9446  25
  -1   3  25 1116.80 103.103  24
  -1   3  25 1258.23 113.194  64
   1   3 -25 1094.86 106.510  69
   1  -3 -25 1065.05 89.3977  69
   1   3 -25 1245.97 123.341  76
   1  -3 -25 1178.74 103.933  59
   1   3 -25 1344.26 109.646  59
  -1  -3  25 1168.72 96.2199  43
   1  -3 -25 1051.10 112.755  32
  -1  -3  25 1277.22 97.4421  27
  -1   3  25 1120.80 98.2258  27
   1   3 -25 1034.30 97.1240  26
  -1   3  25 997.222 98.4604  36
  -1   3  24 90.8523 53.2853 109
  -1   3  24 232.477 62.9787 113
  -1  -3  24 146.324 62.4014  87
   1   3 -24 250.134 95.4697  96
  -1  -3  24 163.922 64.7742  93
   1   3 -24 97.0568 72.0237  26
   1  -3 -24 165.444 85.0788  26
  -1   3  24 227.132 65.9120  25
  -1   3  24 163.589 78.1764  24
  -1  -3  24 233.688 76.9671  24
   1  -3 -24 244.769 66.6438  69
  -1  -3  24 148.754 44.2448  74
   1   3 -24 237.435 82.5852  69
  -1   3  24 117.294 79.0827  64
   1   3 -24 40.5703 86.2188  76
   1   3 -24 259.106 83.9625  57
   1  -3 -24 134.917 73.7022  59
  -1  -3  24 193.442 68.2511  43
  -1  -3  24 166.235 76.4781  41
   1   3 -24 191.568 77.5908  59
  -1  -3  24 187.379 72.4825  33
  -1   3  24 93.9021 70.4863  27
  -1   3  24 178.746 74.9326  36
  -1  -3  24 230.210 70.3508  27
   1  -3 -24 126.737 82.8143  32
   1  -3 -23 25017.8 1166.46  15
   1   3 -23 22967.3 1131.95  15
   1   3 -23 22220.6 1131.14  13
   1  -3 -23 28330.6 1184.26  13
   1  -3 -23 26260.3 1179.31  16
  -1   3  23 25766.1 965.217 113
  -1   3  23 24121.9 960.293 109
  -1  -3  23 23251.2 960.682 109
  -1  -3  23 25743.4 967.063  93
  -1  -3  23 25931.3 973.962  87
   1   3 -23 24631.1 994.804  96
   1   3 -23 23007.5 1166.21  20
   1  -3 -23 25092.0 1177.23  20
  -1   3  23 25956.5 975.642  25
  -1  -3  23 21753.5 1124.02  21
  -1  -3  23 24142.3 959.531  25
  -1  -3  23 26352.6 982.129  24
  -1   3  23 26312.8 988.680  24
   1   3 -23 27438.0 1004.61  76
  -1   3  23 24833.4 961.382  79
   1   3 -23 26539.0 990.174  69
  -1  -3  23 25552.7 956.619  74
   1  -3 -23 24375.5 968.510  69
  -1   3  23 26539.0 997.569  64
  -1   3  23 21006.5 965.875  77
  -1  -3  23 25580.0 985.905  49
   1   3 -23 26579.5 989.856  57
   1  -3 -23 24504.8 979.166  59
  -1  -3  23 26197.1 984.354  41
   1   3 -23 25824.8 984.807  59
  -1  -3  23 26457.9 980.318  43
   1   3 -23 25188.9 972.659  32
   1  -3 -23 26606.2 995.524  32
  -1  -3  23 25759.4 973.624  27
  -1  -3  23 26557.1 982.173  33
  -1   3  23 25541.4 979.170  27
   1  -3 -23 25374.4 988.941  26
   1   3 -23 25061.2 978.930  26
  -1   3  23 26384.1 986.903  36
  -1  -3  22 1312.85 190.904  11
   1   3 -22 1418.01 210.142  15
   1  -3 -22 1405.41 225.006  15
   1  -3 -22 1101.41 235.962  10
   1   3 -22 1654.26 225.183  13
   1  -3 -22 2192.39 249.830  13
   1  -3 -22 1506.75 226.112  16
  -1  -3  22 1521.36 221.160   6
  -1  -3  22 1552.57 108.533 109
  -1   3  22 1624.72 112.440 113
  -1   3  22 1552.47 108.252 109
  -1  -3  22 1558.38 118.372  87
  -1  -3  22 1773.14 118.602  93
   1   3 -22 1996.77 157.187  96
  -1  -3  22 1466.72 110.127  25
  -1  -3  22 1675.24 217.637  21
  -1   3  22 1612.54 122.135  25
   1   3 -22 1198.60 242.053  20
  -1   3  22 1775.81 137.257  24
   1  -3 -22 1441.44 233.518  20
  -1  -3  22 1488.69 125.614  24
   1   3 -22 1829.22 149.966  76
  -1   3  22 1391.32 119.854  77
  -1   3  22 1498.98 107.760  79
  -1   3  22 1496.30 134.469  64
   1  -3 -22 1386.50 113.491  69
   1   3 -22 1704.66 137.193  69
  -1  -3  22 1555.03 134.549  49
   1   3 -22 1802.20 137.816  57
   1   3 -22 1870.42 136.472  59
   1  -3 -22 1566.39 127.666  59
  -1  -3  22 1817.21 128.724  43
  -1  -3  22 1757.51 133.236  41
   1  -3 -22 1830.05 139.882  26
  -1   3  22 1663.98 133.433  36
   1   3 -22 1615.26 122.434  32
  -1  -3  22 1605.01 125.763  33
  -1  -3  22 1648.13 120.784  27
  -1   3  22 1410.66 125.233  27
   1   3 -22 1501.37 126.410  26
   1  -3 -22 1741.01 141.870  32
   1  -3 -21 7023.36 479.331  15
   1   3 -21 7754.13 479.904  13
   1  -3 -21 8535.39 499.527  13
  -1  -3  21 6983.78 442.428  11
   1  -3 -21 7144.80 478.288  16
   1  -3 -21 7052.98 516.796  10
   1   3 -21 6720.85 459.512  15
  -1  -3  21 6742.71 474.314   6
  -1   3  21 6812.75 421.170   7
   1   3 -21 6824.60 469.112   9
  -1   3  21 7377.64 312.147 113
  -1   3  21 6919.09 309.007 109
  -1  -3  21 6581.87 308.745 109
  -1  -3  21 6953.06 303.166 114
   1   3 -21 7317.75 349.890  96
  -1  -3  21 7338.67 315.447  93
   1  -3 -21 6863.13 481.826  20
  -1  -3  21 7877.31 333.218  24
  -1  -3  21 7312.76 315.956  25
  -1  -3  21 6958.90 456.398  21
   1   3 -21 7194.14 500.148  20
  -1   3  21 7323.66 335.943  24
  -1   3  21 7838.90 329.840  25
  -1   3  21 6298.15 319.101  77
  -1   3  21 7797.35 346.937  64
  -1   3  21 7460.37 313.381  79
   1  -3 -21 7015.91 317.672  69
   1   3 -21 7685.52 350.916  76
   1   3 -21 7169.85 335.155  69
  -1  -3  21 7344.39 331.022  41
  -1  -3  21 7217.17 325.192  43
   1   3 -21 7213.53 332.395  59
   1  -3 -21 6959.79 327.368  59
   1   3 -21 7568.07 338.395  57
  -1  -3  21 7436.86 336.313  49
   1  -3 -21 7482.87 338.574  26
  -1  -3  21 7365.89 323.589  27
  -1   3  21 7344.27 334.069  36
  -1  -3  21 7606.71 330.046  33
   1   3 -21 6985.59 327.247  26
  -1   3  21 7165.47 328.137  27
   1   3 -21 6865.65 320.218  32
   1  -3 -20 3812.72 331.170  15
  -1  -3  20 3493.48 287.311  14
   1   3 -20 3454.33 313.215  15
  -1  -3  20 3775.58 303.066  11
   1   3 -20 3121.73 301.719  13
   1  -3 -20 3692.59 320.194  13
   1  -3 -20 3447.21 353.867  10
   1  -3 -20 3928.82 338.282  16
   1   3 -20 3139.12 298.782  10
   1   3 -20 3605.57 327.006   9
  -1   3  20 3610.03 291.298   7
  -1  -3  20 3944.67 338.352   6
  -1   3  20 3366.76 180.791 109
  -1  -3  20 3665.57 184.715 109
  -1  -3  20 3790.23 178.704 114
   1   3 -20 3935.85 224.375  96
  -1   3  20 4080.51 203.346  25
  -1  -3  20 3835.35 203.816  24
  -1  -3  20 3211.55 294.437  21
   1  -3 -20 3518.73 331.783  20
  -1   3  20 3606.41 205.837  24
  -1  -3  20 3851.96 193.283  25
   1   3 -20 3065.50 331.854  20
  -1   3  20 3650.36 185.413  79
   1   3 -20 3687.41 208.008  69
  -1   3  20 3337.45 195.560  77
   1   3 -20 4070.02 226.852  76
  -1   3  20 4070.09 219.401  64
   1  -3 -20 3753.71 202.885  59
  -1  -3  20 3922.29 210.453  49
  -1  -3  20 3778.07 204.660  41
   1   3 -20 4002.88 211.485  57
   1   3 -20 3648.09 206.748  59
  -1   3  20 3348.94 198.802  27
  -1  -3  20 4110.34 206.222  33
  -1   3  20 3980.03 211.263  36
   1   3 -20 3666.82 202.392  26
  -1  -3  20 3721.21 196.824  27
   1  -3 -20 3786.63 210.803  26
   1   3 -20 4042.80 201.756  32
   1  -3 -19 62204.1 2372.71  15
   1   3 -19 57604.0 2339.20  15
  -1  -3  19 59418.4 2304.17  14
   1   3 -19 58166.2 2337.60  13
   1   3 -19 52232.1 2317.22  10
  -1  -3  19 61031.2 2329.42  11
   1  -3 -19 66077.7 2374.42  13
   1  -3 -19 59463.8 2365.24  16
   1  -3 -19 54048.2 2298.49  17
   1  -3 -19 57426.2 2397.88  10
   1   3 -19 58860.4 2355.45   9
  -1   3  19 61773.7 2312.79   7
  -1  -3  19 59865.5 2361.49   6
  -1  -3  19 57289.5 2157.19 109
  -1  -3  19 56039.8 2149.67 114
  -1   3  19 57573.1 2156.47 109
   1   3 -19 60922.0 2194.87  96
   1  -3 -19 56956.2 2352.66  20
  -1  -3  19 55048.1 2323.94  21
   1   3 -19 59281.7 2378.98  20
  -1  -3  19 62894.1 2181.43  24
  -1   3  19 61564.5 2178.19  25
  -1   3  19 53345.7 2164.32  77
   1   3 -19 60323.7 2181.82  69
  -1   3  19 61777.0 2190.81  64
   1   3 -19 60600.5 2193.74  76
  -1   3  19 58146.3 2159.53  79
  -1  -3  19 59866.1 2180.95  49
  -1  -3  19 57639.2 2175.73  41
   1   3 -19 57321.2 2176.71  59
   1  -3 -19 56254.5 2171.73  59
   1   3 -19 59335.2 2180.75  57
   1   3 -19 57483.8 2168.88  32
  -1   3  19 58481.0 2174.38  27
   1   3 -19 56072.4 2170.90  26
  -1  -3  19 58237.8 2172.50  33
  -1  -3  19 58983.9 2169.40  27
   1  -3 -18 5333.37 379.881  15
   1  -3 -18 4866.91 345.183  17
  -1  -3  18 5519.86 348.153  14
   1   3 -18 4984.59 364.352  10
  -1  -3  18 5244.79 358.114  11
   1   3 -18 5237.12 371.000  13
   1   3 -18 4795.41 363.959  15
   1  -3 -18 5766.24 382.487  13
   1  -3 -18 4875.63 403.755  10
   1  -3 -18 5252.94 383.853  16
   1   3 -18 5212.62 376.233   9
  -1   3  18 5971.33 363.725   7
  -1  -3  18 5263.61 382.881   6
  -1  -3  18 4944.45 226.461 114
  -1   3  18 5201.65 232.609 109
  -1  -3  18 5133.77 233.596 109
   1   3 -18 5581.47 274.516  96
  -1  -3  18 5307.00 359.332  21
  -1   3  18 5526.94 252.852  25
   1   3 -18 5784.53 411.965  20
   1  -3 -18 5808.97 393.008  20
  -1   3  18 4938.54 234.309  79
  -1   3  18 5087.58 246.750  77
   1   3 -18 4910.46 252.393  69
   1   3 -18 5398.77 265.255  76
  -1   3  18 5551.78 265.389  64
  -1  -3  18 4986.84 250.146  41
  -1  -3  18 5347.76 256.444  49
   1  -3 -18 5179.52 249.519  59
   1   3 -18 5375.69 256.474  57
   1   3 -18 5299.29 253.866  59
  -1   3  18 4844.49 247.991  27
  -1  -3  18 5125.09 245.229  27
   1   3 -18 5076.56 244.980  32
  -1  -3  18 5077.10 245.787  33
   1   3 -18 4928.79 249.412  26
   1   3 -17 40921.5 1669.72  15
   1  -3 -17 41905.9 1684.73  15
   1  -3 -17 41128.0 1689.17  16
   1  -3 -17 37245.6 1643.56  17
   1  -3 -17 45818.8 1693.17  13
   1   3 -17 42592.0 1674.98  13
   1  -3 -17 41827.2 1728.94  10
  -1  -3  17 44332.3 1672.73  11
   1   3 -17 36709.3 1650.84  10
  -1  -3  17 42213.6 1638.43  14
  -1  -3  17 42759.0 1698.07   6
   1   3 -17 40581.6 1683.94   9
  -1   3  17 42832.5 1655.72   7
  -1  -3  17 41093.2 1500.01 114
  -1  -3  17 39985.2 1504.62 109
  -1   3  17 41547.6 1505.62 109
   1   3 -17 41919.6 1540.69  96
   1   3 -17 41543.9 1703.21  20
   1  -3 -17 42976.5 1691.11  20
  -1  -3  17 36653.4 1579.21  22
  -1   3  17 42150.2 1525.78  25
  -1  -3  17 39031.3 1655.47  21
  -1   3  17 37298.5 1577.47  21
  -1   3  17 42618.1 1535.23  64
  -1   3  17 39843.7 1508.51  79
   1   3 -17 40473.0 1525.21  69
   1   3 -17 43347.4 1539.12  76
  -1   3  17 40030.4 1515.42  77
  -1  -3  17 39399.0 1521.53  41
   1   3 -17 41489.1 1526.32  57
  -1  -3  17 39174.8 1524.46  49
   1  -3 -17 38820.8 1516.80  59
   1   3 -17 39592.7 1521.40  59
   1   3 -17 39334.3 1514.90  32
   1   3 -17 39372.6 1518.87  26
  -1  -3  17 40827.0 1520.30  33
  -1  -3  17 38405.4 1514.83  27
  -1   3  17 39898.4 1520.55  27
  -1  -3  16 1456.38 136.451   8
   1   3 -16 1228.29 183.900   9
  -1  -3  16 1588.98 202.699   6
  -1   3  16 1090.88 153.115   7
  -1  -3  16 1252.40 100.022  27
   1   3 -16 1137.65 100.792  26
   1   3 -16 1157.15 97.2271  32
  -1  -3  16 1478.76 103.593  33
  -1   3  16 965.841 96.8245  27
   1   3 -16 1472.14 124.631  96
  -1   3  16 1170.86 108.103  64
   1   3 -16 1329.58 108.119  69
   1  -3 -16 1463.96 192.068  15
  -1  -3  16 1315.53 164.933  14
   1   3 -16 1241.03 172.042  15
   1  -3 -16 1317.01 171.579  17
   1  -3 -16 1332.04 207.116  10
   1   3 -16 803.801 160.010  10
   1   3 -16 1237.98 172.795  13
   1  -3 -16 1722.36 196.178  13
   1  -3 -16 1073.55 174.788  16
  -1  -3  16 1570.07 183.323  11
   1  -3 -16 1163.12 97.4931  59
  -1  -3  16 1178.48 103.550  41
  -1  -3  16 1165.35 106.342  49
   1   3 -16 1388.13 108.369  59
   1   3 -16 1245.57 106.886  57
  -1  -3  16 1454.94 147.544  22
  -1   3  16 1073.36 123.921  21
   1  -3 -16 1308.65 188.896  20
   1   3 -16 801.129 176.677  20
  -1   3  16 1294.53 105.886  25
  -1  -3  16 1317.83 173.517  21
  -1  -3  15 5590.75 308.501   8
  -1  -3  15 5911.44 380.285   6
   1   3 -15 5715.51 371.678   9
  -1   3  15 6510.20 361.472   7
  -1   3  15 6108.18 258.808  25
  -1  -3  15 4529.48 302.502  22
   1   3 -15 5782.68 382.261  20
  -1  -3  15 4970.34 336.028  21
   1  -3 -15 5957.82 368.104  20
  -1   3  15 5556.43 295.972  21
  -1  -3  15 5449.45 250.534  33
  -1  -3  15 5533.51 249.603  27
  -1   3  15 5374.93 251.428  27
   1   3 -15 5371.29 250.419  26
  -1   3  15 5743.01 261.682  64
   1   3 -15 5554.83 254.120  69
   1   3 -15 5373.63 251.917  59
   1   3 -15 5690.59 256.197  57
  -1  -3  15 5205.52 252.484  41
   1  -3 -15 5958.95 366.075  15
  -1  -3  15 6703.89 374.989  11
   1  -3 -15 5205.83 346.961  17
   1  -3 -15 5572.16 395.111  10
   1   3 -15 5113.05 344.212  13
  -1  -3  15 5360.82 333.513  14
   1   3 -15 4647.86 338.026  10
   1  -3 -15 5995.71 373.030  16
   1   3 -15 4803.64 342.316  15
   1   3 -14 463.437 134.431   9
  -1  -3  14 639.448 106.129   8
  -1   3  14 519.849 121.861   7
  -1  -3  14 842.411 162.661   6
  -1  -3  14 617.540 114.634  22
  -1   3  14 730.312 82.4222  24
  -1   3  14 641.320 74.3831  25
  -1  -3  14 846.935 142.607  21
  -1   3  14 733.389 95.9558  21
   1  -3 -14 449.096 127.381  20
   1   3 -14 915.645 167.437  20
  -1  -3  14 591.730 70.5177  33
   1   3 -14 761.787 79.3208  69
  -1   3  14 606.988 81.2444  64
   1   3 -14 558.074 77.2017  57
  -1  -3  14 454.390 73.6486  41
   1   3 -14 695.806 135.500  15
  -1  -3  14 722.579 123.262  14
   1  -3 -14 596.301 129.520  17
   1   3 -14 490.705 124.334  10
   1  -3 -14 723.640 159.926  10
   1   3 -14 694.339 139.700  13
   1  -3 -14 531.229 136.270  16
  -1  -3  14 612.303 134.210  11
  -1  -3  13 33712.0 1325.97  14
   1  -3 -13 31113.9 1348.40  17
  -1  -3  13 33744.2 1354.04  11
   1   3 -13 33693.2 1341.50  13
   1  -3 -13 30901.1 1353.50  16
   1  -3 -13 32041.2 1381.85  10
   1   3 -13 30674.0 1329.25  10
   1   3 -13 34241.5 1348.39  15
  -1   3  13 37717.4 1371.21   7
  -1   3  13 32978.4 1286.82   8
  -1   3  13 34236.3 1266.51   1
  -1  -3  13 32544.2 1368.79   6
  -1   3  13 31901.9 1282.23  21
   1   3 -13 34384.5 1379.28  20
   1  -3 -13 32697.7 1351.40  20
  -1   3  13 31004.2 1257.11  19
  -1  -3  13 34697.7 1323.43  22
  -1  -3  13 33650.1 1349.02  21
  -1  -3  12 1683.12 162.650  14
   1  -3 -12 1664.06 180.528  17
   1   3 -12 1803.01 169.388  13
   1   3 -12 1588.36 166.682  10
   1  -3 -12 1743.52 197.856  10
   1  -3 -12 1368.66 169.249  16
   1   3 -12 1602.94 171.137  15
  -1  -3  12 1599.98 183.582   6
  -1   3  12 1638.43 165.608   7
  -1   3  12 1669.58 125.760   1
  -1   3  12 1649.04 142.279   8
   1   3 -12 1391.20 136.907   1
  -1   3  12 2012.15 139.972  21
  -1  -3  12 1853.16 166.435  22
   1  -3 -12 1668.59 175.285  20
   1   3 -12 1959.86 201.802  20
  -1  -3  12 1780.59 175.554  21
  -1   3  12 1392.27 109.877  19
  -1  -3  11 3522.44 237.089  14
   1  -3 -11 3896.97 266.016  17
   1   3 -11 3376.08 238.370  10
   1  -3 -11 3778.09 263.480  16
   1   3 -11 4006.90 251.613  13
   1  -3 -11 3646.09 275.398  10
  -1   3  11 3988.85 254.595  12
   1   3 -11 3909.41 250.687  15
  -1   3  11 3981.59 213.932   1
  -1   3  11 4333.20 270.889   7
   1   3 -11 3616.72 228.804   1
  -1  -3  11 3838.89 274.703   6
  -1   3  11 3576.04 221.605   8
  -1  -3  11 3946.43 244.771  22
  -1   3  11 3774.50 207.684  21
   1   3 -11 4138.17 275.424  20
  -1   3  11 3437.36 185.738  19
   1  -3 -11 3746.84 251.560  20
  -1  -3  11 4254.74 257.985  21
  -1  -3  10 21692.5 896.648  14
   1  -3 -10 22785.9 933.900  17
   1  -3 -10 22350.4 940.288  10
   1   3 -10 21357.1 898.658  13
   1   3 -10 20923.9 888.596  10
   1   3 -10 23257.7 912.331  15
  -1   3  10 22671.1 910.401  12
  -1   3  10 22227.5 876.654   1
  -1   3  10 23657.0 894.410   8
  -1  -3  10 21218.4 933.461   6
   1   3 -10 20938.3 888.385   1
   1   3 -10 23353.3 939.494  20
  -1  -3  10 22571.3 907.869  21
  -1  -3  10 21345.6 901.470  22
  -1   3  10 20449.3 836.934  19
   1  -3 -10 22727.1 916.942  20
  -1   3  10 21458.2 861.960  21
  -1  -3   9 7332.42 352.437  14
   1   3  -9 7104.87 354.330  15
   1  -3  -9 6846.92 374.433  17
   1   3  -9 6747.47 341.154  10
  -1  -3   9 7265.27 374.680  11
   1  -3  -9 7312.42 388.137  10
   1   3  -9 7011.18 347.100  13
  -1   3   9 6325.29 349.027  12
   1   3  -9 6746.75 348.451   2
   1   3  -9 6717.54 346.135   1
  -1   3   9 7597.74 350.882   8
  -1   3   9 7859.13 345.126   1
  -1  -3   9 6939.43 384.916   6
  -1   3   9 7364.69 322.347  21
  -1  -3   9 7640.83 366.738  22
  -1   3   9 6411.47 293.988  19
   1   3  -9 6842.98 374.688  20
  -1  -3   9 7510.54 360.288  21
   1   3  -8 17248.5 727.647  10
  -1  -3   8 18199.4 744.749  14
   1  -3  -8 19272.7 776.407  10
  -1  -3   8 18258.7 772.091  11
   1  -3  -8 18993.7 781.110  17
  -1   3   8 18129.2 750.180  12
   1   3  -8 18860.2 751.018  15
   1   3  -8 17965.6 737.443  13
   1   3  -8 19156.2 757.594   1
   1   3  -8 18229.9 752.809   2
  -1   3   8 19341.5 751.827   8
  -1   3   8 19087.4 745.106   1
  -1  -3   8 19272.9 788.920   6
  -1   3   8 18730.9 717.430  21
   1   3  -8 17644.5 768.310  20
  -1   3   8 16132.6 686.401  19
   1  -3  -8 17364.7 690.908  22
  -1  -3   8 18708.6 752.603  21
  -1   3   7 53046.6 2057.08  12
   1   3  -7 56026.0 2045.33  13
  -1  -3   7 55674.3 2053.94  14
  -1  -3   7 55504.6 2081.28  11
   1  -3  -7 57906.8 2092.33  17
  -1  -3   7 49458.1 1991.05  12
   1   3  -7 54557.7 2053.69  15
   1   3  -7 51360.9 2031.02  10
   1  -3  -7 56288.8 2078.26  10
   1   3  -7 57396.1 2074.89   2
   1   3  -7 58120.6 2075.11   1
  -1   3   7 55485.2 2056.93   1
  -1  -3   7 57895.2 2097.44   6
  -1   3   7 56981.3 2063.40   8
   1   3  -7 55528.1 2079.35  20
   1  -3  -7 53514.9 2013.15  22
  -1   3   7 54231.9 1999.33  19
  -1   3   7 57095.5 2029.57  21
  -1  -3   7 55498.3 2056.93  21
   1   3  -6 1006.31 96.5088  10
  -1  -3   6 992.011 112.375  14
  -1  -3   6 968.893 65.9381  12
   1  -3  -6 965.277 123.605  10
   1   3  -6 1132.36 106.060  13
   1  -3  -6 1194.82 139.735  17
   1  -3  -6 1162.15 130.989  16
  -1   3   6 1151.07 121.894  12
  -1  -3   6 1072.60 127.867  11
   1   3  -6 1265.87 118.705  15
   1   3  -6 1246.91 129.724   2
  -1  -3   6 1086.43 143.278   6
   1   3  -6 1084.36 127.243   1
  -1   3   6 1160.84 119.493   8
  -1   3   6 1232.18 125.421   1
   1  -3  -6 1074.89 92.1649  22
  -1  -3   6 1045.68 109.794  21
   1   3  -6 1016.04 131.111  20
  -1  -3   5 17448.1 703.986  14
   1   3  -5 16716.6 686.353  13
   1  -3  -5 19164.7 745.606  17
   1  -3  -5 18479.5 728.023  16
   1  -3  -5 17756.0 718.359  10
  -1   3   5 16959.7 705.659  12
  -1  -3   5 16604.4 656.094  12
  -1   3   5 17829.9 721.293   8
   1   3  -5 17521.1 732.567   1
   1   3  -5 18177.0 731.334   2
  -1   3   5 19130.4 730.430   1
  -1  -3   5 17642.0 741.453   6
   1  -3  -5 17750.3 691.858  22
  -1  -3   5 17271.0 701.993  21
  -1  -3   4 289288. 10670.7  12
  -1  -3   4 299082. 10713.3  14
   1   3  -4 276926. 10689.2  13
   1  -3  -4 311773. 10754.1  17
   1  -3  -4 288011. 10718.8  10
  -1   3   4 290200. 10712.0  12
  -1   3   4 307550. 10735.1   8
   1   3  -4 308814. 10746.5   2
  -1  -3   4 305880. 10750.6   6
  -1   3   4 316850. 10743.0   1
   1   3  -4 307794. 10749.1   1
   1   3  -4 279579. 10740.8   7
  -1  -3   4 280182. 10704.2  21
   1  -3  -4 299576. 10710.5  22
   1  -3  -3 47062.8 1758.20  10
  -1  -3   3 46791.6 1720.92  12
  -1   3   3 48108.3 1752.59  12
  -1  -3   3 47547.7 1754.13  14
   1   3  -3 41328.0 1724.93  13
   1   3  -3 47766.6 1789.51   1
  -1   3   3 49857.9 1785.72   1
  -1  -3   3 47788.4 1788.45   6
   1   3  -3 45018.9 1781.50   7
   1   3  -3 49741.4 1789.64   2
   1  -3  -3 49192.2 1762.27  22
  -1   3   3 47085.1 1770.59  18
  -1  -3   3 46555.7 1743.07  21
  -1  -3   2 11801.5 470.648  12
  -1  -3   2 12253.4 494.651  14
   1   3  -2 10594.9 462.697  13
  -1   3   2 12297.8 490.387  12
   1   3  -2 12366.0 531.600   2
   1   3  -2 12220.0 530.912   7
   1   3  -2 12784.0 532.648   1
  -1  -3   2 12453.4 529.481   6
  -1   3   2 12181.6 514.043  18
   1  -3  -2 13214.4 514.101  22
  -1  -3   2 12404.1 479.898  21
  -1   3   1 1614.02 103.441  12
   1  -3  -1 1794.59 133.583  17
   1   3  -1 1616.92 142.195   2
   1   3  -1 1359.74 127.464   1
  -1   3   1 1150.60 59.8608   9
   1   3  -1 1356.59 134.198   7
  -1   3   1 1518.37 128.720   8
   1  -3  -1 1378.67 122.999  22
  -1  -3   1 1451.78 86.0560  21
  -1   3   1 1400.02 126.350  18
  -1   3   0 353.247 58.7943  12
   1  -3   0 318.486 85.8217  17
   1   3   0 404.221 102.094   7
   1   3   0 230.724 85.7417   2
   1   3   0 357.466 86.3445   1
  -1   3   0 306.384 41.8973   9
  -1   3   0 341.868 84.2710   8
  -1   3   0 349.119 78.9413   7
  -1   3   0 315.814 88.5837   1
  -1  -3   0 312.774 39.3028  21
   1  -3   0 254.732 85.9170  22
   1  -3   1 42014.2 1320.56  17
  -1   3  -1 40443.6 1264.86  12
  -1   3  -1 40933.6 1315.30   8
  -1   3  -1 38862.4 1322.56   1
  -1   3  -1 38941.3 1260.66   9
  -1   3  -1 41862.1 1298.79   7
   1   3   1 39263.0 1336.75   7
   1  -3   1 41349.4 1321.07  22
   1  -3   2 4452.21 229.915  17
  -1   3  -2 4047.35 184.856  12
   1   3   2 4749.78 256.512   7
  -1   3  -2 3852.51 193.871   9
  -1   3  -2 3993.43 205.252   7
  -1   3  -2 3991.32 227.137   8
  -1   3  -2 4004.52 233.937   1
   1  -3   2 4310.65 236.422  22
  -1   3  -3 39846.0 1343.06  12
   1  -3   3 38381.0 1351.78  14
   1  -3   3 40715.1 1396.45  17
  -1   3  -3 38173.8 1366.35   9
  -1   3  -3 37218.1 1403.74   1
   1   3   3 40059.8 1414.88   1
  -1   3  -3 41428.3 1365.07   7
   1   3   3 38750.4 1423.29   7
   1   3   3 39557.8 1408.55   2
   1  -3   3 38296.6 1407.66  22
  -1   3  -4 1254.23 78.1437  12
   1  -3   4 1233.19 94.6996  14
  -1  -3  -4 1130.64 65.5295  13
  -1   3  -4 1081.24 123.684   1
  -1   3  -4 1149.47 105.491   9
   1   3   4 1142.97 131.090   2
   1   3   4 1320.88 133.418   1
   1  -3   4 1026.12 140.300   6
  -1   3  -4 1155.99 85.7422   7
  -1   3  -4 1154.39 124.550  18
   1  -3   4 1181.73 134.342  22
   1  -3   5 21550.1 841.128  14
  -1   3  -5 22889.5 881.913  18
  -1  -3  -5 19870.4 808.444  13
  -1   3  -5 22117.4 813.261  12
  -1   3  -5 21378.5 880.735  15
  -1   3  -5 21405.1 815.726   7
   1   3   5 23052.1 884.885   1
   1   3   5 23622.6 880.689   2
  -1   3  -5 21881.0 857.899   9
   1  -3   5 21924.0 897.018   6
  -1   3  -5 20944.1 868.208   1
   1   3   5 22591.0 869.308  19
  -1   3  -6 37777.1 1363.54  18
  -1  -3  -6 32738.4 1290.29  13
  -1   3  -6 35130.0 1286.56  12
  -1   3  -6 36302.4 1366.40  15
   1  -3   6 34923.5 1324.34  14
   1   3   6 38483.6 1356.66   2
  -1   3  -6 36533.2 1348.21   1
  -1   3  -6 31854.4 1274.70   7
  -1   3  -6 36420.2 1343.73   9
   1   3   6 36223.8 1354.48   1
   1  -3   6 36312.8 1381.34   6
   1   3   6 37652.5 1351.01  19
  -1   3  -7 14603.1 580.571  12
   1  -3   7 14423.2 621.280  14
  -1   3  -7 16673.8 662.867  18
  -1  -3  -7 13681.5 590.281  13
  -1   3  -7 15349.0 662.050  15
   1   3   7 15609.0 678.556   7
  -1   3  -7 15380.5 637.370   1
   1   3   7 15372.4 645.929   1
  -1   3  -7 15643.3 644.754   9
   1  -3   7 15181.9 672.620   6
   1   3   7 15317.5 640.504   2
  -1   3  -7 15612.2 650.650  20
   1  -3   7 16896.4 665.151  22
   1   3   7 15979.6 646.400  19
  -1   3  -8 19697.5 798.033  18
  -1   3  -8 17370.5 714.708  12
  -1  -3  -8 20220.1 759.029   9
   1  -3   8 18255.6 764.359  14
  -1  -3  -8 19894.2 794.096  10
  -1  -3  -8 17194.1 731.022  13
  -1  -3  -8 19337.1 765.216  17
  -1   3  -8 19062.8 802.947  15
   1   3   8 19564.5 774.238   2
  -1   3  -8 19302.5 768.983   1
   1  -3   8 20019.6 817.507   6
  -1   3  -8 18433.8 782.524   9
   1   3   8 19259.3 777.491   1
   1   3   8 17654.7 805.458   7
   1  -3   8 20957.2 805.957  22
  -1   3  -8 18545.8 787.688  20
   1   3   8 19156.5 782.077  19
  -1  -3  -9 14502.3 584.272   9
  -1   3  -9 12537.4 541.146  12
   1  -3   9 14084.0 596.536  14
  -1  -3  -9 14611.6 625.556  10
  -1   3  -9 14218.0 624.353  18
  -1  -3  -9 13063.5 564.415  13
  -1  -3  -9 14538.3 590.854  17
  -1  -3  -9 14479.8 606.570  16
  -1   3  -9 13775.8 632.700  15
  -1   3  -9 13402.9 613.740   9
   1   3   9 13774.0 592.983   2
   1  -3   9 15217.9 650.004   6
   1   3   9 13487.6 637.259   7
  -1   3  -9 14236.5 589.544   1
   1   3   9 14065.0 599.605   1
   1   3   9 14355.6 613.125  19
  -1   3  -9 13302.3 615.613  20
   1  -3   9 15753.9 630.959  22
  -1   3 -10 9307.62 458.665  15
   1  -3  10 8713.24 416.045  14
  -1   3 -10 7575.33 357.917  12
  -1   3 -10 9627.75 423.507  10
  -1   3 -10 9000.91 443.892  18
   1  -3  10 9052.91 422.930  11
  -1  -3 -10 8410.77 388.982  13
  -1  -3 -10 8994.91 404.503  17
  -1  -3 -10 9230.17 405.947   9
  -1  -3 -10 8733.63 425.646  16
  -1  -3 -10 9594.54 454.268  10
  -1   3 -10 8382.25 395.415   1
   1   3  10 8299.95 446.213   7
   1   3  10 8143.40 401.642   1
   1  -3  10 8675.79 454.612   6
  -1   3 -10 8975.55 441.339   9
   1  -3  10 9644.34 443.088  22
   1   3  10 9129.96 434.800  19
  -1   3 -10 9261.15 447.681  20
  -1  -3 -10 9709.73 449.931  20
   1  -3  11 137947. 5130.92  11
  -1  -3 -11 139514. 5160.22  15
  -1   3 -11 142883. 5183.31  15
   1  -3  11 142215. 5136.06  14
  -1   3 -11 144350. 5137.80  10
  -1  -3 -11 147473. 5178.09  10
  -1   3 -11 140426. 5161.39  18
  -1  -3 -11 130005. 5100.54  13
  -1  -3 -11 138117. 5113.82   9
  -1  -3 -11 133343. 5107.20  17
  -1  -3 -11 143881. 5145.47  16
   1   3  11 124432. 5104.22   1
  -1   3 -11 140165. 5163.02   9
   1  -3  11 142006. 5178.91   6
   1   3  11 138448. 5174.28   7
  -1   3 -11 139986. 5100.58   1
   1  -3  11 145923. 5151.99  22
  -1   3 -11 136255. 5164.27  20
   1   3  11 136897. 5144.13  19
  -1  -3 -11 146405. 5168.64  20
  -1  -3 -12 17094.8 717.801  17
  -1  -3 -12 16355.4 767.248  15
  -1  -3 -12 17350.1 728.783   9
  -1   3 -12 17828.5 753.583  10
  -1  -3 -12 18160.5 791.141  10
  -1   3 -12 18992.7 782.225  18
   1  -3  12 18299.8 751.875  14
   1  -3  12 17976.8 744.979  11
  -1   3 -12 18008.9 789.222  13
  -1  -3 -12 16872.0 719.922  13
  -1  -3 -12 17283.5 752.658  16
  -1   3 -12 17579.4 791.581  15
   1   3  12 17392.5 780.491   7
   1   3  12 14334.3 701.566   1
   1  -3  12 16677.8 780.406   6
  -1   3 -12 18193.1 780.547   9
   1   3  12 17565.3 758.485  19
   1  -3  12 17693.0 754.994  22
  -1   3 -12 17576.9 781.084  20
  -1  -3 -12 18059.1 782.190  20
   1   3  13 22862.8 962.543   7
  -1   3 -13 22322.6 962.723   9
   1  -3  13 23105.7 973.976   6
   1  -3  13 22963.8 930.937  22
  -1   3 -13 21368.9 959.269  20
  -1  -3 -13 23113.2 967.533  20
   1   3  13 22083.5 938.028  19
   1   3  13 20976.0 838.155  29
   1  -3  13 21055.2 847.734  27
   1   3  13 21499.6 842.103  28
   1   3  13 22286.9 849.809  27
  -1   3 -13 21595.9 837.609  31
  -1   3 -13 22184.6 838.410  62
   1  -3  13 21753.6 846.384  66
   1  -3  13 20931.6 847.310  42
  -1   3 -13 22943.3 841.859  40
  -1   3 -13 22259.5 837.147  58
  -1  -3 -13 21349.8 954.961  15
   1  -3  13 22654.0 931.388  14
  -1   3 -13 22678.0 957.777  18
  -1   3 -13 24309.5 945.320  10
  -1  -3 -13 24604.8 988.311  10
  -1  -3 -13 21196.4 905.791   9
   1  -3  13 22304.0 917.100  11
  -1   3 -13 22815.4 973.450  13
  -1  -3 -13 22924.9 939.867  16
  -1   3 -13 22436.8 978.386  15
  -1  -3 -13 21862.5 904.612  13
   1  -3  14 3386.67 267.488   6
  -1   3 -14 3416.54 265.042   9
   1   3  14 3273.19 254.893   7
   1  -3  14 3384.94 167.072  23
   1  -3  14 3593.48 240.250  22
   1   3  14 3759.15 255.277  19
  -1  -3 -14 3316.01 265.918  20
  -1   3 -14 3159.16 266.034  20
   1  -3  14 3079.10 169.318  28
   1   3  14 3267.82 165.206  29
   1   3  14 3136.65 168.734  28
   1   3  14 3422.18 179.275  27
  -1   3 -14 3437.45 166.366  31
  -1   3 -14 3315.01 161.549  62
  -1   3 -14 3134.45 155.372  67
   1   3  14 3406.20 182.129  64
  -1   3 -14 3380.53 166.592  40
   1  -3  14 3019.17 172.409  42
   1  -3  14 3279.57 166.701  49
  -1   3 -14 3414.18 162.241  58
   1  -3  14 3014.40 169.548  41
  -1  -3 -14 3352.09 263.218  15
  -1  -3 -14 2948.74 218.497   9
   1  -3  14 3499.07 242.180  14
  -1  -3 -14 2941.21 262.999  10
  -1   3 -14 3570.33 252.195  10
  -1   3 -14 2963.98 262.516  13
   1  -3  14 3330.44 225.883  11
  -1  -3 -14 2965.37 215.667  13
  -1   3 -14 3219.76 253.883  18
  -1  -3 -14 3343.85 244.689  16
  -1   3 -14 3316.89 278.734  15
   1   3  15 13099.2 639.964   7
  -1   3 -15 13769.4 660.393   9
   1  -3  15 14089.1 663.147   6
   1  -3  15 12817.8 509.104  35
   1   3  15 12674.9 524.087  28
   1  -3  15 12908.8 522.954  28
   1  -3  15 12249.3 510.262  29
   1  -3  15 12619.3 522.419  33
   1   3  15 12416.7 518.016  29
   1   3  15 12903.4 532.749  27
  -1   3 -15 13419.3 520.548  31
  -1   3 -15 11805.9 640.897  20
   1  -3  15 13299.4 520.114  23
   1  -3  15 13610.6 605.241  22
  -1  -3 -15 12319.1 646.342  20
   1   3  15 12342.3 520.225  24
   1   3  15 13389.0 627.365  19
  -1   3 -15 13282.3 512.212  67
   1   3  15 14022.3 529.422  72
  -1   3 -15 13333.1 518.875  62
   1   3  15 14255.3 543.169  64
   1  -3  15 12401.7 519.068  49
   1  -3  15 13128.4 528.635  41
  -1   3 -15 13364.5 517.440  58
   1  -3  15 12596.8 530.494  42
  -1   3 -15 13533.3 523.273  48
  -1  -3 -15 14340.3 665.291  15
  -1  -3 -15 12918.9 598.167  13
  -1  -3 -15 11792.9 612.546  16
   1  -3  15 14198.0 629.263  14
  -1  -3 -15 13970.0 677.399  10
  -1   3 -15 13442.6 640.302  18
  -1   3 -15 13422.2 630.608  10
   1  -3  15 12480.6 589.482  11
  -1   3 -15 13386.1 666.416  13
  -1  -3 -15 13086.1 599.057   9
  -1   3 -15 13859.8 675.299  15
  -1  -3 -16 6441.89 406.156  15
  -1   3 -16 6196.95 382.971  18
  -1  -3 -16 6012.04 345.592   9
   1  -3  16 6429.75 370.368  14
  -1  -3 -16 6060.06 367.640  16
   1  -3  16 6036.87 333.099  11
  -1   3 -16 5719.34 369.430  10
  -1  -3 -16 6705.49 429.278  10
  -1   3 -16 5834.43 401.046  13
  -1  -3 -16 6464.95 355.155  13
  -1   3 -16 6358.20 418.915  15
   1   3  16 6293.34 380.709   7
  -1   3 -16 6102.37 393.848   9
   1  -3  16 5569.06 384.653   6
   1   3  16 6029.93 266.927 113
   1   3  16 5522.91 280.114 111
   1   3  16 6173.82 267.829  98
   1   3  16 6717.70 274.098  97
   1  -3  16 6169.03 271.317  87
  -1   3 -16 5781.75 399.142  20
   1  -3  16 5894.33 341.146  22
   1   3  16 5829.92 364.207  19
   1  -3  16 6448.62 271.465  23
   1   3  16 5661.57 271.622  24
  -1  -3 -16 5843.87 396.848  20
   1  -3  16 6246.63 266.154  74
  -1   3 -16 6029.66 267.275  62
   1   3  16 6165.29 289.459  64
  -1   3 -16 5717.98 287.745  76
   1  -3  16 5490.41 274.867  41
  -1   3 -16 6025.85 266.900  58
   1  -3  16 6058.35 280.468  42
  -1   3 -16 6477.29 274.793  48
   1  -3  16 5881.18 271.320  49
  -1   3 -16 6321.44 269.662  31
   1  -3  16 6227.30 259.316  35
   1  -3  16 5365.32 267.620  28
   1   3  16 6137.84 277.552  28
   1  -3  16 5705.52 271.302  33
  -1  -3 -17 1657.59 215.541  15
  -1   3 -17 1308.35 175.217  18
  -1   3 -17 1285.49 177.774  10
  -1  -3 -17 1341.05 214.050  10
   1  -3  17 1487.19 177.702  14
  -1   3 -17 1610.44 209.093  13
  -1  -3 -17 1509.44 180.891  16
  -1   3 -17 1388.69 209.300  15
  -1   3 -17 1191.36 193.360   9
   1  -3  17 1211.37 186.290   6
   1   3  17 1377.51 174.661   7
   1   3  17 1453.86 127.568 111
   1   3  17 1485.83 104.337 113
   1  -3  17 1624.41 110.681  87
   1   3  17 1463.18 107.690  97
   1   3  17 1497.26 105.133  98
   1  -3  17 1437.78 93.8381  93
   1   3  17 1501.92 177.161  19
  -1  -3 -17 1505.67 205.405  20
   1  -3  17 1221.61 142.518  22
   1   3  17 1325.11 109.330  24
   1  -3  17 1629.50 108.252  23
  -1   3 -17 1257.41 197.335  20
   1   3  17 1264.75 114.984  77
  -1   3 -17 1410.70 103.045  62
   1  -3  17 1451.44 98.0085  61
   1  -3  17 1297.22 98.8230  74
   1   3  17 1421.91 124.243  64
  -1   3 -17 1655.95 133.325  76
  -1   3 -17 1561.38 109.488  48
   1  -3  17 1484.26 118.613  42
  -1   3 -17 1442.10 102.594  58
   1  -3  17 1417.80 115.444  41
   1  -3  17 1400.99 107.564  49
  -1   3 -17 1551.36 106.275  31
   1  -3  17 1321.34 108.256  28
   1   3  17 1305.04 112.298  28
   1  -3  17 1309.21 105.558  33
  -1   3 -18 343.694 144.521  15
  -1  -3 -18 421.053 149.349  15
  -1   3 -18 251.191 121.080  10
  -1  -3 -18 184.455 133.074  10
  -1   3 -18 209.533 124.960  18
  -1   3 -18 265.129 135.060  13
  -1  -3 -18 288.496 115.570  16
   1  -3  18 209.576 106.913  14
   1  -3  18 213.271 124.840   6
   1   3  18 164.766 100.894   7
   1   3  18 228.462 64.0858 113
   1   3  18 228.533 88.6597 111
   1   3  18 219.031 63.0459  98
   1  -3  18 255.635 69.2228  87
   1   3  18 308.752 66.9621  97
   1  -3  18 258.289 60.3586  93
   1   3  18 260.483 68.2075  24
   1  -3  18 317.229 67.5982  23
  -1   3 -18 342.876 147.046  20
  -1  -3 -18 302.561 143.103  20
   1   3  18 131.627 114.007  19
   1  -3  18 234.633 60.4646  74
   1   3  18 216.499 84.9445  64
   1   3  18 123.749 73.6720  77
  -1   3 -18 385.174 94.4741  76
  -1   3 -18 216.384 61.8594  62
   1  -3  18 143.006 65.1995  49
  -1   3 -18 232.031 60.8817  58
   1  -3  18 231.498 52.2290  61
   1  -3  18 272.284 77.6370  41
  -1   3 -18 319.494 73.2123  48
  -1   3 -18 177.006 63.8767  31
   1  -3  18 551.135 75.5145  28
   1  -3  18 213.864 70.0056  33
   1   3  18 177.945 71.0972  28
  -1   3 -18 227.233 68.0831  40
  -1   3 -19 17557.7 859.177  15
   1  -3  19 16426.1 781.820  14
  -1  -3 -19 18157.0 848.637  15
  -1   3 -19 16690.5 843.343  13
  -1   3 -19 15501.7 782.211  18
  -1  -3 -19 16161.2 851.374  10
  -1   3 -19 16106.2 805.971  10
   1  -3  19 14856.7 801.750   6
   1   3  19 15518.6 676.565 111
   1   3  19 16654.0 657.441 113
   1   3  19 17021.0 658.812  97
   1   3  19 17070.5 657.055  98
   1  -3  19 16643.4 662.141  87
   1  -3  19 16326.8 646.149  93
  -1  -3 -19 17905.9 856.582  20
   1  -3  19 18356.1 663.645  23
   1   3  19 15948.4 777.864  19
  -1   3 -19 16798.8 836.979  20
   1   3  19 16137.8 660.535  24
  -1   3 -19 15731.9 655.052  62
   1   3  19 17101.7 685.319  64
   1  -3  19 16841.7 654.306  74
   1   3  19 15242.7 670.029  77
  -1   3 -19 16990.4 689.176  76
   1  -3  19 17329.6 672.511  41
   1  -3  19 16468.2 660.662  49
  -1   3 -19 17041.3 663.374  40
  -1   3 -19 17233.1 666.589  48
   1  -3  19 17382.9 651.346  61
  -1   3 -19 15870.8 658.750  31
   1  -3  19 17815.9 663.847  28
   1  -3  19 16162.0 661.930  33
   1   3  19 16450.3 667.073  28
  -1   3 -20 470.082 160.821  15
  -1   3 -20 300.587 119.493  18
  -1  -3 -20 115.493 138.225  15
  -1   3 -20 334.850 139.907  10
  -1  -3 -20 334.090 163.791  10
  -1   3 -20 289.496 155.324  13
  -1  -3 -20 161.109 148.220  18
   1  -3  20 162.241 117.290   6
   1   3  20 363.881 71.1641 113
   1  -3  20 303.022 63.7450  93
   1   3  20 326.349 66.5880  98
   1  -3  20 181.026 70.3176  87
   1   3  20 361.260 72.4071  97
   1   3  20 270.317 70.0334  24
  -1  -3 -20 663.816 174.862  20
   1  -3  20 364.276 67.6167  23
   1   3  20 310.380 119.611  19
  -1   3 -20 93.4439 148.957  20
   1   3  20 320.948 85.5767  64
   1   3  20 278.664 84.9238  77
  -1   3 -20 226.289 66.1686  62
   1  -3  20 219.960 61.9457  74
  -1   3 -20 184.685 98.3237  76
   1  -3  20 354.631 62.8697  43
   1  -3  20 288.825 69.7958  49
   1  -3  20 298.303 80.6602  41
   1  -3  20 448.529 62.3690  61
  -1   3 -20 296.165 70.6083  31
   1  -3  20 371.855 74.8177  28
   1   3  20 257.453 77.3409  28
   1  -3  20 301.980 75.4127  33
  -1   3 -20 257.707 72.7748  40
  -1  -3 -21 11256.8 645.864  18
  -1   3 -21 10140.4 635.820  13
  -1   3 -21 10319.8 606.920  10
  -1  -3 -21 11601.7 676.940  10
  -1   3 -21 10154.2 640.642  15
  -1  -3 -21 12438.5 666.834  15
   1  -3  21 10852.4 615.892   6
   1   3  21 11626.8 468.458 113
   1   3  21 11298.6 463.397  98
   1  -3  21 12086.4 475.285  87
   1   3  21 11695.8 466.546  97
   1  -3  21 10885.2 455.782  93
  -1   3 -21 10330.4 636.325  20
   1  -3  21 12573.2 473.436  23
  -1  -3 -21 11912.2 662.913  20
   1   3  21 11216.8 589.186  19
   1   3  21 11300.6 468.288  24
   1  -3  21 11173.3 460.320  74
  -1   3 -21 10999.8 496.569  76
   1   3  21 12141.1 498.457  64
   1   3  21 10552.1 482.541  77
   1  -3  21 10809.9 468.398  49
   1  -3  21 11625.3 481.187  41
   1  -3  21 10750.8 458.077  43
   1  -3  21 11460.2 457.568  61
  -1   3 -21 11863.8 474.889  40
   1   3  21 10970.3 474.413  28
   1  -3  21 11349.5 480.545  27
   1  -3  21 12119.4 472.541  28
   1  -3  21 11302.8 472.892  33
  -1   3 -22 1448.01 228.989  15
  -1  -3 -22 1297.73 216.238  15
  -1  -3 -22 1657.72 236.476  18
  -1   3 -22 1408.97 216.409  13
  -1  -3 -22 1606.61 250.647  10
   1  -3  22 1410.95 193.268   6
   1   3  22 1708.52 113.894 113
   1  -3  22 1445.59 101.552  93
   1  -3  22 1590.37 115.710  87
   1   3  22 1482.84 108.366  97
   1   3  22 1551.07 108.752  98
   1  -3  22 1748.48 114.900  23
  -1  -3 -22 1010.76 206.556  20
   1  -3  22 1288.02 188.418  19
   1   3  22 1272.62 173.480  19
   1   3  22 1361.61 108.305  24
  -1   3 -22 1210.40 218.979  20
   1   3  22 1503.54 137.618  64
   1  -3  22 1295.38 99.9654  74
  -1   3 -22 1370.41 141.433  76
   1   3  22 1265.85 130.459  77
   1  -3  22 1600.88 103.813  43
   1  -3  22 1485.09 98.7754  61
   1  -3  22 1534.93 124.896  41
  -1   3 -22 1535.81 118.129  59
  -1   3 -22 1438.27 113.005  40
  -1   3 -22 1447.05 121.857  57
   1  -3  22 1828.02 118.304  28
  -1   3 -22 1344.73 110.617  26
   1  -3  22 1496.41 126.626  27
   1  -3  22 1417.43 113.255  33
   1   3  22 1343.56 116.063  28
   1   3  23 119.427 62.0206 113
   1  -3  23 91.4886 47.8530 113
   1  -3  23 153.550 64.8926  87
   1   3  23 101.310 56.5553  98
   1   3  23 147.055 60.8914  97
  -1   3 -23 83.0571 60.5938  26
   1  -3  23 199.863 63.2197  23
   1   3  23 126.043 60.5011  24
  -1   3 -23 192.843 73.6607  69
   1   3  23 226.440 88.2779  64
   1  -3  23 178.855 56.4881  74
  -1   3 -23 126.287 92.4341  76
   1  -3  23 75.2550 47.1451  43
   1  -3  23 173.989 76.3747  41
   1  -3  23 130.501 48.1638  61
  -1   3 -23 118.710 68.0782  59
  -1   3 -23 194.269 76.6804  57
  -1  -3 -23 86.0322 60.5993  57
   1  -3  23 142.321 60.4579  28
   1  -3  23 260.115 80.0114  27
  -1   3 -23 142.169 64.2793  40
   1  -3  23 135.539 63.2339  33
   1   3  24 30.7404 59.6923 113
   1  -3  24 117.192 45.6507 113
   1   3  24 31.0971 53.8811  97
   1   3  24 85.7942 50.1640  98
   1  -3  24 85.4773 61.6487  87
   1   3  24 82.2253 51.2170  24
  -1   3 -24 53.3937 58.2281  26
   1  -3  24 88.4922 56.2714  23
   1  -3  24 50.4995 49.3735  74
   1   3  24 98.4636 76.7900  64
  -1   3 -24 95.6570 67.4716  69
  -1   3 -24 88.3637 91.3244  76
  -1   3 -24 28.3552 61.6460  59
   1  -3  24 71.7672 47.3872  43
  -1  -3 -24 167.142 61.9642  57
  -1   3 -24 139.449 73.9900  57
   1   3  24 112.334 82.9280  27
   1  -3  24-8.56366 62.7412  28
   1  -3  24-19.0801 58.4068  33
   1  -3  24 145.425 79.8957  27
  -1   3 -24 72.9277 63.1144  40
   1   3  25 14432.1 560.100 113
   1  -3  25 13349.6 542.001 113
  -1   3 -25 15160.4 590.818  76
   1   3  25 15030.3 586.258  64
  -1   3 -25 14156.1 568.995  69
  -1  -3 -25 14506.6 566.711  69
   1   3  25 14131.0 549.057  98
   1   3  25 13446.3 548.730  97
   1  -3  25 14436.8 563.995  87
  -1   3 -25 14029.0 561.578  59
  -1   3 -25 13975.8 570.232  57
  -1   3 -25 14158.7 567.288  48
   1  -3  25 15148.9 575.938  27
   1   3  25 14147.1 576.867  27
  -1   3 -25 12871.4 550.622  26
   1  -3  25 14373.5 557.579  28
   1   3  26 1338.21 97.0124 113
   1   3  26 1229.15 85.4119 105
  -1   3 -26 1130.66 100.635  69
   1  -3  26 1187.83 81.7396  73
  -1   3 -26 1400.20 123.707  76
   1   3  26 1287.40 114.172  64
  -1  -3 -26 1233.05 99.8665  69
   1   3  26 1259.95 82.6728  98
   1   3  26 1428.23 101.939  92
   1  -3  26 1368.69 99.7036  87
  -1   3 -26 1243.46 96.3565  59
  -1   3 -26 1233.53 106.208  57
  -1   3 -26 1227.41 99.4927  48
   1   3  26 1167.86 109.890  27
   1  -3  26 1210.49 108.504  27
   1  -3  26 1230.78 89.9389  28
   1   3  27 8274.08 332.844 113
   1  -3  27 8589.39 337.731  87
   1   3  27 7704.85 317.535  98
   1   3  27 8512.36 336.650  92
  -1  -3 -27 7829.65 335.027  69
  -1   3 -27 8183.39 340.323  69
  -1   3 -27 8686.45 358.430  76
   1   3  27 7980.07 350.091  64
  -1   3 -27 7825.34 331.558  59
  -1  -3 -27 8468.84 348.490  59
  -1   3 -27 7632.45 340.565  57
   1  -3  27 7902.41 343.653  27
   1   3  27 7742.57 345.631  27
   1  -3  27 7914.07 325.282  28
   1   3  28 45.8164 44.1709 113
   1  -3  28-31.3798 47.1517  87
   1   3  28 38.0987 37.7816  91
   1   3  28 54.3256 48.4916  92
  -1  -3 -28 88.1640 64.6393  26
  -1   3 -28 3.51652 51.4946  69
  -1   3 -28 119.059 68.5833  76
  -1  -3 -28 39.1906 44.7282  69
   1   3  28 42.4764 57.3121  64
  -1   3 -28 61.9359 55.0342  57
  -1  -3 -28 7.81554 57.7587  59
   1  -3  28-22.8314 55.1928  27
   1   3  28 3.92837 54.9711  27
   1   3  29 1809.79 95.0701 113
   1   3  29 1756.27 86.9272  91
   1   3  29 1875.10 97.4923  92
  -1   3 -29 1691.07 106.581  82
   1  -3  29 1737.49 97.9833  87
  -1   3 -29 1634.76 100.392  69
   1   3  29 1623.64 105.885  64
  -1   3 -29 1851.27 113.112  76
  -1   3 -29 1652.34 103.275  57
  -1  -3 -29 1902.00 109.091  59
   1   3  29 1768.93 107.463  27
   1  -3  29 1806.41 107.125  27
  -1  -3 -29 1918.15 115.639  26
  -1  -3 -29 1917.30 117.209  32
   1   3  30 542.045 47.3096 113
   1   3  30 554.947 47.5820  92
  -1   3 -30 553.399 54.5860  82
   1  -3  30 663.819 50.2595  87
  -1  -3 -30 517.801 61.1935  26
  -1   3 -30 627.352 55.1198  57
  -1  -3 -30 500.094 56.5750  59
   1  -3  30 470.272 57.8632  27
  -1  -3 -30 528.879 62.2441  32
  -1   3 -30 523.593 50.2787  69
   1  -3  30 435.430 53.8686  64
  -1   3 -30 561.570 61.3567  76
  -1   3 -31 4436.45 210.009  82
   1   3  31 5680.09 211.251  92
   1  -3  31 6044.16 214.848  87
  -1   3 -31 4722.08 213.655  76
  -1   3 -31 5899.25 217.225  46
  -1  -3 -31 6314.84 225.535  32
   1  -3  31 5561.71 218.845  27
  -1   4  30 363.192 32.1849  98
  -1  -4  30 365.638 37.4170  87
  -1   4  30 307.679 37.6120  24
   1  -4 -30 321.330 50.4908  63
   1  -4 -30 389.773 44.5077  76
   1   4 -30 432.462 49.3814  76
   1   4 -30 372.206 42.1213  46
   1  -4 -30 309.411 52.2489  53
   1  -4 -30 218.096 46.5818  38
  -1  -4  29 115.476 37.9511  87
  -1   4  29 69.7064 32.8912  98
  -1   4  29 69.8669 41.2737  24
   1  -4 -29 71.0743 37.9912  26
   1  -4 -29 128.818 49.6610  68
   1   4 -29 71.9436 50.3274  76
   1  -4 -29 107.138 56.5577  63
   1   4 -29 76.8992 40.8132  46
   1   4 -29 113.882 37.6150  47
   1  -4 -29 68.3235 53.9026  53
   1   4 -29 35.7856 40.5781  57
   1  -4 -29 78.1487 44.1467  32
   1  -4 -29 31.0707 51.0992  38
  -1  -4  28 382.382 50.4962  87
  -1  -4  28 289.649 49.8640  93
  -1   4  28 227.117 45.4251  98
  -1  -4  28 269.775 49.8978  24
  -1   4  28 233.689 54.9344  24
   1  -4 -28 264.246 54.7303  26
   1  -4 -28 424.339 76.9709  63
   1   4 -28 234.921 65.5524  76
   1   4 -28 303.867 51.2288  47
   1   4 -28 297.874 57.8121  57
   1  -4 -28 334.368 74.0010  53
  -1  -4  28 303.665 51.8338  43
   1   4 -28 271.921 56.1155  46
  -1  -4  28 271.604 46.8519  27
   1  -4 -28 274.477 60.0967  32
   1  -4 -28 243.816 67.9251  38
  -1   4  27-69.4103 40.9570 113
  -1  -4  27-2.93100 50.3621  93
  -1   4  27 3.05497 45.2310  98
  -1  -4  27 19.1933 45.1244  87
  -1   4  27-48.1670 57.5339  24
   1  -4 -27-74.5044 62.0363  26
  -1  -4  27-17.2343 51.6876  24
   1  -4 -27-57.8713 69.8609  63
   1   4 -27-32.1748 67.2941  76
   1   4 -27 69.8705 55.9323  46
   1  -4 -27 87.2616 71.5179  53
   1   4 -27 7.62657 53.5715  57
   1   4 -27 36.1812 44.1439  59
  -1  -4  27-21.7879 48.2208  43
  -1  -4  27 30.5244 47.3913  27
  -1   4  27-3.31631 48.3699  36
   1  -4 -27-41.7222 61.4288  32
  -1   4  26 8960.35 364.523 113
  -1  -4  26 9478.18 373.272  93
   1   4 -26 8082.15 386.138  96
  -1  -4  26 9527.23 376.473  87
  -1   4  26 9729.60 376.880  98
  -1   4  26 8708.75 370.888  25
  -1   4  26 9401.72 387.595  24
  -1  -4  26 9380.50 380.672  24
   1   4 -26 9465.10 396.338  76
  -1   4  26 9142.12 391.561  64
   1   4 -26 8735.79 380.143  69
   1  -4 -26 9179.81 402.693  63
   1   4 -26 8832.22 373.785  59
  -1  -4  26 9396.38 382.419  43
   1  -4 -26 9835.37 404.816  53
   1   4 -26 9758.96 385.803  46
   1   4 -26 8693.60 381.630  57
  -1  -4  26 9356.19 375.458  27
   1  -4 -26 9261.35 388.877  32
  -1   4  26 8454.41 376.168  36
   1  -4 -26 9262.92 382.481  26
  -1   4  25 1722.61 102.230 113
  -1   4  25 1132.74 87.9705 109
  -1  -4  25 1850.06 113.547  87
  -1  -4  25 1859.44 113.277  93
  -1   4  25 1956.75 116.350  98
   1   4 -25 1440.34 131.733  96
  -1   4  25 1573.90 110.301  25
  -1  -4  25 1874.46 121.835  24
  -1   4  25 1849.51 127.683  24
   1   4 -25 1691.91 119.091  69
  -1   4  25 1799.10 131.225  64
  -1   4  25 1593.78 111.352  72
  -1  -4  25 1632.18 105.192  74
   1   4 -25 1930.06 141.112  76
   1   4 -25 1875.07 126.761  57
   1   4 -25 1590.69 113.325  59
   1  -4 -25 1698.83 111.533  59
   1   4 -25 2030.18 127.947  46
  -1  -4  25 1951.41 123.202  43
  -1  -4  25 1724.22 123.505  41
   1  -4 -25 1699.12 123.788  26
   1  -4 -25 1882.92 131.125  32
  -1  -4  25 1706.25 115.156  27
  -1   4  25 1727.68 119.534  36
  -1  -4  25 1866.26 122.078  33
  -1   4  24 5036.64 143.067 109
  -1   4  24 5738.16 156.137 113
  -1  -4  24 6125.55 172.057  93
  -1   4  24 5763.55 156.075  97
  -1  -4  24 6013.04 174.558  87
  -1   4  24 6004.16 177.417  98
  -1   4  24 5368.20 160.195  79
   1   4 -24 5272.13 202.591  96
  -1   4  24 5515.26 174.525  25
  -1  -4  24 5794.06 185.840  24
  -1   4  24 5311.79 191.809  24
   1   4 -24 5787.48 186.867  69
  -1  -4  24 5909.05 158.187  74
  -1   4  24 5782.74 202.328  64
  -1   4  24 4407.65 166.050  77
   1   4 -24 5916.93 208.622  76
   1   4 -24 5097.38 170.346  59
   1  -4 -24 5730.66 172.636  59
  -1  -4  24 5809.71 191.333  41
  -1  -4  24 5607.21 183.428  43
   1   4 -24 5362.86 187.141  57
  -1  -4  24 5773.67 177.761  27
   1   4 -24 5360.62 160.108  26
   1  -4 -24 5798.96 198.416  32
  -1   4  24 5889.73 188.734  36
  -1  -4  24 5542.27 184.211  33
   1  -4 -24 5069.73 181.781  26
  -1   4  23 1367.84 94.6651 109
  -1   4  23 1502.10 100.807 113
   1   4 -23 1492.41 143.394  96
  -1   4  23 1586.87 94.7934  92
  -1  -4  23 1719.41 113.818  93
  -1  -4  23 1515.02 110.953  87
  -1  -4  23 1582.05 123.929  24
  -1   4  23 1604.79 130.143  24
  -1   4  23 1731.67 120.373  25
  -1   4  23 1231.66 112.441  77
  -1   4  23 1656.24 133.226  64
   1   4 -23 1585.03 141.249  76
  -1   4  23 1457.89 104.592  79
   1   4 -23 1470.66 119.974  69
  -1  -4  23 1668.25 119.930  43
  -1  -4  23 1637.37 125.996  41
   1   4 -23 1724.52 120.041  59
   1   4 -23 1529.97 126.497  57
  -1  -4  23 1536.31 127.869  49
   1  -4 -23 1326.49 110.802  59
   1   4 -23 1331.35 104.401  26
   1  -4 -23 1462.84 125.496  32
  -1  -4  23 1661.10 121.359  33
   1  -4 -23 1463.84 124.303  26
  -1  -4  23 1646.67 116.324  27
  -1   4  23 1102.83 113.742  27
  -1   4  23 1517.41 121.973  36
  -1   4  22 410.116 58.0308 109
  -1   4  22 406.881 61.8715 113
   1   4 -22 446.215 109.500  96
  -1  -4  22 524.678 72.8824  87
  -1  -4  22 348.139 72.7556  93
  -1   4  22 405.962 88.2914  24
  -1  -4  22 407.613 64.2088  25
   1  -4 -22 361.720 84.9720  26
  -1   4  22 423.571 79.7072  25
   1   4 -22 282.899 71.0175  26
  -1  -4  22 494.126 86.8464  24
   1   4 -22 545.171 88.8377  69
  -1   4  22 350.773 67.0881  79
  -1   4  22 365.931 81.9862  77
  -1   4  22 524.348 98.9328  64
   1   4 -22 414.683 99.7093  76
   1  -4 -22 327.731 73.2737  59
   1   4 -22 403.721 90.0353  57
  -1  -4  22 411.284 90.6035  41
   1   4 -22 364.609 81.0257  59
  -1  -4  22 459.416 95.1575  49
  -1   4  22 759.556 92.3431  27
  -1  -4  22 409.318 80.6497  33
  -1  -4  22 420.625 81.8803  27
  -1   4  22 322.984 84.0067  36
   1  -4 -22 401.977 89.2427  32
  -1  -4  21 80.5450 100.903  11
   1   4 -21 190.686 122.071  15
   1  -4 -21 98.6629 140.351  15
  -1  -4  21 141.441 106.734  14
   1  -4 -21 108.817 148.872  10
   1   4 -21 370.025 137.082  13
   1  -4 -21 89.7678 121.160  13
   1  -4 -21 349.374 148.923  16
  -1  -4  21 47.5900 117.276   6
  -1   4  21 134.541 89.9010   7
  -1   4  21 88.0934 50.6548 113
  -1   4  21 116.306 49.7221 109
  -1  -4  21 51.2045 56.9178  87
   1   4 -21 14.6228 94.9116  96
  -1  -4  21 23.2150 74.4673  24
  -1  -4  21 175.544 58.5351  25
  -1   4  21 198.641 71.7447  25
   1  -4 -21 73.9654 150.438  20
  -1  -4  21 42.1416 107.267  21
   1   4 -21 100.870 143.489  20
   1  -4 -21 171.764 77.6143  26
   1   4 -21 238.438 70.4526  26
   1   4 -21 34.6790 71.3765  69
  -1   4  21 34.7707 86.2942  64
  -1   4  21 107.352 58.8369  79
  -1   4  21 42.8951 67.9636  77
   1   4 -21 156.720 91.7977  76
  -1  -4  21 6.00361 83.5606  41
   1  -4 -21 120.713 63.6423  59
  -1  -4  21 18.8013 81.5741  49
   1   4 -21 164.160 78.4798  57
   1   4 -21 106.744 68.1608  59
  -1  -4  21 109.855 72.5297  27
  -1   4  21 30.3613 78.4757  36
  -1  -4  21 165.549 75.2028  33
  -1   4  21 91.3267 74.3127  27
   1  -4 -21 147.461 83.5265  32
  -1  -4  20 961.141 165.292  11
   1   4 -20 995.908 180.370  15
  -1  -4  20 756.267 150.681  14
   1  -4 -20 753.366 174.800  15
   1  -4 -20 1305.20 197.326  13
   1   4 -20 1011.97 181.137  13
   1  -4 -20 670.369 189.295  10
   1  -4 -20 791.783 187.366  16
  -1   4  20 1202.19 167.342   7
  -1  -4  20 761.279 173.883   6
  -1   4  20 764.827 76.9280 113
  -1   4  20 772.773 73.1793 109
  -1  -4  20 778.504 86.9227  87
   1   4 -20 970.649 127.159  96
  -1  -4  20 648.512 158.140  21
   1  -4 -20 678.366 178.318  20
  -1   4  20 872.512 97.6281  25
   1  -4 -20 825.001 100.930  26
   1   4 -20 883.335 92.7688  26
   1   4 -20 629.273 182.271  20
  -1  -4  20 853.016 101.978  24
  -1   4  20 905.875 84.4245  79
  -1   4  20 677.698 105.284  64
   1   4 -20 808.709 98.6742  69
  -1   4  20 715.977 93.8825  77
   1   4 -20 1127.08 119.371  76
  -1  -4  20 802.451 109.903  49
   1   4 -20 831.019 95.3876  59
   1   4 -20 878.514 102.653  57
  -1  -4  20 683.908 101.491  41
  -1  -4  20 995.833 100.306  27
  -1   4  20 1011.38 111.685  36
  -1   4  20 877.591 103.564  27
   1  -4 -20 1004.79 108.056  32
  -1  -4  20 876.429 100.075  33
   1   4 -19 207.968 125.616  15
   1  -4 -19 213.594 146.454  15
  -1  -4  19 81.3375 117.258  11
  -1  -4  19 85.8961 101.497  14
   1  -4 -19 130.244 148.291  10
   1   4 -19 103.657 116.596  13
   1  -4 -19 387.829 143.837  13
   1  -4 -19 170.010 129.367  16
  -1  -4  19 306.911 148.752   6
  -1   4  19 19.6971 131.517   7
  -1   4  19 162.812 48.9733 109
  -1   4  19 199.013 54.4815 113
   1   4 -19 261.355 97.4738  96
  -1  -4  19 61.4964 101.161  21
   1  -4 -19 117.965 144.040  20
   1   4 -19 222.799 140.941  20
   1   4 -19 139.268 66.9493  26
   1  -4 -19 274.293 79.2725  26
  -1   4  19 162.759 70.5973  25
   1   4 -19 204.428 72.6616  69
   1   4 -19 173.245 87.0557  76
  -1   4  19 210.766 76.4754  77
  -1   4  19 181.022 60.4033  79
  -1   4  19 76.1227 84.1845  64
  -1  -4  19 252.835 82.1559  41
   1   4 -19 241.941 79.1462  57
   1   4 -19 79.3661 68.5703  59
  -1  -4  19 201.715 84.8784  49
  -1  -4  19 169.697 75.9558  27
  -1  -4  19 136.294 73.0243  33
  -1   4  19 92.5210 79.0776  36
  -1   4  19 155.315 77.1510  27
   1   4 -18 564.960 152.763  15
   1  -4 -18 1003.89 200.026  15
  -1  -4  18 1084.60 164.840  14
   1  -4 -18 946.049 165.386  17
   1  -4 -18 724.441 180.467  10
   1   4 -18 1016.52 175.604  13
   1  -4 -18 1041.79 176.412  13
   1  -4 -18 1289.78 203.240  16
  -1  -4  18 1086.12 172.457  11
  -1  -4  18 1545.18 214.510   6
  -1   4  18 867.684 172.909   7
  -1   4  18 941.056 77.1785 109
  -1   4  18 1044.88 81.7819 113
   1   4 -18 978.848 127.848  96
  -1  -4  18 834.101 167.543  21
   1  -4 -18 971.623 199.199  20
   1   4 -18 865.245 203.608  20
   1  -4 -18 1030.73 104.963  26
  -1   4  18 953.513 101.735  25
  -1   4  18 1062.02 103.808  77
  -1   4  18 1049.70 116.258  64
   1   4 -18 1032.60 117.644  76
   1   4 -18 1206.06 105.989  69
  -1   4  18 1008.00 94.8555  79
  -1  -4  18 961.056 109.051  41
   1   4 -18 1019.66 105.679  57
  -1  -4  18 906.193 114.112  49
   1   4 -18 977.747 99.8523  59
  -1  -4  18 945.423 99.4346  27
  -1   4  18 943.953 107.395  36
  -1  -4  18 890.209 101.059  33
  -1   4  18 1012.91 108.102  27
   1   4 -18 920.546 93.7665  26
   1   4 -17-19.3399 110.005  15
   1  -4 -17-65.3847 120.830  15
   1  -4 -17 23.6883 138.066  10
  -1  -4  17 15.9941 101.712  14
   1  -4 -17 19.6579 104.592  17
   1   4 -17-56.8221 102.206  13
   1  -4 -17-79.3988 112.905  13
   1  -4 -17 67.5769 116.376  16
  -1  -4  17-39.3131 108.975  11
  -1   4  17-95.4591 139.492   7
  -1  -4  17 134.892 129.466   6
  -1   4  17-3.41370 41.7581 109
  -1   4  17 24.4242 43.2541 113
   1   4 -17 99.9866 78.8312  88
   1   4 -17-27.8125 90.4028  96
  -1   4  17 34.0819 64.2140  25
   1  -4 -17-64.5859 123.976  20
   1  -4 -17 49.2706 68.0727  26
  -1  -4  17-18.9269 100.703  21
  -1  -4  17 56.2071 94.5701  22
   1   4 -17 92.3147 143.801  20
   1   4 -17-17.4700 60.4694  26
   1   4 -17 42.2134 64.3721  69
  -1   4  17 45.5027 62.1791  77
  -1   4  17-6.56101 80.4741  64
  -1   4  17-4.35510 52.8400  79
   1   4 -17 6.18107 76.4229  76
   1   4 -17 24.7054 66.3595  59
   1   4 -17-32.0611 72.7234  57
  -1  -4  17-40.5076 80.2890  41
  -1  -4  17-30.3773 82.1414  49
  -1  -4  17-37.8644 65.4488  33
  -1  -4  17-25.8125 62.9794  27
  -1   4  17 5.49597 72.4758  27
  -1   4  17-23.7966 72.7730  36
  -1  -4  16 15533.2 728.553  11
  -1  -4  16 14820.0 689.449  14
   1  -4 -16 14716.7 742.256  16
   1  -4 -16 13523.8 709.283  17
   1   4 -16 13523.1 696.052  13
   1  -4 -16 15151.9 725.227  13
   1   4 -16 14642.0 717.152  15
   1  -4 -16 13568.8 738.244  10
  -1  -4  16 13855.7 650.575   8
  -1   4  16 15626.7 727.863   7
  -1  -4  16 15713.5 760.308   6
  -1   4  16 14575.4 559.056 109
  -1   4  16 14208.1 571.053 117
   1   4 -16 14467.5 600.397  96
   1   4 -16 14584.7 587.703  88
   1   4 -16 13679.0 736.912  20
  -1  -4  16 13809.1 671.262  22
   1  -4 -16 13977.5 722.809  20
  -1   4  16 15971.5 591.781  25
  -1  -4  16 13708.7 705.065  21
   1   4 -16 14065.6 578.969  69
   1   4 -16 14361.8 590.387  76
  -1   4  16 15158.3 581.485  77
  -1   4  16 14989.1 573.725  79
  -1   4  16 15855.6 600.572  64
  -1  -4  16 14059.1 571.048  42
   1   4 -16 13909.2 575.062  59
   1   4 -16 14118.5 579.441  57
  -1  -4  16 14414.4 587.588  41
   1  -4 -16 14021.0 575.804  26
  -1   4  16 14547.9 590.328  36
  -1   4  16 13186.9 579.126  27
  -1  -4  16 14321.8 580.982  27
  -1  -4  16 14236.7 580.752  33
   1   4 -16 13633.5 568.920  26
   1   4 -15 1484.34 188.589  15
  -1  -4  15 1850.74 187.524  14
   1  -4 -15 1575.88 211.274  16
   1  -4 -15 1309.67 184.116  17
   1  -4 -15 1822.46 224.862  10
   1   4 -15 1362.17 175.891  13
  -1  -4  15 1456.47 187.625  11
  -1  -4  15 1575.22 168.015   8
  -1  -4  15 1563.49 214.290   6
  -1   4  15 1948.43 206.715   7
  -1   4  15 1538.31 105.275 117
   1   4 -15 1398.60 131.477  96
   1   4 -15 1679.80 128.080  88
  -1  -4  15 1396.41 180.534  21
   1  -4 -15 1728.89 213.003  20
  -1  -4  15 1757.84 180.192  22
  -1   4  15 1631.13 124.246  25
   1   4 -15 1264.59 213.181  20
  -1   4  15 1503.65 122.283  24
  -1   4  15 1649.07 127.364  64
  -1   4  15 1568.93 114.150  77
   1   4 -15 1634.05 124.638  76
  -1   4  15 1523.12 104.643  79
   1   4 -15 1679.07 114.736  69
  -1  -4  15 1507.58 105.016  42
   1   4 -15 1598.57 111.242  59
   1   4 -15 1465.99 113.274  57
  -1  -4  15 1163.49 113.852  41
  -1   4  15 1299.70 117.006  27
  -1   4  15 1596.01 124.427  36
  -1  -4  15 1327.65 113.765  27
  -1  -4  14 1190.67 193.114   6
   1   4 -14 879.737 169.509   9
  -1   4  14 1511.64 180.638   7
  -1   4  14 1055.12 101.624  36
  -1  -4  14 894.967 95.1228  27
  -1   4  14 1142.49 102.976  27
   1   4 -14 1177.81 115.222  96
  -1   4  14 1269.13 109.819  64
  -1   4  14 1144.75 86.3466  79
   1   4 -14 1118.86 93.9594  69
   1   4 -14 1209.21 171.382  15
  -1  -4  14 1106.89 153.853  14
   1  -4 -14 884.987 168.127  17
   1  -4 -14 803.747 173.363  10
   1   4 -14 1167.94 160.866  13
   1  -4 -14 833.762 163.081  16
  -1  -4  14 1173.77 173.248  11
   1   4 -14 1105.09 91.5701  59
   1   4 -14 1195.94 97.6896  57
  -1  -4  14 871.546 148.498  22
  -1  -4  14 1408.59 173.830  21
  -1   4  14 1139.24 106.376  24
  -1   4  14 1274.57 105.782  25
   1  -4 -14 1096.76 178.152  20
   1   4 -14 875.465 177.820  20
  -1   4  13 16.7341 92.7743   7
  -1  -4  13 18.9626 109.200   6
   1   4 -13 67.1241 107.779   9
  -1   4  13 26.8000 53.8965   1
  -1   4  13-25.1027 62.7288  24
  -1   4  13 83.5719 60.7828  25
  -1  -4  13 73.9854 87.2657  21
   1  -4 -13-49.3322 108.677  20
  -1  -4  13-13.5420 88.6652  22
   1   4 -13 72.6867 116.711  20
  -1  -4  13-13.6152 58.2985  27
  -1   4  13 40.4232 62.1440  36
  -1   4  13 4.62060 59.2086  27
  -1   4  13-81.1557 63.4439  64
   1   4 -13 24.4035 50.9500  69
   1   4 -13 12.4326 54.7781  57
  -1  -4  13 153.883 95.1035  14
   1   4 -13-60.0642 102.849  15
   1  -4 -13-70.2583 130.264  10
   1  -4 -13-17.3061 99.6605  17
   1   4 -13-14.1172 86.1112  13
   1  -4 -13 176.852 123.202  16
  -1   4  12 13317.5 572.901  21
  -1  -4  12 14454.7 655.105  22
   1   4 -12 14513.9 687.045  20
  -1   4  12 13837.0 556.821  24
   1  -4 -12 14618.6 669.205  20
  -1  -4  12 13792.0 651.127  21
  -1   4  12 14829.4 559.728  36
   1   4 -12 13232.5 540.418  30
  -1   4  12 13139.9 550.217  27
  -1   4  12 15007.3 564.087  64
  -1   4  12 14095.4 604.169   1
   1   4 -12 12382.8 620.209   1
  -1  -4  12 14256.3 695.096   6
  -1  -4  12 13308.6 628.465  14
   1   4 -12 14096.4 641.968  13
   1  -4 -12 13965.6 675.206  17
   1  -4 -12 12898.2 663.395  10
   1  -4 -12 14832.6 681.247  16
   1   4 -12 13306.8 649.346  15
  -1   4  11 516.759 71.0790  21
   1  -4 -11 410.204 117.864  20
  -1  -4  11 450.384 112.933  22
  -1  -4  11 408.805 105.463  21
  -1   4  11 478.180 74.9180  24
   1   4 -11 377.140 122.793  20
   1   4 -11 465.688 98.6218   1
  -1  -4  11 564.096 143.608   6
  -1   4  11 576.161 94.6035   1
   1   4 -11 435.581 117.638  15
  -1  -4  11 370.878 107.880  14
   1  -4 -11 377.626 122.131  17
   1  -4 -11 508.642 129.217  10
   1   4 -11 409.146 104.446  13
  -1   4  11 587.789 77.5090  36
  -1  -4  10 3703.72 243.367  14
   1   4 -10 3702.56 240.428  13
  -1  -4  10 3761.36 273.456  11
   1  -4 -10 3714.60 273.047  17
   1  -4 -10 3579.06 261.783  10
   1   4 -10 3385.87 247.284  15
  -1   4  10 3868.79 234.481   1
   1   4 -10 4103.53 254.651   1
  -1  -4  10 3627.96 288.333   6
  -1   4  10 4096.45 203.809  21
  -1  -4  10 3671.68 265.203  22
  -1  -4  10 3467.40 244.255  21
   1   4  -9 402.542 100.752  15
  -1  -4   9 694.597 112.488  14
  -1  -4   9 605.726 137.180  11
   1  -4  -9 494.511 118.459  10
   1   4  -9 736.904 108.800  13
   1  -4  -9 700.611 133.939  17
  -1   4   9 726.534 131.516   7
   1   4  -9 691.842 118.467   1
  -1   4   9 621.387 99.6021   1
  -1  -4   9 599.630 148.941   6
  -1   4   9 883.415 82.6343  21
  -1  -4   9 574.317 105.449  21
  -1  -4   9 775.134 137.291  22
  -1  -4   8 21524.5 866.935  14
  -1  -4   8 20831.6 904.330  11
   1   4  -8 18864.7 846.617  13
   1  -4  -8 21750.6 914.046  17
   1  -4  -8 19926.6 873.185  10
  -1   4   8 21645.5 875.059  12
  -1   4   8 22977.5 914.872   7
   1   4  -8 22036.6 893.101   1
  -1   4   8 22618.8 880.941   1
  -1  -4   8 20472.9 919.429   6
  -1   4   8 20891.5 822.083  21
  -1  -4   8 21845.9 899.765  22
  -1  -4   8 19385.5 864.641  21
  -1  -4   7 3840.24 229.219  14
  -1  -4   7 4068.87 268.070  11
  -1   4   7 3788.16 235.088  12
   1   4  -7 3384.63 216.337  13
   1  -4  -7 3870.82 253.171  16
   1  -4  -7 4510.24 281.575  17
   1  -4  -7 3695.04 238.797  10
  -1   4   7 3853.99 241.099   1
  -1  -4   7 3622.67 273.057   6
  -1   4   7 4612.72 274.632   7
   1   4  -7 4073.21 260.336   1
   1  -4  -7 3860.27 203.790  22
  -1  -4   7 3413.63 224.973  21
  -1   4   7 3730.77 195.839  21
  -1  -4   6 31689.4 1237.08  14
   1   4  -6 28261.9 1215.00  13
   1  -4  -6 33089.8 1289.62  17
   1  -4  -6 33654.8 1275.25  16
  -1   4   6 32595.2 1244.28  12
   1  -4  -6 31580.3 1239.63  10
   1   4  -6 31887.5 1274.81   2
   1   4  -6 33859.6 1286.74   1
  -1   4   6 33846.7 1270.86   1
  -1   4   6 32561.9 1281.73   7
  -1  -4   6 32061.2 1300.10   6
   1  -4  -6 31544.6 1220.28  22
  -1  -4   6 28916.5 1232.59  21
  -1  -4   5-7.41565 76.3667  14
  -1   4   5 126.718 81.0334  12
   1   4  -5 83.3631 64.7464  13
   1  -4  -5 83.6600 99.1222  17
   1  -4  -5 93.7787 86.4268  16
   1  -4  -5 58.1842 71.3897  10
   1   4  -5 33.5201 97.9695   2
   1   4  -5 45.5284 85.6745   1
  -1   4   5 55.6921 104.609   7
  -1  -4   5 12.7201 112.110   6
  -1   4   5 20.7327 87.9818   1
  -1  -4   5 71.7332 61.2444  21
   1  -4  -5 93.7121 72.8075  22
   1  -4  -4 15969.8 652.576  10
  -1  -4   4 15739.8 658.792  14
   1   4  -4 14398.7 633.343  13
  -1   4   4 15215.0 655.818  12
  -1   4   4 17276.5 704.251   7
   1   4  -4 17122.5 712.127   1
   1   4  -4 15317.9 693.357   7
  -1   4   4 18570.2 708.573   1
  -1  -4   4 16532.2 720.761   6
   1   4  -4 16431.5 707.590   2
  -1  -4   4 15381.0 648.488  21
   1  -4  -4 17282.7 671.817  22
  -1  -4   3 4530.54 238.022  14
  -1   4   3 4533.31 236.228  12
  -1  -4   3 4607.92 290.632   6
   1   4  -3 4651.80 284.182   1
  -1   4   3 4727.14 275.159   1
   1   4  -3 4620.86 284.235   2
   1   4  -3 4326.80 273.929   7
  -1   4   3 4548.78 269.105   7
  -1  -4   3 4317.70 223.166  21
   1  -4  -3 4749.69 258.508  22
  -1  -4   2 147073. 5330.81  14
  -1   4   2 138888. 5320.57  12
   1   4  -2 148730. 5389.46   2
  -1   4   2 159943. 5376.65   7
  -1  -4   2 151774. 5394.82   6
   1   4  -2 150067. 5396.99   1
   1   4  -2 147058. 5384.57   7
  -1  -4   2 132643. 5305.49  21
   1  -4  -2 156270. 5368.16  22
  -1  -4   1 1116.14 88.4264  12
  -1  -4   1 1272.57 109.146  14
   1  -4  -1 1673.58 160.308  17
  -1   4   1 1198.30 102.691  12
   1   4  -1 1175.06 157.555   2
   1   4  -1 1324.30 152.885   1
  -1   4   1 1483.09 137.657   7
   1   4  -1 1384.70 152.682   7
   1  -4  -1 1397.45 150.254  22
  -1  -4   0 52843.8 1989.79  14
   1  -4   0 61507.1 2060.73  17
  -1   4   0 47503.7 1967.35  12
  -1   4   0 53779.6 2044.24   1
   1   4   0 53951.2 2054.16   1
  -1   4   0 58006.9 2026.14   7
   1   4   0 53039.9 2047.33   2
   1   4   0 52288.9 2049.86   7
   1  -4   0 55801.3 2040.16  22
  -1   4  -1 644.108 67.0499  12
   1  -4   1 642.362 114.268  17
  -1   4  -1 566.346 114.285   1
   1   4   1 540.773 121.850   7
  -1   4  -1 532.660 84.3774   7
  -1   4  -1 551.556 57.9804   9
   1   4   1 487.271 102.063  19
   1  -4   1 561.052 121.979  22
  -1   4  -2 690.360 115.987  18
   1  -4   2 887.433 123.245  17
  -1   4  -2 732.134 61.3897  12
  -1   4  -2 725.124 118.491   1
   1   4   2 549.718 125.129   7
  -1   4  -2 616.468 88.6504   7
  -1   4  -2 617.075 69.9993   9
   1   4   2 670.895 107.663  19
   1  -4   2 1051.02 138.913  22
   1  -4   3 679.406 113.388  17
  -1  -4  -3 597.650 70.1911  10
  -1   4  -3 592.843 50.4987  12
  -1   4  -3 611.926 113.746  18
   1   4   3 636.985 124.919   7
  -1   4  -3 711.848 81.8649   9
   1   4   3 888.883 127.100   1
  -1   4  -3 731.249 115.326   1
  -1   4  -3 849.985 93.4116   7
   1   4   3 723.642 126.742   2
   1   4   3 768.323 113.671  19
   1  -4   3 765.979 126.232  22
   1  -4   4 49482.4 1923.27  14
  -1  -4  -4 48424.2 1928.44  10
   1  -4   4 55637.0 1990.78  17
   1   4   4 53122.4 2024.98   7
  -1   4  -4 50994.5 1936.39   7
   1   4   4 55000.4 2008.82   1
   1   4   4 53948.6 2002.62   2
   1  -4   4 52141.1 2024.12   6
  -1   4  -4 51866.4 1944.34   9
  -1   4  -4 53933.3 1995.08   1
   1   4   4 52138.0 1976.08  19
   1  -4   4 52392.8 2004.16  22
  -1   4  -4 51608.0 1984.20  18
   1  -4   5 13881.1 589.569  14
  -1  -4  -5 13982.3 597.161  10
   1   4   5 15476.8 683.478   7
   1   4   5 15615.0 654.207   2
   1  -4   5 14432.0 677.190   6
   1   4   5 15965.8 662.672   1
  -1   4  -5 15962.2 650.095   1
  -1   4  -5 14646.8 613.040   9
  -1   4  -5 13306.0 578.852   7
  -1   4  -5 15503.3 648.382  18
   1  -4   5 15153.1 660.833  22
   1   4   5 14761.3 632.979  19
   1  -4   6 57.2007 57.1968  14
  -1   4  -6 21.2122 88.4815  18
  -1  -4  -6 109.360 70.6497  10
  -1   4  -6 139.487 101.914  13
   1   4   6 42.8373 85.0877   2
  -1   4  -6 32.5723 71.4104   9
  -1   4  -6 62.6919 79.7630   1
   1   4   6 22.6510 73.4785   1
   1  -4   6-42.3474 117.061   6
   1   4   6 96.3586 80.3919  19
   1  -4   7 7643.63 379.457  14
  -1   4  -7 9047.39 368.980  10
  -1   4  -7 7908.67 426.263  13
  -1  -4  -7 8373.06 398.349  10
  -1   4  -7 8043.02 400.143   9
   1   4   7 8299.83 424.043   1
  -1   4  -7 8431.74 416.176   1
   1  -4   7 8737.35 462.942   6
  -1   4  -7 8327.29 423.728  18
   1   4   7 8792.41 415.971  19
   1  -4   8 5640.74 312.857  14
  -1  -4  -8 6278.86 304.697   9
  -1   4  -8 6363.47 300.737  10
  -1  -4  -8 6396.08 335.421  10
  -1   4  -8 6871.19 369.936  13
  -1  -4  -8 6740.66 346.059  17
  -1   4  -8 6117.08 364.800  15
   1   4   8 6279.04 343.659   1
   1  -4   8 6677.78 391.874   6
  -1   4  -8 6353.22 341.208   9
  -1   4  -8 6614.62 342.046   1
   1  -4   8 6837.25 370.429  22
  -1  -4  -8 6371.22 309.483  22
   1   4   8 6383.03 341.925  19
  -1   4  -8 6277.31 354.660  18
  -1   4  -9 56.4134 106.131  15
  -1   4  -9-12.2613 87.5380  18
  -1   4  -9-14.1455 60.3618  10
  -1  -4  -9 97.3157 89.1387  10
  -1  -4  -9 86.8840 77.5398  17
  -1   4  -9-41.8556 94.7436  13
  -1  -4  -9-24.4835 80.9169  16
   1  -4   9 107.592 69.3809  14
   1   4   9-15.8966 95.9154   7
  -1  -4  -9 72.0825 54.6438   9
   1  -4   9-31.6777 116.607   6
  -1   4  -9 33.7875 75.8118   9
   1   4   9 157.600 83.4982   1
  -1   4  -9 70.7436 74.4111   1
   1   4   9 11.1717 84.6724  19
   1  -4   9 13.1191 89.0901  22
   1  -4  10 7001.39 360.588  14
  -1   4 -10 6689.32 340.151  10
  -1  -4 -10 7752.49 396.392  16
  -1  -4 -10 7264.32 385.671  10
  -1  -4 -10 6932.01 370.049  17
  -1   4 -10 7439.71 408.851  13
  -1   4 -10 7012.65 409.728  15
  -1  -4 -10 6630.41 335.967   9
   1   4  10 6693.48 364.161   1
   1   4  10 7449.48 426.105   7
  -1   4 -10 7400.69 363.698   1
   1  -4  10 6560.59 414.827   6
  -1   4 -10 6437.93 379.650   9
  -1   4 -10 7818.66 400.507  18
   1  -4  10 7492.48 399.327  22
   1   4  10 7704.90 389.154  19
  -1   4 -11 77.6788 65.3883   1
  -1   4 -11 80.8479 96.9743   9
   1   4  11 99.4947 73.7693   1
  -1  -4 -11 115.934 72.6256   9
   1   4  11 102.711 103.302   7
   1  -4  11-17.2940 108.897   6
  -1  -4 -11 75.5856 107.076  20
   1   4  11-37.4444 93.9446  19
   1  -4  11 138.668 100.571  22
  -1   4 -11 56.5684 45.5832  40
   1   4  11 9.26176 65.3619  27
  -1   4 -11 78.7482 48.4488  31
   1  -4  11 39.5884 55.8526  28
   1  -4  11 106.860 62.0184  66
  -1   4 -11 17.5942 46.5669  67
   1   4  11 85.6356 62.8162  64
  -1   4 -11 75.9531 46.8550  62
  -1   4 -11 79.3322 44.9952  58
   1  -4  11 4.85867 60.2747  42
  -1   4 -11 48.6359 108.154  15
  -1   4 -11 80.8781 65.6979  10
  -1  -4 -11 40.1188 89.2235  10
   1  -4  11 21.4741 76.6791  14
  -1   4 -11 54.4481 94.8534  18
  -1  -4 -11 95.6707 86.9450  16
  -1  -4 -11 113.944 81.3697  17
   1  -4  11 95.0318 53.8201  17
   1  -4  11 78.4674 82.3630  11
  -1   4 -12 9308.41 490.582   9
   1   4  12 9089.48 511.578   7
   1  -4  12 9236.34 515.419   6
   1   4  12 8588.35 441.949   1
  -1   4 -12 9486.32 484.413  18
   1  -4  12 9397.08 380.913  23
   1   4  12 9722.58 477.682  19
  -1   4 -12 9490.33 497.238  20
   1  -4  12 10065.2 490.956  22
  -1  -4 -12 10030.4 512.782  20
   1   4  12 9129.82 384.923  24
   1  -4  12 8864.03 386.659  28
  -1   4 -12 9281.61 377.945  31
   1   4  12 9439.14 394.287  27
   1  -4  12 9064.71 392.387  27
   1  -4  12 9480.15 391.497  66
   1   4  12 9841.92 399.028  64
   1   4  12 9351.99 394.863  72
  -1   4 -12 8862.40 374.344  67
  -1   4 -12 9134.51 376.289  48
  -1   4 -12 8949.99 377.560  58
   1  -4  12 8915.38 391.366  42
  -1   4 -12 9026.94 377.103  40
   1  -4  12 9710.41 480.024  11
   1  -4  12 9410.97 457.799  14
  -1   4 -12 8438.32 434.457  10
  -1  -4 -12 9590.38 494.091  10
  -1  -4 -12 9224.54 454.914  17
  -1  -4 -12 9444.94 486.552  16
  -1   4 -12 8553.25 501.031  15
   1  -4  13 5578.96 369.859   6
  -1   4 -13 4917.59 336.225   9
   1   4  13 5133.74 352.399   7
   1  -4  13 4384.81 233.392  28
   1   4  13 4738.47 239.801  27
  -1   4 -13 5046.92 218.582  30
  -1   4 -13 5309.64 230.764  31
   1  -4  13 4795.88 224.581  29
   1   4  13 4849.88 236.012  24
   1  -4  13 5289.50 327.989  22
   1  -4  13 5051.47 231.054  23
  -1   4 -13 5100.34 347.460  20
  -1   4 -13 4601.11 318.037  18
   1   4  13 4718.57 229.347  25
  -1  -4 -13 5449.42 355.991  20
   1   4  13 4871.23 313.141  19
   1   4  13 5436.24 245.428  72
   1  -4  13 5038.34 241.159  66
   1   4  13 5839.81 256.219  64
  -1   4 -13 4796.67 226.088  40
  -1   4 -13 5136.42 227.956  58
   1  -4  13 4731.61 242.167  42
  -1   4 -13 4993.12 226.645  48
  -1  -4 -13 5025.67 338.859  15
   1  -4  13 5286.85 309.753  14
  -1  -4 -13 4859.32 335.218  10
  -1   4 -13 4713.45 289.857  10
  -1   4 -13 4578.41 340.944  15
   1  -4  13 4769.81 313.583  11
  -1  -4 -13 5394.20 333.818  16
   1  -4  14 10251.2 513.725  11
  -1  -4 -14 10361.9 551.820  15
   1  -4  14 10527.9 513.030  14
  -1  -4 -14 9991.08 549.929  10
  -1  -4 -14 10652.1 537.823  16
  -1   4 -14 9549.90 555.011  15
   1  -4  14 10419.5 568.234   6
   1   4  14 10126.3 559.037   7
  -1   4 -14 10176.3 542.333   9
   1   4  14 10025.6 431.467 111
   1   4  14 10011.1 437.400  84
   1   4  14 9853.27 435.995  86
   1   4  14 10071.3 416.746  98
   1   4  14 10095.5 415.923  92
   1  -4  14 10439.7 416.620  23
   1  -4  14 10434.9 521.924  22
  -1   4 -14 8786.46 535.242  20
  -1   4 -14 10401.9 533.721  18
   1   4  14 9211.13 412.013  25
   1   4  14 10535.0 520.516  19
   1   4  14 9735.84 420.966  24
  -1  -4 -14 10023.7 554.258  20
   1   4  14 10538.5 432.549  72
   1  -4  14 10290.8 428.203  66
   1   4  14 10987.5 442.569  64
  -1   4 -14 9839.80 436.377  76
   1  -4  14 10263.4 432.453  42
  -1   4 -14 10476.6 417.504  48
  -1   4 -14 10525.1 416.393  58
  -1   4 -14 10128.6 416.676  40
   1  -4  14 9531.40 426.592  41
   1  -4  14 9438.66 419.635  28
   1   4  14 10568.9 432.797  27
  -1  -4 -15 4125.09 322.770  15
  -1  -4 -15 4109.93 323.748  10
   1  -4  15 4707.58 297.968  14
  -1  -4 -15 3736.97 297.531  16
   1  -4  15 4065.20 282.350  11
  -1   4 -15 3936.85 330.596  15
   1   4  15 4291.10 323.338   7
   1  -4  15 3493.73 314.092   6
  -1   4 -15 4198.04 318.664   9
   1   4  15 3663.50 189.957 113
   1   4  15 3763.49 215.520 111
   1   4  15 4178.68 202.308  92
   1  -4  15 4090.33 197.546  87
   1   4  15 4018.36 200.154  98
   1   4  15 3942.51 223.951  84
   1   4  15 4003.95 207.368  24
   1  -4  15 4069.23 200.501  23
  -1   4 -15 3911.60 316.041  20
   1  -4  15 4286.14 288.192  22
   1   4  15 3715.39 195.731  25
   1   4  15 3745.53 281.453  19
  -1  -4 -15 3932.30 323.743  20
  -1   4 -15 3927.68 294.189  18
   1   4  15 4480.09 215.505  72
   1   4  15 3876.67 218.030  64
  -1   4 -15 3897.88 224.985  76
  -1   4 -15 4440.24 202.564  62
  -1   4 -15 4117.57 200.689  48
  -1   4 -15 4491.28 205.300  40
   1  -4  15 3674.43 208.701  41
  -1   4 -15 4306.89 200.109  58
   1  -4  15 4041.68 214.415  42
   1  -4  15 4259.33 210.895  28
  -1   4 -16 1778.82 223.078  15
   1  -4  16 1554.01 182.305  14
  -1  -4 -16 1898.26 229.334  15
  -1   4 -16 1541.57 187.975  18
  -1  -4 -16 1864.94 232.670  10
   1  -4  16 1636.19 175.072  11
  -1  -4 -16 1891.06 208.861  16
  -1   4 -16 1449.20 199.876   9
   1   4  16 1515.01 203.349   7
   1  -4  16 1943.76 232.270   6
   1   4  16 1617.16 109.913 113
   1   4  16 1542.33 134.353 111
   1  -4  16 1758.67 103.729  93
   1   4  16 1808.88 119.897  98
   1   4  16 1700.43 119.107  92
   1   4  16 1680.13 114.762  79
   1  -4  16 1575.10 113.005  87
   1   4  16 1675.30 144.751  84
   1  -4  16 1668.58 113.032  23
  -1  -4 -16 1513.79 218.015  20
   1  -4  16 1531.93 177.002  22
   1   4  16 1470.15 181.891  19
   1   4  16 1810.84 115.897  25
  -1   4 -16 1112.00 191.582  20
   1   4  16 1660.73 123.354  24
  -1   4 -16 1874.60 118.694  62
   1   4  16 1762.83 125.530  72
   1   4  16 2025.07 148.032  64
  -1   4 -16 1615.35 141.215  76
   1  -4  16 1736.02 123.157  49
  -1   4 -16 1821.93 119.587  48
  -1   4 -16 1753.83 116.638  58
   1  -4  16 1701.80 129.731  42
  -1   4 -16 1895.06 120.956  40
   1  -4  16 1876.77 133.144  41
   1  -4  16 1362.76 117.327  28
   1  -4  16 1674.74 126.553  33
  -1   4 -17 1701.13 225.224  15
  -1  -4 -17 1433.26 206.045  15
  -1   4 -17 1243.52 179.125  18
   1  -4  17 1596.37 185.941  14
  -1  -4 -17 1499.72 221.979  10
  -1  -4 -17 1243.45 187.863  16
   1   4  17 1453.56 195.231   7
  -1   4 -17 1343.93 197.418   9
   1  -4  17 1320.51 201.599   6
   1   4  17 1385.13 132.470 111
   1   4  17 1390.80 103.646 113
   1  -4  17 1408.05 95.2166  93
   1   4  17 1546.54 118.716  97
   1  -4  17 1444.19 110.222  87
   1   4  17 1511.31 111.814  98
   1   4  17 1550.26 114.595  92
   1  -4  17 1803.24 113.471  23
   1   4  17 1383.67 175.252  19
  -1  -4 -17 1625.14 230.485  20
   1  -4  17 1345.14 161.869  22
  -1   4 -17 1426.03 210.680  20
   1   4  17 1208.15 114.137  24
   1   4  17 1402.08 133.090  64
  -1   4 -17 1665.13 113.106  62
   1  -4  17 1555.68 110.325  74
   1   4  17 1544.89 116.242  72
  -1   4 -17 1291.99 137.942  76
   1  -4  17 1397.66 122.517  41
   1  -4  17 1272.05 124.958  42
   1  -4  17 1535.13 117.221  49
  -1   4 -17 1619.95 116.390  40
  -1   4 -17 1529.03 112.969  48
   1  -4  17 1377.61 114.661  28
   1  -4  17 1573.25 120.888  33
  -1   4 -17 1572.78 112.106  31
  -1  -4 -18 6786.96 455.781  15
   1  -4  18 6413.32 396.378  14
  -1  -4 -18 6068.04 447.914  10
  -1  -4 -18 5906.28 415.957  16
  -1   4 -18 6192.57 453.012  15
   1   4  18 5603.83 406.614   7
   1  -4  18 6814.93 453.115   6
  -1   4 -18 6444.07 440.518   9
   1   4  18 6440.97 293.532 113
   1   4  18 6327.79 319.990 111
   1   4  18 7065.91 302.599  98
   1  -4  18 6766.84 300.090  87
   1  -4  18 6751.83 285.611  93
   1   4  18 7275.49 306.292  97
   1   4  18 6600.56 301.894  92
  -1  -4 -18 6484.76 458.361  20
   1  -4  18 7486.26 302.675  23
  -1   4 -18 5440.32 384.594  18
  -1   4 -18 6170.40 440.647  20
   1  -4  18 6045.93 373.936  22
   1   4  18 6620.50 403.696  19
   1   4  18 6439.23 304.839  24
   1   4  18 6726.06 304.410  72
   1  -4  18 7074.15 299.314  74
  -1   4 -18 6779.35 332.026  76
   1   4  18 7007.61 328.685  64
  -1   4 -18 6373.96 299.103  62
   1  -4  18 6848.51 289.330  61
   1   4  18 6449.54 313.220  77
   1  -4  18 7122.75 316.779  41
   1  -4  18 6857.25 305.176  49
  -1   4 -18 6805.02 304.917  48
   1  -4  18 7263.72 321.704  42
  -1   4 -18 6787.41 306.053  40
  -1   4 -18 6705.40 303.390  31
   1  -4  18 6650.78 302.809  28
   1  -4  18 6533.08 307.224  33
  -1  -4 -19 7906.36 512.653  15
  -1  -4 -19 7790.81 518.477  10
  -1   4 -19 7590.63 517.815  15
   1   4  19 6835.67 459.710   7
  -1   4 -19 7654.46 497.277   9
   1  -4  19 7985.54 507.777   6
   1   4  19 7666.39 371.698 111
   1   4  19 8021.42 341.381 105
   1   4  19 8299.56 348.894 113
   1   4  19 8894.20 356.982  97
   1  -4  19 8520.22 355.134  87
   1  -4  19 7854.20 335.649  93
   1   4  19 8054.19 354.358  92
   1   4  19 8137.75 351.868  98
   1   4  19 8009.68 355.645  24
   1  -4  19 9274.39 354.939  23
   1   4  19 7651.10 454.273  19
  -1  -4 -19 8839.29 542.507  20
  -1   4 -19 6974.20 492.631  20
   1   4  19 7821.39 366.365  77
   1  -4  19 8154.71 348.718  74
   1   4  19 8390.50 355.243  72
[truncated: 1,317,224 more chars]
