# Supplementary material for: An unexpected tautomer: synthesis and crystal structure of N-[6-amino-4-(methyl­sulfan­yl)-1,2-di­hydro-1,3,5-triazin-2-yl­idene]benzenesulfonamide
Source: Acta Crystallogr E Crystallogr Commun. 2024 Jan 9;80(Pt 2):120–4. doi: 10.1107/S2056989023011076 (PMC10848973; doi:10.1107/S2056989023011076)
Supplement: Supplementary file 2 [file e-80-00120-Isup2.hkl]

data_I                                                                          
_shelx_title ' elg_rst1 in P2(1)/n'                                             
_shelx_refln_list_code          4                                               
_shelx_F_calc_maximum      193.83                                               
_exptl_crystal_F_000       616.00                                               
_reflns_d_resolution_high  0.7822                                               
                                                                                
loop_                                                                           
 _space_group_symop_operation_xyz                                               
 'x, y, z'                                                                      
 '-x+1/2, y+1/2, -z+1/2'                                                        
 '-x, -y, -z'                                                                   
 'x-1/2, -y-1/2, z-1/2'                                                         
                                                                                
_cell_length_a     5.4483                                                       
_cell_length_b     9.0371                                                       
_cell_length_c    26.1141                                                       
_cell_angle_alpha  90.000                                                       
_cell_angle_beta   92.991                                                       
_cell_angle_gamma  90.000                                                       
                                                                                
_shelx_F_squared_multiplier     1.000                                           
                                                                                
loop_                                                                           
 _refln_index_h                                                                 
 _refln_index_k                                                                 
 _refln_index_l                                                                 
 _refln_F_squared_calc                                                          
 _refln_F_squared_meas                                                          
 _refln_F_squared_sigma                                                         
 _refln_observed_status                                                         
   2   0   0       1137.17       1133.50        16.46 o                         
   4   0   0        259.96        236.01         4.40 o                         
   6   0   0         58.54         54.08         2.00 o                         
   1   1   0       2290.92       2345.61        25.48 o                         
   2   1   0       1634.86       1781.54        19.48 o                         
   3   1   0         57.86         75.26         2.47 o                         
   4   1   0       1294.98       1263.14        11.62 o                         
   5   1   0        144.52        148.42         2.20 o                         
   6   1   0        762.84        769.43        10.98 o                         
   0   2   0       2373.91       2898.16        47.54 o                         
   1   2   0       3441.28       3661.66        42.77 o                         
   2   2   0        941.57       1055.90        10.95 o                         
   3   2   0       4619.60       4772.32        56.42 o                         
   4   2   0        289.40        301.18         3.01 o                         
   5   2   0        979.29        941.88         9.68 o                         
   6   2   0        335.53        325.19         3.88 o                         
   1   3   0         25.56         14.81         0.91 o                         
   2   3   0         99.80         93.87         1.94 o                         
   3   3   0        793.17        811.04         8.87 o                         
   4   3   0        568.49        537.03         4.69 o                         
   5   3   0          4.99          5.48         0.76 o                         
   6   3   0        155.93        166.51         2.24 o                         
   0   4   0        823.99        822.33        16.64 o                         
   1   4   0       2198.68       2506.28        45.83 o                         
   2   4   0        635.38        542.22         7.29 o                         
   3   4   0          8.97          6.67         0.65 o                         
   4   4   0          2.97          5.28         0.61 o                         
   5   4   0       1454.25       1477.11        13.50 o                         
   6   4   0        139.85        141.17         2.55 o                         
   1   5   0       4731.71       4969.45        72.84 o                         
   2   5   0        628.25        652.85         8.65 o                         
   3   5   0        185.31        181.89         2.31 o                         
   4   5   0        125.29        146.53         1.84 o                         
   5   5   0        147.53        142.69         2.33 o                         
   6   5   0          1.11          2.98         0.53 o                         
   0   6   0       1838.10       1841.67        25.54 o                         
   1   6   0       2499.16       2510.01        24.91 o                         
   2   6   0         51.27         66.55         1.13 o                         
   3   6   0         25.78         23.87         0.82 o                         
   4   6   0        272.43        265.30         3.03 o                         
   5   6   0          9.92          8.74         0.69 o                         
   1   7   0        601.06        601.50         5.82 o                         
   2   7   0        652.91        622.02         5.22 o                         
   3   7   0          0.88          2.28         0.70 o                         
   4   7   0        143.28        141.17         2.15 o                         
   5   7   0         48.33         46.34         1.46 o                         
   0   8   0       6094.26       6310.72        67.57 o                         
   1   8   0          1.49          2.96         0.90 o                         
   2   8   0        138.39        147.66         2.04 o                         
   3   8   0        167.81        166.91         2.10 o                         
   4   8   0         55.00         48.79         1.26 o                         
   1   9   0        216.87        226.07         2.79 o                         
   2   9   0        571.03        559.30         7.35 o                         
   3   9   0        189.06        213.41         2.93 o                         
   4   9   0        230.82        223.16         3.25 o                         
   0  10   0        392.34        384.88        13.20 o                         
   1  10   0        286.01        298.08         5.34 o                         
   2  10   0        560.32        584.88         7.23 o                         
   3  10   0        126.43        133.44         1.85 o                         
   1  11   0         95.28         99.24         4.36 o                         
   2  11   0         81.07         85.12         3.83 o                         
  -5   0   1        378.00        373.53         5.34 o                         
  -3   0   1       1378.21       1321.78        21.47 o                         
  -1   0   1        273.38        251.76         3.69 o                         
   1   0   1      11677.97      11917.43       174.75 o                         
   3   0   1        201.56        247.00         6.69 o                         
   5   0   1       1649.96       1634.85        21.65 o                         
  -6   1   1        433.74        442.58         5.54 o                         
  -5   1   1        232.90        232.93         2.90 o                         
  -4   1   1       2569.84       2527.58        20.79 o                         
  -3   1   1         31.88         35.41         1.64 o                         
  -2   1   1        430.07        500.33         5.87 o                         
  -1   1   1         65.87         74.54         1.49 o                         
   0   1   1        399.37        468.71         5.39 o                         
   1   1   1       2038.16       2022.75        26.39 o                         
   2   1   1       1082.82       1017.69        11.33 o                         
   3   1   1        259.07        273.12         5.20 o                         
   4   1   1        274.66        267.56         2.86 o                         
   5   1   1          0.89          0.90         0.80 o                         
   6   1   1       1337.54       1310.53        15.72 o                         
  -6   2   1         89.53         83.21         1.41 o                         
  -5   2   1        789.34        788.80         7.50 o                         
  -4   2   1         55.17         48.12         0.94 o                         
  -3   2   1        912.65        944.83        11.54 o                         
  -2   2   1        394.52        381.95         4.94 o                         
  -1   2   1        808.69        932.14        10.56 o                         
   0   2   1      13957.98      13693.27       148.62 o                         
   1   2   1          1.40          3.29         0.73 o                         
   2   2   1        327.92        255.89         3.51 o                         
   3   2   1         47.28         34.73         1.72 o                         
   4   2   1          0.92          2.17         0.62 o                         
   5   2   1         97.13         97.81         1.79 o                         
   6   2   1         44.90         42.41         0.96 o                         
  -6   3   1         88.52         96.22         1.45 o                         
  -5   3   1        346.94        341.45         3.44 o                         
  -4   3   1         56.01         56.92         0.93 o                         
  -3   3   1        537.78        476.57         4.93 o                         
  -2   3   1        185.98        160.19         3.20 o                         
  -1   3   1         48.02         65.18         2.07 o                         
   0   3   1        126.19        115.22         2.35 o                         
   1   3   1       1917.78       1862.37        21.21 o                         
   2   3   1        670.23        711.39         9.51 o                         
   3   3   1        548.16        506.94         5.25 o                         
   4   3   1          1.07          3.32         0.63 o                         
   5   3   1        389.40        364.20         3.91 o                         
   6   3   1          3.85          6.38         0.60 o                         
  -6   4   1        231.30        230.62         3.46 o                         
  -5   4   1        116.68        115.23         1.53 o                         
  -4   4   1        313.55        308.32         3.04 o                         
  -3   4   1         77.98         67.14         1.19 o                         
  -2   4   1          7.42          5.32         1.04 o                         
  -1   4   1        107.49         60.08         2.16 o                         
   0   4   1        757.40        724.69        11.20 o                         
   1   4   1         22.95         26.45         1.42 o                         
   2   4   1        276.16        401.09         5.73 o                         
   3   4   1        187.16        201.16         2.42 o                         
   4   4   1        209.84        218.10         2.28 o                         
   5   4   1         23.06         22.26         0.84 o                         
   6   4   1        236.61        231.17         3.47 o                         
  -6   5   1         13.70         14.34         0.73 o                         
  -5   5   1        312.65        318.03         3.25 o                         
  -4   5   1        173.91        181.96         2.55 o                         
  -3   5   1        761.38        713.17         4.60 o                         
  -2   5   1        755.72        779.59         7.15 o                         
  -1   5   1        162.41        171.86         4.47 o                         
   0   5   1        177.07        139.47         4.74 o                         
   1   5   1        849.72        848.72        12.93 o                         
   2   5   1        154.35        176.96         2.62 o                         
   3   5   1         47.26         35.69         0.77 o                         
   4   5   1         12.21         14.26         0.68 o                         
   5   5   1        480.50        471.25         4.72 o                         
   6   5   1        343.00        328.67         5.23 o                         
  -5   6   1        445.96        460.47         5.15 o                         
  -4   6   1         23.15         21.40         0.80 o                         
  -3   6   1        127.66        112.18         1.54 o                         
  -2   6   1       1804.70       1832.12        12.47 o                         
  -1   6   1          0.44          2.60         0.88 o                         
   0   6   1        852.24        888.71        10.16 o                         
   1   6   1        724.78        731.60         8.97 o                         
   2   6   1         98.80        105.09         1.51 o                         
   3   6   1         90.52         84.40         1.26 o                         
   4   6   1        186.49        199.88         2.55 o                         
   5   6   1        145.49        137.35         2.18 o                         
  -5   7   1        258.92        269.36         4.79 o                         
  -4   7   1       1476.02       1467.27        13.12 o                         
  -3   7   1        233.38        230.25         2.51 o                         
  -2   7   1        432.56        427.13         3.96 o                         
  -1   7   1          1.85          3.29         0.80 o                         
   0   7   1         67.63         54.83         1.33 o                         
   1   7   1         37.93         40.10         1.39 o                         
   2   7   1        102.79        109.15         1.56 o                         
   3   7   1        194.83        218.78         2.59 o                         
   4   7   1         94.00         82.27         1.68 o                         
   5   7   1        105.27        112.28         2.12 o                         
  -4   8   1        192.42        192.18         3.14 o                         
  -3   8   1         31.57         42.61         1.11 o                         
  -2   8   1          0.16          1.44         0.79 o                         
  -1   8   1        157.53        153.09         2.35 o                         
   0   8   1          6.05         22.65         1.12 o                         
   1   8   1        655.73        676.79         8.48 o                         
   2   8   1         26.56         28.48         1.07 o                         
   3   8   1         95.90         92.32         1.52 o                         
   4   8   1        243.71        282.64         3.88 o                         
  -4   9   1        398.46        406.96         5.18 o                         
  -3   9   1         67.80         66.20         1.45 o                         
  -2   9   1        247.46        258.06         3.71 o                         
  -1   9   1         35.13         40.99         1.19 o                         
   0   9   1        182.57        189.01         2.61 o                         
   1   9   1         13.12         20.23         0.98 o                         
   2   9   1         44.13         55.79         1.45 o                         
   3   9   1        205.74        209.27         2.82 o                         
   4   9   1          0.69          2.47         0.49 o                         
  -3  10   1          1.66          3.54         0.47 o                         
  -2  10   1         43.68         46.68         0.92 o                         
  -1  10   1        577.49        583.69        14.00 o                         
   0  10   1         61.50         64.97         2.36 o                         
   1  10   1        260.33        260.65         4.71 o                         
   2  10   1         42.04         52.47         1.10 o                         
   3  10   1         23.03         20.71         0.66 o                         
  -2  11   1        191.63        150.22         7.87 o                         
  -1  11   1          7.84          6.50         0.83 o                         
   0  11   1        301.08        303.90         7.71 o                         
   1  11   1        326.89        313.73         9.20 o                         
   2  11   1         57.66         53.91         2.73 o                         
  -6   0   2        274.51        252.70         4.22 o                         
  -4   0   2        623.20        650.67         9.74 o                         
  -2   0   2       8227.95       7969.85       103.26 o                         
   0   0   2       9700.31       8437.29       147.19 o                         
   2   0   2        762.79        689.84        12.51 o                         
   4   0   2        198.94        187.40         2.95 o                         
   6   0   2         25.03         22.51         1.23 o                         
  -6   1   2        852.56        846.80         9.18 o                         
  -5   1   2        254.26        252.47         2.97 o                         
  -4   1   2        228.19        257.84         2.72 o                         
  -3   1   2       1235.40       1199.77        16.07 o                         
  -2   1   2          1.99          5.40         0.60 o                         
  -1   1   2      13667.84      14107.67       119.79 o                         
   0   1   2       3623.40       3848.75        42.12 o                         
   1   1   2        680.41        702.56        10.88 o                         
   2   1   2        592.78        570.84         6.20 o                         
   3   1   2       1004.24        895.51        11.26 o                         
   4   1   2        506.67        484.24         4.33 o                         
   5   1   2         17.67         17.27         0.88 o                         
   6   1   2        249.61        247.00         3.56 o                         
  -6   2   2         26.27         29.79         0.97 o                         
  -5   2   2         12.13         18.96         0.87 o                         
  -4   2   2        347.10        333.18         2.87 o                         
  -3   2   2          4.81         15.25         1.27 o                         
  -2   2   2        478.52        403.07         7.91 o                         
  -1   2   2       1740.78       1734.16        17.61 o                         
   0   2   2        634.82        683.27         7.65 o                         
   1   2   2         32.24         29.74         1.00 o                         
   2   2   2       6869.58       7088.75        68.37 o                         
   3   2   2        327.16        298.14         4.68 o                         
   4   2   2        782.99        796.64         6.72 o                         
   5   2   2          1.35          5.80         0.82 o                         
   6   2   2         17.96         18.91         0.88 o                         
  -6   3   2        479.79        467.34         5.93 o                         
  -5   3   2          6.99          8.66         0.76 o                         
  -4   3   2        634.63        642.16         4.92 o                         
  -3   3   2        140.35        158.88         2.13 o                         
  -2   3   2       1212.80       1373.39        15.25 o                         
  -1   3   2        507.88        562.37         6.97 o                         
   0   3   2         66.54         79.98         1.51 o                         
   1   3   2        215.44        190.95         4.18 o                         
   2   3   2       3751.23       3996.48        56.45 o                         
   3   3   2        430.53        471.03         4.49 o                         
   4   3   2        497.66        467.64         3.57 o                         
   5   3   2        172.07        185.59         2.29 o                         
   6   3   2        864.77        863.73         8.58 o                         
  -6   4   2          2.70          4.82         0.60 o                         
  -5   4   2        187.52        188.25         2.65 o                         
  -4   4   2        356.84        354.17         3.45 o                         
  -3   4   2        868.19        892.71         7.14 o                         
  -2   4   2         29.95         20.57         1.34 o                         
  -1   4   2       6305.54       6826.13        95.28 o                         
   0   4   2        511.47        492.72        10.88 o                         
   1   4   2         27.94         33.06         1.75 o                         
   2   4   2         18.13         17.90         1.15 o                         
   3   4   2        739.15        743.77         5.47 o                         
   4   4   2        275.45        282.00         2.49 o                         
   5   4   2        365.20        364.62         4.64 o                         
   6   4   2          0.37          2.45         0.54 o                         
  -6   5   2        295.18        281.53         4.54 o                         
  -5   5   2        130.61        146.70         1.91 o                         
  -4   5   2       1077.79       1055.51         7.52 o                         
  -3   5   2       2553.27       2496.18        15.32 o                         
  -2   5   2       1214.85       1320.42        11.63 o                         
  -1   5   2       4388.30       4798.74        64.06 o                         
   0   5   2        295.86        275.01         8.15 o                         
   1   5   2        196.80        202.71         4.79 o                         
   2   5   2        384.98        414.52         4.36 o                         
   3   5   2       2011.89       1963.67        12.73 o                         
   4   5   2        275.24        298.89         2.60 o                         
   5   5   2        315.50        335.00         4.48 o                         
   6   5   2        285.81        248.06         5.88 o                         
  -5   6   2         48.20         52.38         1.84 o                         
  -4   6   2       1293.55       1332.98        10.87 o                         
  -3   6   2         63.85         76.34         1.20 o                         
  -2   6   2       1150.39       1137.16         8.63 o                         
  -1   6   2         91.76         72.98         1.64 o                         
   0   6   2        220.01        219.06         3.32 o                         
   1   6   2       1080.00       1048.56        11.03 o                         
   2   6   2       1648.25       1651.71        11.02 o                         
   3   6   2        213.70        232.35         2.13 o                         
   4   6   2       1057.12       1058.61         9.20 o                         
   5   6   2          0.36          3.04         0.70 o                         
  -5   7   2         18.44         17.05         0.71 o                         
  -4   7   2         15.26         29.31         1.83 o                         
  -3   7   2        468.71        425.01         4.33 o                         
  -2   7   2        684.95        698.04         6.00 o                         
  -1   7   2       1008.61       1031.99         9.97 o                         
   0   7   2       3102.53       3034.54        25.41 o                         
   1   7   2       1873.58       1933.31        14.62 o                         
   2   7   2        323.00        304.96         2.90 o                         
   3   7   2        797.43        790.84         7.32 o                         
   4   7   2         13.87         12.32         0.82 o                         
   5   7   2         46.05         41.90         1.18 o                         
  -5   8   2         19.98         15.24         1.32 o                         
  -4   8   2         93.16         98.94         1.62 o                         
  -3   8   2         12.30          8.87         0.84 o                         
  -2   8   2        288.55        298.74         3.77 o                         
  -1   8   2        602.46        587.32         5.96 o                         
   0   8   2       2005.59       2051.85        16.01 o                         
   1   8   2       1666.18       1635.50        14.10 o                         
   2   8   2         56.88         57.87         1.36 o                         
   3   8   2         92.64         96.68         1.64 o                         
   4   8   2         14.77         17.73         1.27 o                         
  -4   9   2          0.38          3.13         0.57 o                         
  -3   9   2          2.79          3.84         0.72 o                         
  -2   9   2        314.31        337.15         3.89 o                         
  -1   9   2         91.82         89.13         1.65 o                         
   0   9   2         20.98         13.08         0.95 o                         
   1   9   2        105.11        106.99         1.83 o                         
   2   9   2        276.51        291.78         3.59 o                         
   3   9   2         14.02         19.07         0.87 o                         
   4   9   2         60.26         53.45         0.99 o                         
  -3  10   2          3.36          1.23         0.57 o                         
  -2  10   2        109.38        114.72         2.12 o                         
  -1  10   2         42.11         42.80         3.15 o                         
   0  10   2         88.10         94.99         3.87 o                         
   1  10   2         56.24         64.01         1.91 o                         
   2  10   2        162.15        169.67         2.23 o                         
   3  10   2         78.39         90.46         1.86 o                         
  -2  11   2         15.38         17.06         1.09 o                         
  -1  11   2          5.43          4.15         1.05 o                         
   0  11   2        168.84        170.72         3.12 o                         
   1  11   2          5.08          8.57         0.62 o                         
   2  11   2          1.74          2.99         1.08 o                         
  -5   0   3        623.24        608.34         8.23 o                         
  -3   0   3        770.58        781.31        14.14 o                         
  -1   0   3       3746.43       4082.29        55.78 o                         
   1   0   3       1425.77       1404.53        17.46 o                         
   3   0   3         31.10         14.88         2.34 o                         
   5   0   3       3042.59       3121.31        38.98 o                         
  -6   1   3        588.66        595.15         5.87 o                         
  -5   1   3         76.59         75.40         1.30 o                         
  -4   1   3       1248.82       1284.08        11.05 o                         
  -3   1   3         81.71         93.94         2.66 o                         
  -2   1   3          9.73         14.82         0.79 o                         
  -1   1   3       5760.62       5812.67        51.35 o                         
   0   1   3       3910.96       3945.91        34.83 o                         
   1   1   3       2741.61       2938.13        28.79 o                         
   2   1   3        420.21        475.19         4.85 o                         
   3   1   3        119.70        105.71         2.49 o                         
   4   1   3        897.67        868.54         7.24 o                         
   5   1   3          1.18          1.49         0.70 o                         
   6   1   3        213.80        218.75         3.58 o                         
  -6   2   3        294.87        281.55         3.22 o                         
  -5   2   3       1446.65       1490.74        12.24 o                         
  -4   2   3         10.37         11.90         0.60 o                         
  -3   2   3         46.72         49.63         1.86 o                         
  -2   2   3         47.48         20.28         1.07 o                         
  -1   2   3       6863.16       7029.19        68.89 o                         
   0   2   3       1402.19       1240.45        12.10 o                         
   1   2   3        798.47        683.79         6.99 o                         
   2   2   3        921.58        975.03        10.60 o                         
   3   2   3        320.84        376.81         5.52 o                         
   4   2   3         29.15         28.92         0.81 o                         
   5   2   3       1352.86       1406.13        12.49 o                         
   6   2   3        366.17        376.63         4.26 o                         
  -6   3   3          4.67          4.91         0.61 o                         
  -5   3   3          4.49          5.10         0.82 o                         
  -4   3   3        405.18        419.19         3.43 o                         
  -3   3   3          6.79          4.09         0.59 o                         
  -2   3   3         83.52        126.52         2.44 o                         
  -1   3   3       2213.50       2175.08        22.49 o                         
   0   3   3          0.19          1.74         0.72 o                         
   1   3   3       1919.92       1807.26        20.18 o                         
   2   3   3        645.33        611.76         9.06 o                         
   3   3   3         21.82          9.72         0.68 o                         
   4   3   3         79.37         89.76         1.20 o                         
   5   3   3         24.76         22.74         0.85 o                         
   6   3   3        239.29        225.39         2.53 o                         
  -6   4   3        106.00        111.33         2.23 o                         
  -5   4   3        108.62        103.37         1.46 o                         
  -4   4   3        181.88        178.57         1.99 o                         
  -3   4   3        156.80        162.10         1.71 o                         
  -2   4   3        297.95        284.08         4.29 o                         
  -1   4   3        203.79        209.46         3.79 o                         
   0   4   3       2019.90       2001.27        25.37 o                         
   1   4   3         22.71         31.77         1.22 o                         
   2   4   3       2682.14       2858.19        29.16 o                         
   3   4   3          1.22          2.13         0.49 o                         
   4   4   3        920.66        870.09         6.32 o                         
   5   4   3        100.28        116.11         1.69 o                         
   6   4   3        211.60        207.48         3.29 o                         
  -6   5   3         71.29         69.07         1.70 o                         
  -5   5   3          1.62          4.01         0.70 o                         
  -4   5   3         14.29         20.31         0.69 o                         
  -3   5   3        393.74        395.83         3.04 o                         
  -2   5   3         43.39         47.74         1.03 o                         
  -1   5   3        222.66        219.73         5.23 o                         
   0   5   3        225.39        200.47         5.59 o                         
   1   5   3         31.10         21.89         1.54 o                         
   2   5   3        407.06        394.58         4.25 o                         
   3   5   3       1229.13       1231.49         8.32 o                         
   4   5   3       1034.47        996.03         7.11 o                         
   5   5   3          5.01          8.69         0.75 o                         
   6   5   3          0.45          1.35         0.50 o                         
  -5   6   3        628.35        629.14         7.11 o                         
  -4   6   3        508.17        531.27         4.99 o                         
  -3   6   3        158.56        151.27         1.81 o                         
  -2   6   3          3.29          9.19         0.68 o                         
  -1   6   3         50.72         56.58         1.30 o                         
   0   6   3        316.99        314.13         4.06 o                         
   1   6   3          1.40         -0.21         0.82 o                         
   2   6   3         54.63         47.32         0.82 o                         
   3   6   3        302.30        318.52         2.60 o                         
   4   6   3         68.61         61.12         1.04 o                         
   5   6   3        685.66        695.59         9.63 o                         
  -5   7   3          6.32          4.41         0.57 o                         
  -4   7   3        256.94        264.14         3.21 o                         
  -3   7   3        644.02        649.46         5.78 o                         
  -2   7   3        752.65        790.33         6.44 o                         
  -1   7   3          0.14          0.29         0.67 o                         
   0   7   3         29.56         38.93         0.96 o                         
   1   7   3        193.26        200.87         2.66 o                         
   2   7   3         48.86         49.03         0.95 o                         
   3   7   3        235.48        248.56         2.55 o                         
   4   7   3        166.89        189.65         2.44 o                         
   5   7   3         48.56         44.97         1.16 o                         
  -5   8   3        179.41        149.02         6.00 o                         
  -4   8   3        173.13        188.78         2.48 o                         
  -3   8   3        115.51        103.12         2.44 o                         
  -2   8   3         31.95         42.28         1.33 o                         
  -1   8   3         14.06         18.93         1.00 o                         
   0   8   3          3.24          5.81         0.73 o                         
   1   8   3        520.61        536.03         5.48 o                         
   2   8   3        284.52        297.11         3.57 o                         
   3   8   3          4.12          3.36         0.73 o                         
   4   8   3         12.83         13.20         0.67 o                         
  -4   9   3         36.61         38.11         1.03 o                         
  -3   9   3         33.70         40.47         0.97 o                         
  -2   9   3        133.90        134.86         1.95 o                         
  -1   9   3        237.73        256.66         4.91 o                         
   0   9   3          8.88          6.75         0.77 o                         
   1   9   3        688.47        714.17         8.04 o                         
   2   9   3         44.94         47.26         1.31 o                         
   3   9   3          0.06          1.72         0.69 o                         
   4   9   3         88.39         82.34         1.65 o                         
  -3  10   3          4.21          4.58         0.46 o                         
  -2  10   3         36.38         38.70         0.89 o                         
  -1  10   3         44.07         47.61         1.87 o                         
   0  10   3        364.38        409.47         9.38 o                         
   1  10   3        662.52        693.78         8.03 o                         
   2  10   3         10.15          9.44         0.58 o                         
   3  10   3          0.39          0.37         0.37 o                         
  -2  11   3         36.10         29.30         1.79 o                         
  -1  11   3         93.10         87.49         5.12 o                         
   0  11   3          3.84          3.48         1.09 o                         
   1  11   3        131.63        131.83         2.67 o                         
   2  11   3        377.22        274.48        10.58 o                         
  -6   0   4        384.69        381.95         8.20 o                         
  -4   0   4         79.26         70.12         1.58 o                         
  -2   0   4        469.61        594.35         9.18 o                         
   0   0   4       2471.12       2443.13        29.77 o                         
   2   0   4       4064.53       4183.41        82.82 o                         
   4   0   4         78.07         83.07         1.64 o                         
   6   0   4          0.26         -0.24         0.73 o                         
  -6   1   4         16.87         21.53         0.83 o                         
  -5   1   4         44.18         46.54         1.08 o                         
  -4   1   4       1374.48       1330.53        10.45 o                         
  -3   1   4       1634.03       1755.58        21.91 o                         
  -2   1   4        170.47        184.11         2.44 o                         
  -1   1   4       2184.16       2288.43        19.48 o                         
   0   1   4       1017.38       1009.25         8.62 o                         
   1   1   4      37571.52      37692.64       351.90 o                         
   2   1   4       1025.45       1121.89        14.52 o                         
   3   1   4          0.00          0.61         1.12 o                         
   4   1   4        615.55        619.42         4.92 o                         
   5   1   4         31.49         28.06         0.85 o                         
   6   1   4         24.44         25.17         0.77 o                         
  -6   2   4          4.48          4.41         0.68 o                         
  -5   2   4       2098.47       2118.58        18.20 o                         
  -4   2   4        583.61        622.44         5.29 o                         
  -3   2   4       1005.17        962.24        11.74 o                         
  -2   2   4        274.95        237.98         3.32 o                         
  -1   2   4        201.17        168.70         2.15 o                         
   0   2   4      14742.26      14331.05       125.88 o                         
   1   2   4         43.04         78.44         1.48 o                         
   2   2   4        612.99        616.65         7.47 o                         
   3   2   4        136.64         98.51         2.51 o                         
   4   2   4         53.91         42.66         0.91 o                         
   5   2   4       1802.58       1854.25        15.91 o                         
   6   2   4         49.03         47.49         0.92 o                         
  -6   3   4        208.03        201.07         2.60 o                         
  -5   3   4         37.66         33.40         1.12 o                         
  -4   3   4       1901.12       1886.47        12.57 o                         
  -3   3   4       1447.69       1462.83        11.00 o                         
  -2   3   4       3461.16       3638.49        39.47 o                         
  -1   3   4      13034.55      13696.33       143.65 o                         
   0   3   4        624.65        680.13         6.86 o                         
   1   3   4         66.90         54.06         1.40 o                         
   2   3   4        309.48        330.90         4.82 o                         
   3   3   4        142.50        128.50         1.61 o                         
   4   3   4        919.13        904.67         6.81 o                         
   5   3   4        132.37        142.17         1.87 o                         
   6   3   4        441.31        445.19         4.94 o                         
  -6   4   4         74.09         73.48         2.10 o                         
  -5   4   4        246.16        250.72         3.52 o                         
  -4   4   4        118.01        110.33         1.52 o                         
  -3   4   4       1109.89       1076.81         7.39 o                         
  -2   4   4          5.90         12.37         1.39 o                         
  -1   4   4        725.02        748.79        12.94 o                         
   0   4   4       1859.76       1975.63        25.92 o                         
   1   4   4       2175.02       2409.66        25.25 o                         
   2   4   4       1187.35       1181.87        17.08 o                         
   3   4   4        208.66        212.41         1.87 o                         
   4   4   4         62.51         66.48         1.02 o                         
   5   4   4        557.19        560.39         6.05 o                         
   6   4   4          4.64          7.46         0.65 o                         
  -6   5   4          1.16          2.54         0.55 o                         
  -5   5   4        361.70        365.53         4.54 o                         
  -4   5   4        415.96        419.02         3.69 o                         
  -3   5   4         46.45         47.65         0.82 o                         
  -2   5   4         12.96          6.57         0.65 o                         
  -1   5   4        239.70        346.12         7.44 o                         
   0   5   4        212.92        224.07         4.71 o                         
   1   5   4       1603.73       1522.84        18.53 o                         
   2   5   4       3294.68       3303.55        27.72 o                         
   3   5   4        847.51        833.75         5.67 o                         
   4   5   4          6.48         10.74         0.68 o                         
   5   5   4         63.74         63.75         1.53 o                         
   6   5   4         84.19         92.45         3.53 o                         
  -5   6   4        473.51        495.08         6.99 o                         
  -4   6   4       1066.89       1060.00         8.81 o                         
  -3   6   4         12.32          8.31         0.78 o                         
  -2   6   4        495.91        505.62         4.21 o                         
  -1   6   4        927.73        907.90         8.87 o                         
   0   6   4       2679.43       2835.88        29.59 o                         
   1   6   4         10.40          7.72         0.78 o                         
   2   6   4       1513.93       1510.53         9.39 o                         
   3   6   4        149.00        154.25         1.50 o                         
   4   6   4         71.63         80.75         1.17 o                         
   5   6   4        233.08        231.76         2.95 o                         
  -5   7   4         10.37          6.94         0.54 o                         
  -4   7   4          5.82          9.84         0.74 o                         
  -3   7   4        452.40        459.15         4.21 o                         
  -2   7   4       1149.16       1136.16         8.50 o                         
  -1   7   4        300.87        310.00         3.07 o                         
   0   7   4       1224.40       1220.94        10.75 o                         
   1   7   4       3289.47       3332.31        23.20 o                         
   2   7   4         94.75         92.60         1.24 o                         
   3   7   4          9.18         12.27         0.69 o                         
   4   7   4         46.35         42.99         1.04 o                         
   5   7   4          8.94          7.55         0.51 o                         
  -4   8   4        159.47        168.17         2.16 o                         
  -3   8   4        356.65        395.04         4.48 o                         
  -2   8   4         37.05         42.51         1.29 o                         
  -1   8   4       1138.09       1135.08         8.83 o                         
   0   8   4        127.33        143.88         2.27 o                         
   1   8   4          1.15          2.18         0.72 o                         
   2   8   4         88.69         83.65         1.66 o                         
   3   8   4        102.70        109.43         1.55 o                         
   4   8   4        193.06        205.67         3.01 o                         
  -4   9   4        221.51        231.91         3.42 o                         
  -3   9   4         77.33         80.83         1.33 o                         
  -2   9   4         96.41         95.04         1.81 o                         
  -1   9   4         77.79         84.15         2.32 o                         
   0   9   4         19.38         24.88         1.02 o                         
   1   9   4        459.68        491.98         6.33 o                         
   2   9   4         68.55         67.19         1.33 o                         
   3   9   4        533.97        562.82         6.76 o                         
   4   9   4         57.87         58.46         2.83 o                         
  -3  10   4         29.98         27.92         1.36 o                         
  -2  10   4        198.80        212.20         4.10 o                         
  -1  10   4          3.77          1.75         0.64 o                         
   0  10   4         87.09         81.50         2.27 o                         
   1  10   4          7.97         10.24         0.92 o                         
   2  10   4        209.25        221.29         2.83 o                         
   3  10   4          2.27          0.86         0.51 o                         
  -1  11   4        341.33        326.24        14.90 o                         
   0  11   4        407.81        399.74         7.69 o                         
   1  11   4         34.68         33.24         0.81 o                         
  -5   0   5         57.84         44.10         2.01 o                         
  -3   0   5       7216.45       7501.92       104.64 o                         
  -1   0   5       4155.63       4541.57        50.22 o                         
   1   0   5        851.47        715.59         7.98 o                         
   3   0   5        202.32        179.91         5.69 o                         
   5   0   5         36.42         36.81         1.18 o                         
  -6   1   5        330.11        335.85         4.67 o                         
  -5   1   5         45.97         45.39         1.04 o                         
  -4   1   5        218.20        187.68         1.99 o                         
  -3   1   5        253.19        270.71         4.02 o                         
  -2   1   5        206.66        162.66         2.11 o                         
  -1   1   5       2922.50       3069.68        25.40 o                         
   0   1   5         14.58         23.73         0.64 o                         
   1   1   5      12407.07      12228.16       114.30 o                         
   2   1   5       1749.59       1747.70        16.90 o                         
   3   1   5        433.59        441.26         6.47 o                         
   4   1   5        258.69        262.33         2.60 o                         
   5   1   5         88.94         83.39         1.35 o                         
   6   1   5        156.78        144.48         2.63 o                         
  -6   2   5          5.40          5.98         0.73 o                         
  -5   2   5        236.14        254.62         2.89 o                         
  -4   2   5        198.13        220.00         2.18 o                         
  -3   2   5        556.78        519.91         7.09 o                         
  -2   2   5       1397.96       1386.87        13.97 o                         
  -1   2   5       4202.21       4293.69        34.99 o                         
   0   2   5         21.83         19.52         0.71 o                         
   1   2   5        386.35        413.38         4.90 o                         
   2   2   5        374.37        452.01         6.02 o                         
   3   2   5        978.88       1027.53        12.22 o                         
   4   2   5         79.73         81.54         1.43 o                         
   5   2   5         32.19         37.85         0.93 o                         
   6   2   5         40.05         34.53         0.80 o                         
  -6   3   5         13.48         17.99         0.77 o                         
  -5   3   5         68.41         66.84         1.35 o                         
  -4   3   5        389.58        387.76         3.04 o                         
  -3   3   5        222.40        218.40         2.44 o                         
  -2   3   5         72.57         81.78         2.14 o                         
  -1   3   5        901.02        816.02         8.76 o                         
   0   3   5          7.81         10.34         0.60 o                         
   1   3   5       1101.96       1009.22        11.38 o                         
   2   3   5       1054.06       1088.29        12.78 o                         
   3   3   5         13.82         26.64         0.83 o                         
   4   3   5        275.02        281.25         2.54 o                         
   5   3   5         89.42         88.81         1.36 o                         
   6   3   5          5.80          8.89         0.54 o                         
  -6   4   5         90.79         97.90         2.08 o                         
  -5   4   5         11.34         12.08         0.70 o                         
  -4   4   5         61.21         63.05         0.93 o                         
  -3   4   5        124.09        122.83         1.39 o                         
  -2   4   5       1536.01       1497.18        18.17 o                         
  -1   4   5          1.72          2.82         1.03 o                         
   0   4   5       2498.21       2714.57        30.78 o                         
   1   4   5        706.86        683.87        10.02 o                         
   2   4   5       2378.52       2298.90        29.86 o                         
   3   4   5        128.24        120.85         1.23 o                         
   4   4   5         20.91         19.32         0.67 o                         
   5   4   5         25.80         28.85         0.78 o                         
   6   4   5         20.42         13.83         0.67 o                         
  -6   5   5         35.54         36.68         1.04 o                         
  -5   5   5        234.05        239.65         3.15 o                         
  -4   5   5        579.75        571.53         5.14 o                         
  -3   5   5        977.09        953.87         6.12 o                         
  -2   5   5        655.34        618.43         5.31 o                         
  -1   5   5        651.17        669.45        10.86 o                         
   0   5   5         21.06         44.20         1.99 o                         
   1   5   5       1681.50       1700.21        21.49 o                         
   2   5   5        161.64        157.45         2.13 o                         
   3   5   5         18.50         26.25         0.61 o                         
   4   5   5         80.59         77.48         1.07 o                         
   5   5   5         55.92         53.34         1.06 o                         
   6   5   5         91.78         79.50         1.86 o                         
  -5   6   5        115.04        131.17         2.88 o                         
  -4   6   5        256.78        262.10         3.63 o                         
  -3   6   5        552.75        585.87         4.93 o                         
  -2   6   5        287.79        275.49         2.56 o                         
  -1   6   5        109.34         89.70         1.44 o                         
   0   6   5          5.58         12.78         0.95 o                         
   1   6   5        957.99        952.23         8.06 o                         
   2   6   5          1.65          3.94         0.49 o                         
   3   6   5        766.76        788.76         5.39 o                         
   4   6   5          5.14         10.46         0.64 o                         
   5   6   5         81.06         82.49         1.32 o                         
  -5   7   5        397.17        421.95         6.57 o                         
  -4   7   5         52.00         57.10         1.13 o                         
  -3   7   5        107.22        102.34         1.53 o                         
  -2   7   5         28.50         28.22         0.89 o                         
  -1   7   5         50.58         48.72         1.09 o                         
   0   7   5          1.64          1.03         0.66 o                         
   1   7   5       1280.32       1310.87         9.82 o                         
   2   7   5       1043.71       1098.50         8.47 o                         
   3   7   5         13.33         15.02         0.68 o                         
   4   7   5         54.07         54.80         1.12 o                         
   5   7   5        229.25        220.45         3.91 o                         
  -4   8   5        168.15        181.60         2.79 o                         
  -3   8   5       1112.02       1080.20        10.80 o                         
  -2   8   5         49.95         50.69         1.31 o                         
  -1   8   5         28.94         32.73         0.95 o                         
   0   8   5          7.23         11.90         0.91 o                         
   1   8   5         43.45         45.29         1.26 o                         
   2   8   5          6.38          7.74         0.71 o                         
   3   8   5         18.87         25.06         0.87 o                         
   4   8   5        160.39        171.86         2.31 o                         
  -4   9   5        118.77        110.51         1.94 o                         
  -3   9   5         85.36         88.80         1.43 o                         
  -2   9   5         10.08         10.88         0.73 o                         
  -1   9   5         24.13         22.21         0.95 o                         
   0   9   5        860.02        920.18        10.72 o                         
   1   9   5        675.91        706.03         7.84 o                         
   2   9   5         43.86         45.79         1.17 o                         
   3   9   5        583.56        618.11         6.24 o                         
   4   9   5          3.40          6.34         0.72 o                         
  -3  10   5          9.78          5.58         0.45 o                         
  -2  10   5        197.64        192.11         3.85 o                         
  -1  10   5        561.07        579.46        10.26 o                         
   0  10   5        143.33        155.73         4.88 o                         
   1  10   5        213.86        221.19         3.39 o                         
   2  10   5         52.79         52.67         1.10 o                         
   3  10   5         74.06         73.44         1.52 o                         
  -1  11   5         49.52         43.13         1.93 o                         
   0  11   5        598.09        555.18        14.62 o                         
   1  11   5         38.43         45.43         1.54 o                         
  -6   0   6          0.78          0.01         0.98 o                         
  -4   0   6        679.45        736.15         8.95 o                         
  -2   0   6      11982.61      12666.77       162.69 o                         
   0   0   6       9858.71       9611.01       109.61 o                         
   2   0   6        342.06        413.82         6.49 o                         
   4   0   6       1037.69       1038.84        11.50 o                         
   6   0   6          1.02          1.42         0.66 o                         
  -6   1   6        247.46        252.09         3.86 o                         
  -5   1   6        275.47        280.53         2.87 o                         
  -4   1   6        421.93        414.10         3.51 o                         
  -3   1   6       2105.84       2245.55        24.22 o                         
  -2   1   6       2092.31       2427.26        21.88 o                         
  -1   1   6       9261.76       8713.14        72.89 o                         
   0   1   6       3615.50       3629.10        29.89 o                         
   1   1   6       8498.72       8784.54        82.33 o                         
   2   1   6        276.37        288.39         3.44 o                         
   3   1   6       1426.04       1421.61        18.14 o                         
   4   1   6       1040.35       1045.14         9.41 o                         
   5   1   6         53.36         53.15         1.08 o                         
   6   1   6         59.27         56.45         1.03 o                         
  -6   2   6          0.18          0.62         0.63 o                         
  -5   2   6       2184.60       2204.01        19.92 o                         
  -4   2   6        132.83        140.52         1.56 o                         
  -3   2   6        125.67        141.67         2.06 o                         
  -2   2   6        236.61        265.53         3.37 o                         
  -1   2   6        181.89        229.01         2.53 o                         
   0   2   6       1050.66       1017.39         9.48 o                         
   1   2   6       2020.30       2022.48        20.32 o                         
   2   2   6       2298.52       2275.76        21.48 o                         
   3   2   6       1655.19       1546.37        16.24 o                         
   4   2   6        295.80        290.42         2.68 o                         
   5   2   6        729.89        752.16         6.99 o                         
   6   2   6         20.98         20.96         0.66 o                         
  -6   3   6       1213.27       1194.59        14.87 o                         
  -5   3   6          2.13          2.29         0.62 o                         
  -4   3   6         51.63         51.94         0.88 o                         
  -3   3   6         34.65         36.40         0.99 o                         
  -2   3   6       1778.11       1754.95        18.16 o                         
  -1   3   6         20.38         50.17         1.21 o                         
   0   3   6       2981.29       3186.24        32.63 o                         
   1   3   6       1610.27       1650.68        20.25 o                         
   2   3   6        110.76        131.27         2.89 o                         
   3   3   6          6.79          6.43         0.64 o                         
   4   3   6       1275.62       1221.91         8.66 o                         
   5   3   6          5.87          5.60         0.67 o                         
   6   3   6          4.37          6.09         0.52 o                         
  -6   4   6         46.61         39.98         1.45 o                         
  -5   4   6        107.00        110.36         1.83 o                         
  -4   4   6        361.81        367.12         2.87 o                         
  -3   4   6       1124.42       1103.68         7.76 o                         
  -2   4   6       3086.55       3136.27        36.02 o                         
  -1   4   6       1330.65       1472.04        16.13 o                         
   0   4   6       1567.51       1675.58        22.56 o                         
   1   4   6          0.22          2.58         1.14 o                         
   2   4   6        386.72        405.07         5.95 o                         
   3   4   6       1208.85       1233.05         7.97 o                         
   4   4   6         13.96         15.73         0.68 o                         
   5   4   6         19.53         16.29         0.68 o                         
   6   4   6        263.53        252.40         9.62 o                         
  -6   5   6        310.52        294.25         6.74 o                         
  -5   5   6         97.11        104.90         2.38 o                         
  -4   5   6         55.51         60.01         1.03 o                         
  -3   5   6        121.50        122.17         1.34 o                         
  -2   5   6        429.85        469.69         4.34 o                         
  -1   5   6        302.92        250.45         5.09 o                         
   0   5   6        642.93        699.30        10.25 o                         
   1   5   6          0.39          2.03         0.94 o                         
   2   5   6        165.09        141.99         1.90 o                         
   3   5   6        416.32        389.90         2.69 o                         
   4   5   6        331.53        318.42         3.49 o                         
   5   5   6        203.85        207.44         2.77 o                         
   6   5   6         22.47         22.25         0.92 o                         
  -5   6   6        216.85        228.65         3.95 o                         
  -4   6   6          5.19          6.98         0.81 o                         
  -3   6   6       1648.61       1577.35        11.78 o                         
  -2   6   6       1625.39       1584.58        11.10 o                         
  -1   6   6         59.43         62.45         1.12 o                         
   0   6   6       1445.35       1466.15        17.55 o                         
   1   6   6       1484.51       1490.24        12.51 o                         
   2   6   6        507.42        498.10         3.63 o                         
   3   6   6         15.65         12.79         0.58 o                         
   4   6   6        306.83        306.84         3.01 o                         
   5   6   6        236.82        246.98         2.81 o                         
  -5   7   6        151.07        146.19         2.63 o                         
  -4   7   6         14.02         12.78         0.73 o                         
  -3   7   6        321.84        332.28         3.33 o                         
  -2   7   6        144.76        136.79         1.89 o                         
  -1   7   6        614.31        649.13         5.64 o                         
   0   7   6        201.88        188.17         2.39 o                         
   1   7   6        794.75        795.60         7.59 o                         
   2   7   6        494.48        484.15         4.03 o                         
   3   7   6       1062.56       1069.60         7.94 o                         
   4   7   6         91.41         93.27         1.40 o                         
   5   7   6         19.96         16.49         0.56 o                         
  -4   8   6        307.44        319.83         3.69 o                         
  -3   8   6          0.39          3.97         0.71 o                         
  -2   8   6        717.30        670.60         6.88 o                         
  -1   8   6        356.33        368.54         3.51 o                         
   0   8   6        327.72        321.60         4.13 o                         
   1   8   6       1143.13       1128.64        11.49 o                         
   2   8   6          1.82          2.95         0.68 o                         
   3   8   6         84.22         85.30         1.34 o                         
   4   8   6         22.57         16.88         0.66 o                         
  -4   9   6         51.34         45.43         1.08 o                         
  -3   9   6        118.20        135.67         2.46 o                         
  -2   9   6         31.00         21.90         0.83 o                         
  -1   9   6          1.87          3.28         0.70 o                         
   0   9   6        820.51        854.75         8.72 o                         
   1   9   6         38.61         40.57         1.31 o                         
   2   9   6        243.99        260.03         3.08 o                         
   3   9   6        127.50        126.79         1.67 o                         
   4   9   6        362.06        339.52         9.22 o                         
  -3  10   6         32.54         27.11         0.78 o                         
  -2  10   6        101.60        104.75         2.53 o                         
  -1  10   6          1.68          5.56         0.80 o                         
   0  10   6        145.99        153.29         3.34 o                         
   1  10   6         39.48         34.14         1.08 o                         
   2  10   6        230.45        220.12         4.35 o                         
   3  10   6         50.70         38.71         1.61 o                         
  -1  11   6        374.31        341.02        21.73 o                         
   0  11   6         13.52         15.17         1.01 o                         
   1  11   6        426.73        392.42        10.46 o                         
  -5   0   7       1563.35       1634.85        18.60 o                         
  -3   0   7       1225.85       1317.54        20.36 o                         
  -1   0   7          4.60          9.78         0.99 o                         
   1   0   7       2355.61       2344.26        23.86 o                         
   3   0   7        305.94        287.45         6.52 o                         
   5   0   7       1622.15       1606.58        19.04 o                         
  -6   1   7        124.14        136.57         1.92 o                         
  -5   1   7         14.46         15.23         0.77 o                         
  -4   1   7       1123.39       1113.85         8.56 o                         
  -3   1   7         50.12         49.09         1.79 o                         
  -2   1   7          2.98          4.26         0.82 o                         
  -1   1   7          3.06         14.00         0.65 o                         
   0   1   7        847.69        928.64         7.65 o                         
   1   1   7      10512.51      10123.21        83.59 o                         
   2   1   7       4165.81       4240.42        37.89 o                         
   3   1   7        453.49        451.97         6.11 o                         
   4   1   7       1441.89       1449.38        11.51 o                         
   5   1   7        192.45        198.27         2.20 o                         
   6   1   7        793.72        796.92         8.41 o                         
  -6   2   7          0.11          0.89         0.54 o                         
  -5   2   7        118.39        122.51         2.13 o                         
  -4   2   7         87.80         81.44         1.22 o                         
  -3   2   7         94.33        100.66         1.52 o                         
  -2   2   7        490.02        471.96         4.99 o                         
  -1   2   7        865.12        839.04         7.26 o                         
   0   2   7       2603.39       2438.47        27.85 o                         
   1   2   7        397.84        335.24         4.22 o                         
   2   2   7          6.38          9.00         0.92 o                         
   3   2   7         62.89         63.80         1.55 o                         
   4   2   7         99.27         93.97         1.23 o                         
   5   2   7          7.36          8.57         0.68 o                         
   6   2   7          0.37          0.02         0.48 o                         
  -6   3   7         13.07         15.39         0.66 o                         
  -5   3   7        203.10        196.34         2.36 o                         
  -4   3   7       1587.62       1648.14        11.27 o                         
  -3   3   7        180.91        177.13         2.06 o                         
  -2   3   7         73.74         81.92         1.86 o                         
  -1   3   7       2615.20       2547.89        21.67 o                         
   0   3   7        110.06        113.22         1.75 o                         
   1   3   7        834.92        708.33         7.88 o                         
   2   3   7        149.50        132.05         2.72 o                         
   3   3   7       1603.93       1631.58        12.84 o                         
   4   3   7          0.88          2.72         0.57 o                         
   5   3   7          8.27          5.82         0.66 o                         
   6   3   7        150.47        136.03         3.39 o                         
  -6   4   7         25.25         21.66         0.82 o                         
  -5   4   7         29.00         26.01         0.77 o                         
  -4   4   7         33.71         28.41         0.77 o                         
  -3   4   7        604.74        571.09         4.10 o                         
  -2   4   7        393.98        443.55         6.26 o                         
  -1   4   7        194.80        177.67         3.09 o                         
   0   4   7       4570.69       4817.68        50.32 o                         
   1   4   7        391.77        385.41         5.95 o                         
   2   4   7        183.50        173.07         2.43 o                         
   3   4   7        176.65        168.54         1.57 o                         
   4   4   7        207.30        199.60         2.20 o                         
   5   4   7        103.86         96.64         1.26 o                         
   6   4   7          0.39          3.03         0.59 o                         
  -6   5   7        218.16        206.54         5.37 o                         
  -5   5   7         17.36         19.65         0.89 o                         
  -4   5   7       1217.41       1249.49         9.25 o                         
  -3   5   7        376.07        384.34         3.11 o                         
  -2   5   7        435.58        475.24         4.47 o                         
  -1   5   7        370.92        361.62         4.82 o                         
   0   5   7        349.03        362.52         5.86 o                         
   1   5   7        450.17        426.71         5.85 o                         
   2   5   7         20.91         22.54         0.74 o                         
   3   5   7       1004.30        998.07         6.32 o                         
   4   5   7        140.73        138.05         1.61 o                         
   5   5   7         43.87         42.69         1.08 o                         
   6   5   7        238.79        186.24         7.31 o                         
  -5   6   7          8.52          9.07         0.70 o                         
  -4   6   7        126.63        131.39         1.72 o                         
  -3   6   7        189.93        194.36         2.15 o                         
  -2   6   7        546.78        577.66         4.87 o                         
  -1   6   7         68.02         94.12         1.28 o                         
   0   6   7         22.32         18.87         0.92 o                         
   1   6   7        175.19        176.58         2.12 o                         
   2   6   7        905.47        946.24         6.28 o                         
   3   6   7         22.37         24.15         0.64 o                         
   4   6   7        428.73        426.98         3.75 o                         
   5   6   7        146.92        181.19         2.07 o                         
  -5   7   7         70.75         61.48         1.50 o                         
  -4   7   7         46.43         49.64         0.97 o                         
  -3   7   7        174.67        183.90         2.10 o                         
  -2   7   7         14.94         20.67         0.85 o                         
  -1   7   7         52.20         54.00         1.12 o                         
   0   7   7         56.92         61.53         1.30 o                         
   1   7   7        944.25        955.39         8.05 o                         
   2   7   7        631.05        626.64         5.61 o                         
   3   7   7         75.92         83.47         1.13 o                         
   4   7   7        299.35        311.31         3.70 o                         
   5   7   7         14.02          7.89         0.51 o                         
  -4   8   7         20.54         22.15         0.82 o                         
  -3   8   7        179.29        177.17         2.18 o                         
  -2   8   7        224.74        242.31         2.88 o                         
  -1   8   7         30.49         39.77         1.01 o                         
   0   8   7          2.11          1.68         0.70 o                         
   1   8   7        638.14        647.48         7.85 o                         
   2   8   7          7.42          9.92         0.76 o                         
   3   8   7          0.08          0.87         0.66 o                         
   4   8   7         12.56         17.10         0.70 o                         
  -4   9   7         62.75         55.58         1.15 o                         
  -3   9   7          0.40          1.82         0.56 o                         
  -2   9   7        174.72        175.33         3.69 o                         
  -1   9   7         97.89        123.21         2.39 o                         
   0   9   7        112.01        119.68         2.16 o                         
   1   9   7       1223.01       1273.70        21.15 o                         
   2   9   7        656.21        682.65         7.01 o                         
   3   9   7         28.46         29.92         0.74 o                         
   4   9   7         80.72         65.85         2.16 o                         
  -3  10   7         48.32         41.09         1.56 o                         
  -2  10   7         42.71         45.22         1.35 o                         
  -1  10   7        430.92        449.96         9.62 o                         
   0  10   7        227.13        243.62         3.97 o                         
   1  10   7         88.13         89.00         1.59 o                         
   2  10   7          0.43          1.45         0.48 o                         
   3  10   7          7.46          6.86         1.08 o                         
  -1  11   7         78.88         76.51         2.75 o                         
   0  11   7         87.26         87.72         2.45 o                         
   1  11   7         28.34         23.46         1.08 o                         
  -6   0   8          0.05         -0.18         1.18 o                         
  -4   0   8         66.63         55.52         1.86 o                         
  -2   0   8       2792.19       2970.84        35.34 o                         
   0   0   8       3289.37       2910.60        31.78 o                         
   2   0   8       3191.04       3065.07        37.89 o                         
   4   0   8       1794.44       1827.90        18.73 o                         
   6   0   8          0.08          0.39         0.96 o                         
  -6   1   8          1.89          2.88         0.61 o                         
  -5   1   8         87.80         81.68         1.40 o                         
  -4   1   8         40.06         36.92         0.86 o                         
  -3   1   8       2793.42       3016.13        27.79 o                         
  -2   1   8        328.64        432.14         4.28 o                         
  -1   1   8        164.68        206.56         2.61 o                         
   0   1   8        156.20        137.67         1.62 o                         
   1   1   8       2909.62       2474.66        22.23 o                         
   2   1   8         10.17         17.69         0.93 o                         
   3   1   8        975.63        935.06         9.96 o                         
   4   1   8          0.18          6.06         0.61 o                         
   5   1   8         86.11         90.23         1.38 o                         
   6   1   8        115.56        116.25         2.34 o                         
  -6   2   8          0.74          0.53         0.53 o                         
  -5   2   8         58.12         53.73         1.14 o                         
  -4   2   8          9.34          9.48         0.68 o                         
  -3   2   8       4033.24       3975.97        32.20 o                         
  -2   2   8       5087.05       5286.12        43.41 o                         
  -1   2   8        409.50        417.47         4.04 o                         
   0   2   8         44.78         69.89         1.28 o                         
   1   2   8        846.05        997.06        11.54 o                         
   2   2   8       4616.29       4657.11        41.86 o                         
   3   2   8          0.99          1.75         0.62 o                         
   4   2   8         15.42         13.95         0.60 o                         
   5   2   8        551.83        557.08         5.53 o                         
   6   2   8          0.10          0.76         0.44 o                         
  -6   3   8        103.52         98.90         1.90 o                         
  -5   3   8         18.48         19.01         0.81 o                         
  -4   3   8       4052.98       4144.92        25.70 o                         
  -3   3   8        727.65        747.24         5.82 o                         
  -2   3   8        410.72        363.00         4.74 o                         
  -1   3   8        716.21        844.63         8.09 o                         
   0   3   8       1333.31       1499.92        18.53 o                         
   1   3   8        858.30        877.14         9.26 o                         
   2   3   8       1092.83        981.60        10.97 o                         
   3   3   8         83.55         83.31         1.24 o                         
   4   3   8        307.20        298.92         2.56 o                         
   5   3   8          3.31          3.23         0.60 o                         
   6   3   8        635.60        619.38        17.28 o                         
  -6   4   8        168.13        181.52         2.54 o                         
  -5   4   8          8.32          8.96         0.63 o                         
  -4   4   8        142.90        140.44         1.58 o                         
  -3   4   8       2919.85       2908.19        17.47 o                         
  -2   4   8         61.21         78.08         1.61 o                         
  -1   4   8        843.55        973.70        13.13 o                         
   0   4   8        447.81        404.98         5.32 o                         
   1   4   8        296.92        294.57         4.03 o                         
   2   4   8       1279.21       1258.81        11.75 o                         
   3   4   8        720.37        729.21         5.15 o                         
   4   4   8        407.84        396.93         5.10 o                         
   5   4   8        353.92        355.32         3.51 o                         
   6   4   8          0.13          0.46         0.47 o                         
  -6   5   8        159.37        153.00         6.76 o                         
  -5   5   8        253.07        254.82         4.17 o                         
  -4   5   8       2171.28       2271.48        18.21 o                         
  -3   5   8       2032.49       2030.98        14.13 o                         
  -2   5   8        200.52        200.16         2.15 o                         
  -1   5   8        432.00        476.52         6.98 o                         
   0   5   8         48.72         36.13         1.42 o                         
   1   5   8        946.54        868.06        11.47 o                         
   2   5   8        540.68        533.97         4.15 o                         
   3   5   8        190.47        178.76         1.72 o                         
   4   5   8          3.47          3.71         0.64 o                         
   5   5   8         95.57        101.65         1.62 o                         
  -5   6   8          6.51          8.08         0.63 o                         
  -4   6   8        355.93        364.74         3.70 o                         
  -3   6   8         50.14         52.53         1.09 o                         
  -2   6   8       1233.31       1181.26         9.08 o                         
  -1   6   8       1092.78       1099.13         8.29 o                         
   0   6   8        232.86        227.20         2.57 o                         
   1   6   8         84.39         76.18         1.10 o                         
   2   6   8       3850.40       3826.15        23.60 o                         
   3   6   8        339.78        336.79         2.52 o                         
   4   6   8        401.83        419.08         3.81 o                         
   5   6   8          0.46          2.24         0.50 o                         
  -5   7   8         33.58         33.52         1.10 o                         
  -4   7   8          6.32          7.55         0.63 o                         
  -3   7   8       1124.52       1130.17         9.61 o                         
  -2   7   8       1019.02        974.75         7.90 o                         
  -1   7   8         89.86         89.52         1.34 o                         
   0   7   8       2482.15       2488.81        22.50 o                         
   1   7   8        514.35        528.24         4.70 o                         
   2   7   8         90.74         94.31         1.20 o                         
   3   7   8        286.88        271.38         2.36 o                         
   4   7   8        168.80        162.41         1.95 o                         
   5   7   8          0.62          1.25         0.60 o                         
  -4   8   8        105.56        120.49         1.98 o                         
  -3   8   8        586.94        579.93         6.97 o                         
  -2   8   8        441.81        416.90         4.19 o                         
  -1   8   8       1530.07       1559.70        13.18 o                         
   0   8   8         34.18         35.55         0.94 o                         
   1   8   8        218.87        219.41         2.29 o                         
   2   8   8        123.79        123.50         1.63 o                         
   3   8   8         20.61         22.88         0.77 o                         
   4   8   8        269.57        267.59         3.63 o                         
  -4   9   8         75.45         64.13         2.27 o                         
  -3   9   8         72.93         75.20         1.50 o                         
  -2   9   8         13.20         21.18         0.85 o                         
  -1   9   8         13.99         15.45         0.84 o                         
   0   9   8        448.08        457.36         5.30 o                         
   1   9   8         77.87         79.86         1.43 o                         
   2   9   8          2.68          4.08         0.67 o                         
   3   9   8        344.28        362.47         6.02 o                         
  -3  10   8        399.87        348.97        13.65 o                         
  -2  10   8        122.50        107.88         3.26 o                         
  -1  10   8          0.06         -0.44         0.72 o                         
   0  10   8          0.32          2.12         0.65 o                         
   1  10   8        101.57        104.95         1.68 o                         
   2  10   8          3.24          2.33         0.50 o                         
  -1  11   8        117.09        112.15         6.92 o                         
   0  11   8         52.58         52.32         2.42 o                         
   1  11   8          0.05          1.18         0.88 o                         
  -5   0   9        522.14        541.55        10.10 o                         
  -3   0   9        163.33        120.55         3.36 o                         
  -1   0   9       1117.88       1258.99        15.41 o                         
   1   0   9       6312.77       6635.81        78.81 o                         
   3   0   9       2036.03       2068.57        32.27 o                         
   5   0   9         13.06         13.20         0.87 o                         
  -6   1   9        231.70        240.84         2.97 o                         
  -5   1   9         46.13         47.57         1.20 o                         
  -4   1   9        184.49        164.91         1.91 o                         
  -3   1   9          8.62         12.21         0.84 o                         
  -2   1   9        857.74        757.36         6.72 o                         
  -1   1   9        664.49        611.58         5.31 o                         
   0   1   9        283.28        267.47         4.00 o                         
   1   1   9       3609.45       3510.01        37.64 o                         
   2   1   9        515.74        490.86         5.77 o                         
   3   1   9          5.26          9.78         0.73 o                         
   4   1   9       1088.98       1114.42         8.16 o                         
   5   1   9          8.58          7.84         0.65 o                         
   6   1   9          1.61          3.08         0.56 o                         
  -6   2   9         70.14         68.43         1.43 o                         
  -5   2   9         46.06         56.35         1.05 o                         
  -4   2   9         12.12         11.69         0.72 o                         
  -3   2   9       1488.93       1519.00        11.77 o                         
  -2   2   9        850.86        851.75         7.98 o                         
  -1   2   9        420.05        467.77         4.26 o                         
   0   2   9        162.26        202.24         2.52 o                         
   1   2   9        162.73        159.73         2.30 o                         
   2   2   9       5142.82       5277.79        62.03 o                         
   3   2   9        923.65        929.08         8.21 o                         
   4   2   9        433.85        457.61         3.60 o                         
   5   2   9        172.82        183.53         2.75 o                         
   6   2   9          7.96          5.65         0.52 o                         
  -6   3   9        115.18        112.22         2.11 o                         
  -5   3   9        207.16        209.73         2.75 o                         
  -4   3   9         28.82         42.14         0.89 o                         
  -3   3   9        484.09        470.38         3.55 o                         
  -2   3   9        650.98        610.15         7.14 o                         
  -1   3   9        376.27        326.44         3.97 o                         
   0   3   9         58.12         42.59         1.16 o                         
   1   3   9        662.74        647.68         6.55 o                         
   2   3   9        447.84        489.70         6.26 o                         
   3   3   9        514.25        496.86         3.69 o                         
   4   3   9         13.95         19.00         0.66 o                         
   5   3   9        165.93        169.58         1.94 o                         
   6   3   9          7.95          9.90         0.69 o                         
  -6   4   9          1.34          0.49         0.46 o                         
  -5   4   9          5.93          6.14         0.70 o                         
  -4   4   9        543.41        549.02         4.19 o                         
  -3   4   9        226.11        226.03         2.15 o                         
  -2   4   9       4853.30       4908.29        38.94 o                         
  -1   4   9         42.91         31.74         1.45 o                         
   0   4   9       1295.00       1374.13        15.12 o                         
   1   4   9          1.50          1.77         0.91 o                         
   2   4   9       1007.71        956.84         9.73 o                         
   3   4   9        125.34        126.14         1.36 o                         
   4   4   9         22.38         22.51         0.92 o                         
   5   4   9         21.73         22.54         0.71 o                         
   6   4   9         11.49          8.44         0.54 o                         
  -6   5   9         57.74         53.01         2.75 o                         
  -5   5   9          2.72          3.55         0.66 o                         
  -4   5   9        638.15        649.30         5.80 o                         
  -3   5   9         18.10         18.25         0.76 o                         
  -2   5   9        124.49        123.89         1.69 o                         
  -1   5   9        414.04        361.18         4.27 o                         
   0   5   9        154.36        132.69         2.56 o                         
   1   5   9        791.92        821.94         6.34 o                         
   2   5   9        480.77        465.87         3.74 o                         
   3   5   9        645.88        619.68         4.46 o                         
   4   5   9        103.77        110.73         1.43 o                         
   5   5   9          8.54          5.90         0.56 o                         
  -5   6   9          3.86          2.42         0.61 o                         
  -4   6   9        105.00        113.74         1.58 o                         
  -3   6   9       1097.21       1107.58         8.40 o                         
  -2   6   9        232.59        229.04         2.27 o                         
  -1   6   9        128.63        125.46         1.58 o                         
   0   6   9         23.67         29.24         0.85 o                         
   1   6   9        254.76        251.09         2.22 o                         
   2   6   9       2665.46       2667.47        17.45 o                         
   3   6   9       1644.04       1646.61        10.60 o                         
   4   6   9        162.17        161.58         1.73 o                         
   5   6   9         50.07         42.97         1.03 o                         
  -5   7   9        413.89        368.14         7.41 o                         
  -4   7   9        160.55        168.61         2.56 o                         
  -3   7   9        194.43        203.36         2.13 o                         
  -2   7   9        317.03        330.85         3.24 o                         
  -1   7   9          0.05          0.76         0.64 o                         
   0   7   9          8.26         13.69         0.80 o                         
   1   7   9          2.91          6.53         0.69 o                         
   2   7   9          5.27          6.15         0.61 o                         
   3   7   9         53.31         54.90         0.90 o                         
   4   7   9        125.31        137.97         1.86 o                         
   5   7   9        268.02        237.98        14.35 o                         
  -4   8   9        552.95        571.23         7.35 o                         
  -3   8   9        117.82        139.25         1.90 o                         
  -2   8   9         32.00         36.22         1.13 o                         
  -1   8   9          0.47          2.96         0.74 o                         
   0   8   9         41.50         40.30         1.02 o                         
   1   8   9        675.62        682.20         6.16 o                         
   2   8   9        204.89        203.66         1.86 o                         
   3   8   9        566.73        577.52         5.29 o                         
   4   8   9        136.46        138.89         2.35 o                         
  -4   9   9          1.21          3.05         1.43 o                         
  -3   9   9         70.36         78.16         1.80 o                         
  -2   9   9          1.46          1.66         0.63 o                         
  -1   9   9          3.87          4.90         0.68 o                         
   0   9   9        599.66        607.61         6.55 o                         
   1   9   9         73.23         68.27         1.26 o                         
   2   9   9         17.03         14.75         0.62 o                         
   3   9   9         52.32         45.37         0.85 o                         
  -3  10   9        233.31        149.54         6.29 o                         
  -2  10   9        165.41        167.47         7.80 o                         
  -1  10   9        137.75        130.77         3.61 o                         
   0  10   9         19.13         18.35         0.85 o                         
   1  10   9        168.85        168.25         3.37 o                         
   2  10   9        572.64        551.14         7.91 o                         
  -1  11   9        120.17        105.64         4.52 o                         
   0  11   9        565.72        518.22        13.26 o                         
  -6   0  10         21.31         17.85         0.98 o                         
  -4   0  10         44.99         62.13         1.60 o                         
  -2   0  10       5155.81       5460.37        67.45 o                         
   0   0  10       5748.24       5477.28        53.69 o                         
   2   0  10         95.47        121.47         3.35 o                         
   4   0  10        126.16        127.80         1.97 o                         
   6   0  10          0.16          0.44         0.90 o                         
  -6   1  10        557.80        565.41         7.82 o                         
  -5   1  10         94.38         86.36         1.56 o                         
  -4   1  10        639.24        630.90         5.76 o                         
  -3   1  10         39.62         55.31         1.06 o                         
  -2   1  10       1494.48       1619.85        13.03 o                         
  -1   1  10       7852.41       7943.30        57.44 o                         
   0   1  10       1527.54       1538.77        12.25 o                         
   1   1  10       8209.95       7999.83        67.10 o                         
   2   1  10        376.27        361.87         4.62 o                         
   3   1  10        298.43        262.13         3.06 o                         
   4   1  10        882.63        823.27         6.23 o                         
   5   1  10        227.65        228.19         2.47 o                         
   6   1  10         92.55         89.28         2.48 o                         
  -6   2  10         17.13         14.52         0.72 o                         
  -5   2  10       1538.66       1556.04        12.83 o                         
  -4   2  10       1955.42       2051.33        16.69 o                         
  -3   2  10       1310.47       1340.32        10.55 o                         
  -2   2  10        727.23        738.51         7.17 o                         
  -1   2  10        123.32        151.25         2.05 o                         
   0   2  10         40.97         13.48         0.84 o                         
   1   2  10       2033.90       2051.72        21.29 o                         
   2   2  10        575.86        614.34         7.75 o                         
   3   2  10       1576.02       1554.76        12.43 o                         
   4   2  10          6.51          7.93         0.55 o                         
   5   2  10        348.14        359.55         5.55 o                         
   6   2  10        275.32        280.54         4.81 o                         
  -6   3  10        475.25        482.90        14.09 o                         
  -5   3  10         12.58          9.72         0.69 o                         
  -4   3  10       3529.22       3499.52        22.92 o                         
  -3   3  10        635.86        659.89         4.93 o                         
  -2   3  10         15.20         16.73         1.03 o                         
  -1   3  10       1047.36       1015.02        10.05 o                         
   0   3  10        403.34        445.08         4.70 o                         
   1   3  10        387.26        409.80         4.73 o                         
   2   3  10        287.57        268.06         3.09 o                         
   3   3  10        742.27        749.70         5.01 o                         
   4   3  10       1568.38       1502.70        11.81 o                         
   5   3  10          1.07          1.85         0.54 o                         
   6   3  10        136.25        121.93         2.02 o                         
  -6   4  10          9.91          9.66         0.63 o                         
  -5   4  10        986.70       1023.91         9.95 o                         
  -4   4  10         78.41         73.80         1.14 o                         
  -3   4  10       1346.68       1357.40         8.98 o                         
  -2   4  10        927.25        915.79         8.18 o                         
  -1   4  10        141.48        172.68         3.31 o                         
   0   4  10        491.70        410.17         5.35 o                         
   1   4  10        337.63        328.44         4.72 o                         
   2   4  10        540.97        502.86         4.47 o                         
   3   4  10         23.93         28.47         0.69 o                         
   4   4  10          0.00          0.84         0.59 o                         
   5   4  10        629.36        654.58         6.63 o                         
   6   4  10         74.16         70.46         2.20 o                         
  -5   5  10          4.46          3.69         0.66 o                         
  -4   5  10        194.50        211.25         2.59 o                         
  -3   5  10         48.17         45.56         0.90 o                         
  -2   5  10       1663.73       1639.72        12.39 o                         
  -1   5  10       1218.83       1168.62        15.39 o                         
   0   5  10         15.31         13.83         1.05 o                         
   1   5  10        819.34        765.11         6.62 o                         
   2   5  10        577.75        557.45         3.98 o                         
   3   5  10        180.41        176.72         1.62 o                         
   4   5  10        279.50        288.30         2.76 o                         
   5   5  10         28.80         31.62         0.83 o                         
  -5   6  10         86.86         90.45         2.06 o                         
  -4   6  10        157.81        149.18         1.98 o                         
  -3   6  10        158.87        168.63         1.77 o                         
  -2   6  10       1034.81        994.00         8.28 o                         
  -1   6  10        144.20        150.55         1.80 o                         
   0   6  10        118.54        107.41         1.49 o                         
   1   6  10         66.08         66.58         1.02 o                         
   2   6  10        711.63        717.08         5.17 o                         
   3   6  10          1.81          5.54         0.59 o                         
   4   6  10         32.27         33.80         0.73 o                         
   5   6  10         20.94         22.49         0.95 o                         
  -5   7  10          0.97          1.62         0.67 o                         
  -4   7  10        277.19        259.32         3.02 o                         
  -3   7  10        547.81        529.37         4.70 o                         
  -2   7  10       1092.72       1015.45         7.93 o                         
  -1   7  10        760.29        728.82         6.06 o                         
   0   7  10         70.85         75.55         1.31 o                         
   1   7  10        655.85        650.18         5.90 o                         
   2   7  10        319.51        309.98         2.66 o                         
   3   7  10         76.19         67.17         1.10 o                         
   4   7  10         13.37         14.37         0.70 o                         
   5   7  10          0.96          2.45         0.77 o                         
  -4   8  10         10.01         15.66         0.75 o                         
  -3   8  10        255.11        254.53         3.49 o                         
  -2   8  10        155.19        152.74         2.35 o                         
  -1   8  10         59.87         49.18         1.17 o                         
   0   8  10        465.99        476.08         4.90 o                         
   1   8  10        664.51        697.94         6.41 o                         
   2   8  10        255.83        267.78         2.98 o                         
   3   8  10        489.55        494.18         6.10 o                         
   4   8  10        275.79        282.40         4.28 o                         
  -3   9  10        330.51        314.21         3.93 o                         
  -2   9  10         85.00         74.95         1.38 o                         
  -1   9  10         48.55         42.90         1.48 o                         
   0   9  10        236.46        247.56         3.29 o                         
   1   9  10         25.10         21.39         0.76 o                         
   2   9  10        130.16        117.66         1.74 o                         
   3   9  10         67.24         60.71         1.66 o                         
  -2  10  10        100.86         93.11         3.59 o                         
  -1  10  10         13.60         14.46         0.98 o                         
   0  10  10         79.35         87.18         1.68 o                         
   1  10  10        150.75        149.25         2.78 o                         
   2  10  10          3.54          4.76         0.67 o                         
  -5   0  11          4.90          4.10         1.01 o                         
  -3   0  11       1213.47       1147.53        11.16 o                         
  -1   0  11        122.29        172.15         2.70 o                         
   1   0  11        589.79        710.36        14.35 o                         
   3   0  11       1228.70       1214.53        17.56 o                         
   5   0  11        664.92        681.00        12.43 o                         
  -6   1  11        237.79        235.98         3.72 o                         
  -5   1  11         13.55         11.23         0.80 o                         
  -4   1  11       1444.72       1454.59        11.27 o                         
  -3   1  11          3.33          5.71         0.58 o                         
  -2   1  11        218.54        242.28         2.83 o                         
  -1   1  11       1364.43       1331.87         9.93 o                         
   0   1  11        818.38        779.45         6.77 o                         
   1   1  11       1459.18       1396.80        12.69 o                         
   2   1  11       1691.84       1745.65        18.30 o                         
   3   1  11        260.90        225.63         3.13 o                         
   4   1  11       1159.44       1102.92         8.67 o                         
   5   1  11          0.14          0.65         0.54 o                         
   6   1  11        323.00        302.37         8.86 o                         
  -6   2  11         30.14         25.77         1.25 o                         
  -5   2  11        299.09        304.74         3.05 o                         
  -4   2  11          5.27         12.06         0.77 o                         
  -3   2  11        165.70        152.77         1.67 o                         
  -2   2  11          1.24          4.75         0.85 o                         
  -1   2  11        129.37        105.77         1.51 o                         
   0   2  11       1303.60       1218.33        11.04 o                         
   1   2  11         60.43         49.31         1.34 o                         
   2   2  11       4061.02       3948.42        38.30 o                         
   3   2  11       2197.37       2232.94        15.07 o                         
   4   2  11         14.53         13.98         0.66 o                         
   5   2  11         66.57         72.56         1.92 o                         
   6   2  11          1.57          1.31         0.43 o                         
  -6   3  11         17.11         19.42         0.96 o                         
  -5   3  11          0.08          0.12         0.66 o                         
  -4   3  11        209.56        205.61         2.20 o                         
  -3   3  11        176.13        187.03         1.77 o                         
  -2   3  11        185.58        177.97         2.30 o                         
  -1   3  11        172.20        175.60         2.55 o                         
   0   3  11        110.20        123.07         1.95 o                         
   1   3  11       6321.28       6426.72        52.92 o                         
   2   3  11        273.07        250.16         2.66 o                         
   3   3  11        136.64        128.68         1.31 o                         
   4   3  11          1.41          3.65         0.58 o                         
   5   3  11         11.73         10.54         0.70 o                         
   6   3  11         13.00          8.62         0.58 o                         
  -6   4  11         60.31         50.35         2.39 o                         
  -5   4  11        103.54        108.48         2.07 o                         
  -4   4  11         51.32         55.97         1.01 o                         
  -3   4  11         77.14         92.48         1.09 o                         
  -2   4  11          7.94          9.77         0.70 o                         
  -1   4  11         30.92         22.37         1.19 o                         
   0   4  11          5.71         11.29         1.11 o                         
   1   4  11          1.54          2.99         0.58 o                         
   2   4  11        249.38        225.34         2.14 o                         
   3   4  11         47.23         46.93         0.95 o                         
   4   4  11        399.75        390.31         3.64 o                         
   5   4  11         38.60         47.00         0.93 o                         
  -5   5  11          1.50          2.41         0.60 o                         
  -4   5  11         22.70         19.57         0.79 o                         
  -3   5  11        662.44        689.02         4.93 o                         
  -2   5  11        112.61         98.41         1.43 o                         
  -1   5  11        134.92        116.14         2.14 o                         
   0   5  11         18.57         32.47         1.17 o                         
   1   5  11       2004.16       1955.44        13.92 o                         
   2   5  11        358.07        348.35         2.75 o                         
   3   5  11        466.49        451.16         3.41 o                         
   4   5  11          2.28          3.87         0.54 o                         
   5   5  11         12.81          9.62         0.65 o                         
  -5   6  11        214.30        210.33         4.67 o                         
  -4   6  11         59.31         62.00         1.09 o                         
  -3   6  11        166.20        162.73         2.41 o                         
  -2   6  11        581.97        602.91         6.72 o                         
  -1   6  11          8.48          6.27         0.64 o                         
   0   6  11        811.27        847.35         7.41 o                         
   1   6  11          4.45          5.08         0.59 o                         
   2   6  11        658.30        656.27         5.26 o                         
   3   6  11        467.12        453.70         3.27 o                         
   4   6  11        314.50        314.10         3.35 o                         
   5   6  11         38.41         39.82         1.06 o                         
  -5   7  11        170.77        161.03        12.61 o                         
  -4   7  11        360.57        370.72         4.70 o                         
  -3   7  11          0.81          0.99         0.70 o                         
  -2   7  11          0.50          2.54         0.67 o                         
  -1   7  11         57.51         69.03         1.19 o                         
   0   7  11          5.98          5.28         0.70 o                         
   1   7  11          6.93          4.41         0.64 o                         
   2   7  11       1833.68       1875.21        14.54 o                         
   3   7  11        156.53        160.77         2.54 o                         
   4   7  11         45.41         55.26         1.16 o                         
  -4   8  11          1.90          2.33         0.53 o                         
  -3   8  11        213.95        205.53         2.27 o                         
  -2   8  11         88.36         95.82         1.79 o                         
  -1   8  11        110.35        130.86         1.79 o                         
   0   8  11         12.17         16.44         0.78 o                         
   1   8  11        113.95        121.85         1.67 o                         
   2   8  11        537.25        554.68         5.06 o                         
   3   8  11         80.91         77.43         1.29 o                         
   4   8  11        184.96        191.67         3.30 o                         
  -3   9  11         41.60         43.88         1.28 o                         
  -2   9  11         41.03         40.21         1.04 o                         
  -1   9  11        166.77        165.92         3.03 o                         
   0   9  11        242.64        255.78         3.13 o                         
   1   9  11        189.93        194.42         2.40 o                         
   2   9  11        232.77        229.75         3.10 o                         
   3   9  11          2.24          2.40         0.51 o                         
  -2  10  11          7.83          9.04         0.84 o                         
  -1  10  11        696.28        658.20        16.03 o                         
   0  10  11        263.74        283.81         4.24 o                         
   1  10  11         26.89         25.72         0.90 o                         
   2  10  11        519.97        472.28         8.13 o                         
  -6   0  12          3.97          3.77         0.64 o                         
  -4   0  12         44.60         36.25         1.57 o                         
  -2   0  12      13023.20      14153.59       171.94 o                         
   0   0  12       1050.31       1110.65        13.19 o                         
   2   0  12       3391.84       3098.72        44.53 o                         
   4   0  12        540.88        520.05        10.00 o                         
   6   0  12         22.01         19.81         3.56 o                         
  -6   1  12         61.20         53.24         1.83 o                         
  -5   1  12         22.54         19.46         0.89 o                         
  -4   1  12         86.19         72.61         1.29 o                         
  -3   1  12         73.07         70.56         1.03 o                         
  -2   1  12       1356.53       1375.62        11.57 o                         
  -1   1  12       2084.42       2069.02        16.56 o                         
   0   1  12         33.91         35.18         0.97 o                         
   1   1  12       2043.66       1922.58        19.28 o                         
   2   1  12       1115.94       1078.43        11.91 o                         
   3   1  12         54.26         50.64         0.94 o                         
   4   1  12        126.84        123.27         1.49 o                         
   5   1  12          8.82          9.90         0.69 o                         
   6   1  12          1.13          1.28         0.53 o                         
  -6   2  12         40.26         35.28         1.15 o                         
  -5   2  12        969.02        972.81         8.43 o                         
  -4   2  12         31.94         29.42         0.85 o                         
  -3   2  12        516.89        486.76         3.67 o                         
  -2   2  12       1675.82       1731.13        15.31 o                         
  -1   2  12          1.46          9.64         0.75 o                         
   0   2  12        534.38        576.86         5.51 o                         
   1   2  12        398.81        363.99         4.29 o                         
   2   2  12         20.39         14.23         0.83 o                         
   3   2  12       1266.98       1212.34         8.61 o                         
   4   2  12        241.14        239.38         2.54 o                         
   5   2  12          5.82          8.65         0.65 o                         
   6   2  12          1.49          0.69         0.43 o                         
  -6   3  12        349.26        341.47         5.12 o                         
  -5   3  12         84.56         80.88         1.59 o                         
  -4   3  12        140.94        131.14         1.48 o                         
  -3   3  12         25.53         16.76         0.66 o                         
  -2   3  12       1598.44       1459.70        10.84 o                         
  -1   3  12         75.86         76.72         1.71 o                         
   0   3  12        663.01        686.37         6.89 o                         
   1   3  12        768.03        803.96         7.81 o                         
   2   3  12        379.33        324.98         2.96 o                         
   3   3  12       1604.62       1581.90        10.57 o                         
   4   3  12          1.17          1.86         0.64 o                         
   5   3  12         36.31         39.75         1.01 o                         
   6   3  12        209.92        176.10        14.50 o                         
  -6   4  12         11.27         11.20         0.53 o                         
  -5   4  12         28.78         29.77         0.97 o                         
  -4   4  12         59.80         61.61         1.35 o                         
  -3   4  12       8398.56       8458.84        51.65 o                         
  -2   4  12         29.68         21.34         0.78 o                         
  -1   4  12        662.61        639.64         6.59 o                         
   0   4  12         25.11         22.89         0.93 o                         
   1   4  12        413.84        425.82         3.60 o                         
   2   4  12         72.88         60.49         0.89 o                         
   3   4  12        713.66        707.52         5.88 o                         
   4   4  12         99.88        108.38         1.87 o                         
   5   4  12        156.83        157.01         1.75 o                         
  -5   5  12        300.00        320.78         3.88 o                         
  -4   5  12        177.40        174.51         2.72 o                         
  -3   5  12       1511.93       1490.18         9.96 o                         
  -2   5  12        508.53        459.37         4.17 o                         
  -1   5  12         77.96         54.50         1.38 o                         
   0   5  12          1.48          3.23         0.60 o                         
   1   5  12        472.59        469.31         3.64 o                         
   2   5  12        401.79        378.78         2.89 o                         
   3   5  12       1865.54       1855.45        12.66 o                         
   4   5  12         16.86         17.37         0.71 o                         
   5   5  12        191.32        202.83         4.13 o                         
  -5   6  12        177.31        188.80         2.72 o                         
  -4   6  12         18.77         19.03         0.86 o                         
  -3   6  12        305.82        298.22         3.48 o                         
  -2   6  12        994.36        958.91         8.89 o                         
  -1   6  12       1190.08       1198.28        10.22 o                         
   0   6  12        173.88        179.34         2.59 o                         
   1   6  12        450.07        425.07         3.70 o                         
   2   6  12        998.03        972.92         7.86 o                         
   3   6  12        363.46        361.19         3.26 o                         
   4   6  12         90.75         87.17         1.45 o                         
   5   6  12          3.07          2.72         0.53 o                         
  -5   7  12         13.40         11.00         0.95 o                         
  -4   7  12          0.13          2.93         0.72 o                         
  -3   7  12        232.92        237.38         2.60 o                         
  -2   7  12         13.35         19.92         0.82 o                         
  -1   7  12        650.66        581.26         4.90 o                         
   0   7  12       1934.53       1986.04        17.76 o                         
   1   7  12        174.18        168.52         2.13 o                         
   2   7  12          1.53          6.73         0.67 o                         
   3   7  12         13.93         13.86         0.61 o                         
   4   7  12          5.40          8.32         0.55 o                         
  -4   8  12        287.77        300.87         4.67 o                         
  -3   8  12         83.22         91.03         1.36 o                         
  -2   8  12        940.73        921.77         8.55 o                         
  -1   8  12        907.03        918.15         8.02 o                         
   0   8  12         14.62         18.27         0.81 o                         
   1   8  12        543.04        529.12         5.47 o                         
   2   8  12        627.89        616.32         5.39 o                         
   3   8  12          2.59          3.26         0.54 o                         
   4   8  12          2.69          0.77         0.50 o                         
  -3   9  12        100.08         87.25         1.54 o                         
  -2   9  12        793.51        740.99        11.35 o                         
  -1   9  12        551.99        528.70         7.52 o                         
   0   9  12        576.28        576.77         7.83 o                         
   1   9  12         13.01         10.74         0.68 o                         
   2   9  12        522.90        526.36         6.32 o                         
   3   9  12         39.48         37.23         2.39 o                         
  -2  10  12          1.62          3.87         0.73 o                         
  -1  10  12          0.74          1.93         0.55 o                         
   0  10  12         79.63         73.37         1.54 o                         
   1  10  12         64.96         59.17         1.31 o                         
   2  10  12         68.19         54.45         1.41 o                         
  -5   0  13       1211.73       1362.05        18.57 o                         
  -3   0  13        858.90        893.71         8.03 o                         
  -1   0  13       2028.53       2379.08        27.34 o                         
   1   0  13       1444.92       1475.03        19.75 o                         
   3   0  13       1436.09       1302.72        19.20 o                         
   5   0  13       1685.25       1677.52        29.18 o                         
  -6   1  13        327.13        321.81         6.32 o                         
  -5   1  13         89.69         83.12         1.52 o                         
  -4   1  13          1.86          4.39         0.77 o                         
  -3   1  13          6.55          6.40         0.54 o                         
  -2   1  13        630.45        588.33         6.15 o                         
  -1   1  13        464.62        426.53         3.98 o                         
   0   1  13         23.90         19.48         0.98 o                         
   1   1  13         53.43         59.89         1.51 o                         
   2   1  13        555.00        577.95         5.48 o                         
   3   1  13        170.40        162.91         2.48 o                         
   4   1  13        417.68        425.10         4.98 o                         
   5   1  13         57.66         57.38         1.23 o                         
   6   1  13         80.24         73.95         2.91 o                         
  -6   2  13         18.55         20.88         0.87 o                         
  -5   2  13        610.12        611.20         7.22 o                         
  -4   2  13        202.94        199.62         2.50 o                         
  -3   2  13        439.83        431.91         3.36 o                         
  -2   2  13       2398.15       2529.02        18.23 o                         
  -1   2  13        378.45        356.91         3.71 o                         
   0   2  13       2215.44       2122.56        18.36 o                         
   1   2  13         66.65         71.37         1.79 o                         
   2   2  13        222.39        231.73         2.66 o                         
   3   2  13        341.11        318.16         3.02 o                         
   4   2  13        105.96        107.88         2.02 o                         
   5   2  13         27.18         34.17         0.88 o                         
   6   2  13          0.53          1.06         0.64 o                         
  -6   3  13         40.27         40.39         1.37 o                         
  -5   3  13         78.41         74.38         1.89 o                         
  -4   3  13        329.68        331.79         2.87 o                         
  -3   3  13        161.90        146.94         1.82 o                         
  -2   3  13         63.76         58.87         0.99 o                         
  -1   3  13       1751.20       1525.80        15.01 o                         
   0   3  13        303.80        317.39         4.14 o                         
   1   3  13       1039.52       1024.73         7.88 o                         
   2   3  13        137.71        118.15         1.40 o                         
   3   3  13       1829.41       1765.51        12.15 o                         
   4   3  13        136.08        134.42         1.73 o                         
   5   3  13          0.04          0.75         0.60 o                         
   6   3  13        137.69        118.17         4.82 o                         
  -6   4  13        101.17         84.80         2.71 o                         
  -5   4  13          8.27          8.49         0.78 o                         
  -4   4  13         10.26          9.16         0.74 o                         
  -3   4  13         68.22         90.67         1.30 o                         
  -2   4  13       1400.03       1342.12         9.28 o                         
  -1   4  13          0.33          0.79         0.73 o                         
   0   4  13         84.10         72.82         1.35 o                         
   1   4  13        247.55        230.58         2.26 o                         
   2   4  13       1253.08       1199.71         7.26 o                         
   3   4  13        106.66        103.66         1.53 o                         
   4   4  13        108.66        111.54         1.55 o                         
   5   4  13          7.40          8.33         0.53 o                         
  -5   5  13        163.07        166.31         3.29 o                         
  -4   5  13        122.44        120.22         1.89 o                         
  -3   5  13         16.59         21.77         0.81 o                         
  -2   5  13          5.71          4.57         0.72 o                         
  -1   5  13        779.63        719.57         7.68 o                         
   0   5  13        440.51        467.88         3.94 o                         
   1   5  13         12.43         14.51         0.67 o                         
   2   5  13          5.02          6.66         0.59 o                         
   3   5  13       1781.56       1753.21        12.66 o                         
   4   5  13        746.00        774.68         9.72 o                         
   5   5  13          1.82          3.46         0.47 o                         
  -5   6  13        103.42        102.13         2.30 o                         
  -4   6  13        626.92        648.66         7.38 o                         
  -3   6  13        527.42        522.67         4.92 o                         
  -2   6  13         74.82         76.96         1.53 o                         
  -1   6  13        172.08        170.02         2.33 o                         
   0   6  13         30.90         33.75         1.08 o                         
   1   6  13         13.26         14.42         0.79 o                         
   2   6  13         12.49         12.75         0.69 o                         
   3   6  13        112.78        111.96         1.44 o                         
   4   6  13         61.09         56.14         1.01 o                         
   5   6  13          2.24          3.86         0.72 o                         
  -4   7  13         69.02         60.08         1.88 o                         
  -3   7  13        811.51        813.38         7.37 o                         
  -2   7  13        288.34        295.96         3.07 o                         
  -1   7  13        272.91        240.00         2.54 o                         
   0   7  13          2.02          6.19         0.79 o                         
   1   7  13        203.74        210.31         2.58 o                         
   2   7  13         31.77         25.35         0.85 o                         
   3   7  13          3.84          3.74         0.57 o                         
   4   7  13        259.28        265.72         6.70 o                         
  -4   8  13         17.93         20.82         0.79 o                         
  -3   8  13        425.82        416.25         4.34 o                         
  -2   8  13        156.80        162.12         2.30 o                         
  -1   8  13        194.22        167.63         2.64 o                         
   0   8  13         92.64         89.07         1.62 o                         
   1   8  13        155.43        153.41         2.33 o                         
   2   8  13          9.67         10.76         0.65 o                         
   3   8  13          1.03          1.59         0.53 o                         
   4   8  13         50.70         35.76         1.80 o                         
  -3   9  13        143.58        146.33         5.22 o                         
  -2   9  13        178.47        175.40         4.18 o                         
  -1   9  13        172.62        190.84         3.73 o                         
   0   9  13        280.96        269.01         6.37 o                         
   1   9  13         10.81         12.16         0.66 o                         
   2   9  13        287.69        289.19         3.51 o                         
   3   9  13          0.39          1.07         0.58 o                         
  -2  10  13        173.47        166.34         4.01 o                         
  -1  10  13         13.35         10.08         0.59 o                         
   0  10  13         44.39         47.21         1.07 o                         
   1  10  13        130.47        129.82         3.05 o                         
  -6   0  14         28.22         29.87         1.15 o                         
  -4   0  14         72.85        105.09         2.92 o                         
  -2   0  14        566.22        514.85         6.13 o                         
   0   0  14       7929.11       7614.50        84.27 o                         
   2   0  14       2705.63       2624.36        31.60 o                         
   4   0  14          1.10          1.62         0.82 o                         
   6   0  14          0.14         -0.26         0.76 o                         
  -6   1  14         33.57         33.11         1.02 o                         
  -5   1  14         18.96         14.48         0.71 o                         
  -4   1  14       1450.31       1419.73        12.96 o                         
  -3   1  14        265.12        304.59         2.34 o                         
  -2   1  14        610.65        603.40         4.92 o                         
  -1   1  14       1688.73       1549.67        14.51 o                         
   0   1  14         22.33         31.96         1.12 o                         
   1   1  14       1172.33       1048.79         9.77 o                         
   2   1  14        160.82        151.84         2.13 o                         
   3   1  14        519.43        503.92         4.83 o                         
   4   1  14         70.10         65.16         1.12 o                         
   5   1  14         27.38         26.00         0.96 o                         
   6   1  14         75.61         73.66         2.09 o                         
  -6   2  14          0.35          0.02         0.50 o                         
  -5   2  14       1116.61       1184.60        14.36 o                         
  -4   2  14          9.73          3.77         0.58 o                         
  -3   2  14        393.23        360.80         2.88 o                         
  -2   2  14        202.36        188.77         1.94 o                         
  -1   2  14        221.99        201.10         2.62 o                         
   0   2  14       1053.98       1061.09        10.13 o                         
   1   2  14        214.49        207.82         3.23 o                         
   2   2  14        104.12         86.13         1.25 o                         
   3   2  14       1035.15        995.77         7.59 o                         
   4   2  14         89.63         92.86         1.33 o                         
   5   2  14        708.09        729.19         8.30 o                         
   6   2  14          0.25          0.67         0.48 o                         
  -6   3  14        279.57        274.18        14.28 o                         
  -5   3  14        188.28        180.76         4.37 o                         
  -4   3  14        853.86        850.35         7.14 o                         
  -3   3  14        837.07        851.93         6.60 o                         
  -2   3  14        124.40        115.00         1.72 o                         
  -1   3  14         33.95         29.74         0.99 o                         
   0   3  14          0.53          0.77         0.64 o                         
   1   3  14        136.91        151.00         1.64 o                         
   2   3  14         13.91          9.59         0.54 o                         
   3   3  14          6.54          7.44         0.61 o                         
   4   3  14        874.55        859.11         7.69 o                         
   5   3  14         27.77         30.10         0.79 o                         
  -5   4  14        819.89        861.49        10.49 o                         
  -4   4  14          5.37          7.10         0.72 o                         
  -3   4  14       4083.03       4123.06        27.75 o                         
  -2   4  14        370.25        354.36         3.06 o                         
  -1   4  14         51.79         51.95         1.26 o                         
   0   4  14        641.81        618.81         5.58 o                         
   1   4  14        486.90        466.50         3.72 o                         
   2   4  14         62.31         55.54         0.96 o                         
   3   4  14         66.99         65.60         1.18 o                         
   4   4  14          0.15          1.19         0.62 o                         
   5   4  14        506.48        536.13         6.70 o                         
  -5   5  14        387.74        389.77         5.21 o                         
  -4   5  14        365.30        368.50         5.58 o                         
  -3   5  14         15.89         17.19         0.77 o                         
  -2   5  14          9.16          8.98         0.73 o                         
  -1   5  14        378.65        354.83         4.12 o                         
   0   5  14          1.03          3.63         0.61 o                         
   1   5  14       2591.47       2507.93        16.30 o                         
   2   5  14        146.34        147.05         1.57 o                         
   3   5  14        966.63        986.59         7.64 o                         
   4   5  14         81.14         86.67         1.47 o                         
   5   5  14         26.57         31.70         0.97 o                         
  -5   6  14         17.22         17.69         0.82 o                         
  -4   6  14         70.13         61.63         1.48 o                         
  -3   6  14        692.51        675.68         6.14 o                         
  -2   6  14         51.06         48.30         1.12 o                         
  -1   6  14       1180.14       1086.58         9.44 o                         
   0   6  14       1262.21       1167.55        10.38 o                         
   1   6  14        169.00        171.50         2.47 o                         
   2   6  14         13.88         13.89         0.72 o                         
   3   6  14        231.20        231.74         2.21 o                         
   4   6  14         19.84         20.00         0.77 o                         
   5   6  14         71.47         63.66         3.00 o                         
  -4   7  14          0.17          1.10         0.61 o                         
  -3   7  14         33.61         32.23         0.98 o                         
  -2   7  14        552.85        540.56         5.05 o                         
  -1   7  14        386.56        400.97         4.09 o                         
   0   7  14         64.88         62.72         1.41 o                         
   1   7  14        321.27        323.39         4.30 o                         
   2   7  14        200.16        222.67         2.62 o                         
   3   7  14         70.21         66.16         1.13 o                         
   4   7  14         65.37         69.70         1.26 o                         
  -4   8  14          7.47          8.85         0.77 o                         
  -3   8  14        118.80        114.64         1.57 o                         
  -2   8  14        286.81        257.75         3.05 o                         
  -1   8  14        287.89        302.67         5.17 o                         
   0   8  14         66.43         65.25         1.46 o                         
   1   8  14          0.65          1.88         0.76 o                         
   2   8  14         60.73         59.08         1.09 o                         
   3   8  14        243.01        237.94         4.18 o                         
  -3   9  14        119.46        107.82         3.86 o                         
  -2   9  14        383.77        373.30         5.28 o                         
  -1   9  14         64.16         57.49         1.93 o                         
   0   9  14          8.71         11.94         0.72 o                         
   1   9  14          7.56          6.46         0.60 o                         
   2   9  14         78.88         89.61         1.77 o                         
  -1  10  14         27.60         24.15         1.55 o                         
   0  10  14          2.14          2.65         0.51 o                         
   1  10  14         26.95         28.96         1.21 o                         
  -5   0  15       1108.67       1126.46        15.37 o                         
  -3   0  15        783.77        699.46         6.57 o                         
  -1   0  15       3043.73       3214.21        44.34 o                         
   1   0  15         41.96         35.03         2.26 o                         
   3   0  15        199.10        211.64         3.04 o                         
   5   0  15        175.66        183.16         3.77 o                         
  -6   1  15        132.46        122.35         4.57 o                         
  -5   1  15         57.02         62.55         1.11 o                         
  -4   1  15        454.42        444.60         4.62 o                         
  -3   1  15         35.22         42.73         0.76 o                         
  -2   1  15        198.99        152.88         1.62 o                         
  -1   1  15          0.88          6.63         0.81 o                         
   0   1  15        872.53        902.44         8.13 o                         
   1   1  15        424.77        388.55         4.80 o                         
   2   1  15          3.88          2.55         0.62 o                         
   3   1  15         67.46         67.17         1.32 o                         
   4   1  15        336.69        341.67         4.60 o                         
   5   1  15        244.31        232.64         3.18 o                         
   6   1  15        302.46        227.88         8.78 o                         
  -6   2  15         10.03         11.98         0.60 o                         
  -5   2  15         60.57         64.47         1.62 o                         
  -4   2  15          2.95          5.60         0.62 o                         
  -3   2  15        992.04        988.17         6.75 o                         
  -2   2  15         18.05         14.81         0.62 o                         
  -1   2  15        143.62        139.45         1.82 o                         
   0   2  15        809.97        819.97         8.03 o                         
   1   2  15         33.35         23.92         0.75 o                         
   2   2  15        854.38        855.27         5.96 o                         
   3   2  15       1140.53       1138.25         8.91 o                         
   4   2  15          0.99          1.13         0.62 o                         
   5   2  15        162.75        165.03         3.38 o                         
  -6   3  15         31.21         30.75         1.07 o                         
  -5   3  15          7.41          4.42         0.80 o                         
  -4   3  15          2.62          2.35         0.64 o                         
  -3   3  15        666.15        700.38         5.64 o                         
  -2   3  15         82.47         89.33         1.39 o                         
  -1   3  15        285.20        255.37         3.26 o                         
   0   3  15        221.34        182.67         2.06 o                         
   1   3  15        732.65        604.45         4.30 o                         
   2   3  15        116.94        119.26         1.25 o                         
   3   3  15        442.11        453.48         3.73 o                         
   4   3  15        173.55        178.63         2.34 o                         
   5   3  15          2.20          4.91         0.56 o                         
  -5   4  15          3.63          6.23         0.79 o                         
  -4   4  15        163.13        165.46         2.35 o                         
  -3   4  15         11.43         10.22         0.73 o                         
  -2   4  15       1645.82       1599.01        11.93 o                         
  -1   4  15         81.23         70.88         1.17 o                         
   0   4  15          5.87          6.84         0.63 o                         
   1   4  15        199.49        187.02         1.89 o                         
   2   4  15       3077.67       2988.64        18.31 o                         
   3   4  15         56.92         57.00         1.02 o                         
   4   4  15        176.52        182.92         2.51 o                         
   5   4  15         23.37         25.55         0.62 o                         
  -5   5  15         41.94         45.97         1.10 o                         
  -4   5  15        218.47        217.10         3.99 o                         
  -3   5  15        406.09        415.59         3.68 o                         
  -2   5  15         11.28         15.95         0.80 o                         
  -1   5  15        144.72        130.63         2.22 o                         
   0   5  15         63.26         59.00         1.14 o                         
   1   5  15        668.14        640.73         4.83 o                         
   2   5  15        697.69        673.22         4.94 o                         
   3   5  15        247.51        243.76         2.45 o                         
   4   5  15        130.62        131.06         2.36 o                         
   5   5  15         61.86         53.50         1.07 o                         
  -5   6  15         28.94         26.05         1.16 o                         
  -4   6  15         56.90         51.70         1.28 o                         
  -3   6  15        168.87        180.68         2.50 o                         
  -2   6  15        424.09        404.45         4.09 o                         
  -1   6  15        158.55        146.78         2.55 o                         
   0   6  15        103.25         97.91         1.59 o                         
   1   6  15         37.67         31.25         1.05 o                         
   2   6  15        270.93        271.53         2.93 o                         
   3   6  15        494.52        501.68         4.61 o                         
   4   6  15         66.94         69.45         1.21 o                         
  -4   7  15        708.04        703.98        14.18 o                         
  -3   7  15          1.55          2.95         0.67 o                         
  -2   7  15        507.61        488.12         5.02 o                         
  -1   7  15          4.74          7.29         0.87 o                         
   0   7  15          0.37          1.50         0.85 o                         
   1   7  15         33.00         26.07         1.19 o                         
   2   7  15          4.18          5.55         0.71 o                         
   3   7  15        309.36        326.49         4.23 o                         
   4   7  15         97.59         96.39         1.82 o                         
  -4   8  15        361.77        288.79        11.44 o                         
  -3   8  15        113.75        115.48         1.78 o                         
  -2   8  15          0.47          0.96         0.68 o                         
  -1   8  15        818.71        758.27         9.83 o                         
   0   8  15         18.80         15.44         0.97 o                         
   1   8  15        102.87        104.13         1.53 o                         
   2   8  15          4.05          5.82         0.61 o                         
   3   8  15        136.76        144.10         5.10 o                         
  -3   9  15         70.89         61.60         3.57 o                         
  -2   9  15          3.71          3.99         0.59 o                         
  -1   9  15         52.97         54.27         1.43 o                         
   0   9  15        311.52        316.22         7.05 o                         
   1   9  15        292.94        307.31         4.20 o                         
   2   9  15         10.31          9.81         0.59 o                         
  -1  10  15        236.76        240.16         7.17 o                         
   0  10  15        106.96         90.07         2.30 o                         
   1  10  15        192.75        191.02         7.59 o                         
  -6   0  16        227.73        212.68         6.52 o                         
  -4   0  16         36.03         36.81         1.41 o                         
  -2   0  16       1380.15       1271.94        12.34 o                         
   0   0  16       1068.08        998.23        14.21 o                         
   2   0  16        162.53        153.35         3.93 o                         
   4   0  16          3.27          2.88         0.89 o                         
  -6   1  16        754.23        747.58        12.09 o                         
  -5   1  16         56.75         66.74         1.08 o                         
  -4   1  16        461.06        423.01         5.83 o                         
  -3   1  16        353.86        366.97         2.86 o                         
  -2   1  16         11.67         17.33         0.63 o                         
  -1   1  16       5362.47       5344.41        35.73 o                         
   0   1  16        148.02        129.03         2.18 o                         
   1   1  16        326.67        319.30         3.14 o                         
   2   1  16        322.21        265.67         3.57 o                         
   3   1  16        496.73        507.80         5.36 o                         
   4   1  16        437.69        431.05         4.37 o                         
   5   1  16         10.11          9.19         0.67 o                         
  -6   2  16         32.37         29.19         0.92 o                         
  -5   2  16        503.58        505.07         6.61 o                         
  -4   2  16          3.69          2.87         0.68 o                         
  -3   2  16        151.25        136.01         1.45 o                         
  -2   2  16        210.16        206.50         1.81 o                         
  -1   2  16       1103.57       1068.33         8.07 o                         
   0   2  16        971.47        984.63         7.55 o                         
   1   2  16        858.04        912.61         6.76 o                         
   2   2  16       2524.85       2441.25        16.28 o                         
   3   2  16        751.88        727.92         6.45 o                         
   4   2  16        101.78        101.17         1.50 o                         
   5   2  16         59.54         66.14         1.37 o                         
  -6   3  16        793.21        647.21        23.92 o                         
  -5   3  16         68.16         71.73         1.51 o                         
  -4   3  16        101.53        107.09         1.67 o                         
  -3   3  16       1208.38       1201.41         8.68 o                         
  -2   3  16       2269.86       2107.07        13.37 o                         
  -1   3  16         65.94         58.31         1.25 o                         
   0   3  16         31.47         36.93         0.84 o                         
   1   3  16        304.79        278.84         2.27 o                         
   2   3  16       1874.56       1781.51        10.72 o                         
   3   3  16        430.59        412.92         3.42 o                         
   4   3  16        549.66        575.67         5.63 o                         
   5   3  16        135.61        146.16         1.95 o                         
  -5   4  16        135.38        142.29         2.94 o                         
  -4   4  16        232.96        235.56         3.29 o                         
  -3   4  16          7.37          7.60         0.66 o                         
  -2   4  16        168.69        154.41         1.89 o                         
  -1   4  16        732.27        664.07         4.88 o                         
   0   4  16        159.29        135.63         1.50 o                         
   1   4  16         70.63         78.64         1.09 o                         
   2   4  16          0.83          1.84         0.57 o                         
   3   4  16        930.02        906.83         7.41 o                         
   4   4  16         30.65         38.10         0.88 o                         
   5   4  16          7.10          9.08         0.57 o                         
  -5   5  16         56.10         59.53         1.73 o                         
  -4   5  16          8.18          9.39         0.73 o                         
  -3   5  16         15.17         16.95         0.78 o                         
  -2   5  16       1998.38       1899.39        14.59 o                         
  -1   5  16        613.31        551.19         5.77 o                         
   0   5  16        665.16        642.01         5.20 o                         
   1   5  16         89.05         82.63         1.58 o                         
   2   5  16         16.11         17.41         0.70 o                         
   3   5  16         49.36         47.71         1.00 o                         
   4   5  16        304.30        346.00         5.82 o                         
   5   5  16         68.64         74.12         1.83 o                         
  -5   6  16          6.36          7.15         1.67 o                         
  -4   6  16        257.14        271.41         3.63 o                         
  -3   6  16        657.47        664.39         6.53 o                         
  -2   6  16        191.51        192.25         2.74 o                         
  -1   6  16          9.35         10.12         0.82 o                         
   0   6  16        267.35        226.83         2.58 o                         
   1   6  16          2.68          3.76         0.78 o                         
   2   6  16        676.06        677.37         6.42 o                         
   3   6  16        153.81        156.28         2.13 o                         
   4   6  16         63.46         66.36         1.24 o                         
  -4   7  16         28.37         35.34         1.33 o                         
  -3   7  16         77.49         74.34         1.23 o                         
  -2   7  16          3.64          5.98         0.75 o                         
  -1   7  16       1124.87       1062.20        12.80 o                         
   0   7  16        578.01        624.62         6.67 o                         
   1   7  16        393.09        408.26         4.94 o                         
   2   7  16        644.86        669.38         6.72 o                         
   3   7  16        880.91        896.73        10.68 o                         
   4   7  16         60.13         57.75         1.53 o                         
  -3   8  16         23.76         24.09         0.74 o                         
  -2   8  16        115.99        121.54         2.09 o                         
  -1   8  16        651.90        638.22         7.08 o                         
   0   8  16         62.11         60.07         1.50 o                         
   1   8  16        774.00        812.29         8.81 o                         
   2   8  16         31.66         28.94         0.82 o                         
   3   8  16         61.95         60.06         1.86 o                         
  -2   9  16          2.53          2.10         0.50 o                         
  -1   9  16        223.68        232.58         5.90 o                         
   0   9  16        397.51        385.84         9.53 o                         
   1   9  16         43.19         49.50         1.50 o                         
   2   9  16        269.79        267.65        11.26 o                         
  -1  10  16         85.97         71.75         2.92 o                         
   0  10  16         10.91          8.52         1.12 o                         
  -5   0  17       1765.59       1850.55        25.82 o                         
  -3   0  17        129.95        132.33         2.72 o                         
  -1   0  17       1585.01       1622.98        14.61 o                         
   1   0  17        187.23        203.59         3.19 o                         
   3   0  17          6.28          3.32         0.85 o                         
   5   0  17        912.46       1015.50        13.46 o                         
  -6   1  17        506.26        461.28        11.92 o                         
  -5   1  17        116.33        109.36         1.49 o                         
  -4   1  17        537.32        558.96         8.24 o                         
  -3   1  17        185.32        191.19         1.89 o                         
  -2   1  17        319.12        293.98         2.30 o                         
  -1   1  17       1776.56       1753.14        10.89 o                         
   0   1  17        636.54        636.94         4.76 o                         
   1   1  17       1086.38       1110.55         8.65 o                         
   2   1  17          7.36          8.85         0.61 o                         
   3   1  17         19.84         19.06         0.70 o                         
   4   1  17        358.12        367.21         6.86 o                         
   5   1  17        181.12        185.40         3.17 o                         
  -6   2  17        130.54        105.27         3.00 o                         
  -5   2  17        251.65        276.59         7.63 o                         
  -4   2  17        118.39        125.71         2.18 o                         
  -3   2  17         89.20         98.94         1.23 o                         
  -2   2  17        115.42        101.39         1.07 o                         
  -1   2  17        110.21         96.08         1.34 o                         
   0   2  17       1996.41       1872.00        13.02 o                         
   1   2  17        121.38        103.79         1.23 o                         
   2   2  17        619.50        647.54         5.09 o                         
   3   2  17         19.91         27.31         0.82 o                         
   4   2  17          1.90          2.25         0.57 o                         
   5   2  17        189.49        205.98         3.14 o                         
  -5   3  17          2.22          2.35         0.69 o                         
  -4   3  17         15.64         13.02         0.72 o                         
  -3   3  17         67.58         65.42         1.07 o                         
  -2   3  17       2022.54       1979.17        13.94 o                         
  -1   3  17       1982.97       1874.98        12.43 o                         
   0   3  17          0.37          0.43         0.50 o                         
   1   3  17         72.16         66.15         0.94 o                         
   2   3  17        369.30        364.22         2.77 o                         
   3   3  17        127.38        131.14         1.67 o                         
   4   3  17        160.35        158.98         2.25 o                         
   5   3  17         21.84         23.13         0.66 o                         
  -5   4  17         38.36         36.16         0.98 o                         
  -4   4  17        281.95        290.88         3.51 o                         
  -3   4  17         40.13         40.39         0.97 o                         
  -2   4  17         35.12         37.58         0.89 o                         
  -1   4  17          0.10          0.12         0.59 o                         
   0   4  17       1718.77       1617.99        10.92 o                         
   1   4  17         90.82         68.35         1.03 o                         
   2   4  17         76.52         72.35         1.37 o                         
   3   4  17          0.42          2.66         0.60 o                         
   4   4  17       1384.04       1393.60        12.28 o                         
   5   4  17         77.45         87.05         1.79 o                         
  -5   5  17         31.18         33.93         0.84 o                         
  -4   5  17         30.43         30.08         0.83 o                         
  -3   5  17        511.63        519.68         4.26 o                         
  -2   5  17        797.32        797.55         6.96 o                         
  -1   5  17        596.61        524.81         4.62 o                         
   0   5  17        143.99        145.91         1.72 o                         
   1   5  17         34.20         28.50         0.81 o                         
   2   5  17        437.03        445.15         3.87 o                         
   3   5  17         52.72         48.44         0.95 o                         
   4   5  17         16.18         12.54         0.72 o                         
  -4   6  17        424.44        439.95         6.37 o                         
  -3   6  17          4.12          5.87         0.72 o                         
  -2   6  17         22.48         24.36         1.07 o                         
  -1   6  17         90.40         90.02         1.53 o                         
   0   6  17        175.44        162.12         2.41 o                         
   1   6  17         42.99         35.26         1.05 o                         
   2   6  17          4.68          6.70         0.76 o                         
   3   6  17        103.86        102.89         1.57 o                         
   4   6  17         36.85         40.73         0.89 o                         
  -4   7  17         14.26         13.20         0.62 o                         
  -3   7  17        120.23        129.35         1.68 o                         
  -2   7  17        138.93        130.83         1.99 o                         
  -1   7  17         14.92         11.72         0.81 o                         
   0   7  17        191.70        169.91         2.30 o                         
   1   7  17         18.82         21.17         1.03 o                         
   2   7  17          5.40          4.57         0.68 o                         
   3   7  17        197.90        201.09         3.12 o                         
  -3   8  17         43.46         42.79         1.20 o                         
  -2   8  17         27.13         29.56         0.80 o                         
  -1   8  17        274.43        280.60         5.35 o                         
   0   8  17          8.05          9.03         0.80 o                         
   1   8  17         10.77         11.51         0.81 o                         
   2   8  17        144.44        158.45         2.49 o                         
   3   8  17         42.47         40.00         2.41 o                         
  -2   9  17        381.14        347.43        12.81 o                         
  -1   9  17        234.41        230.95         3.44 o                         
   0   9  17          8.39          8.32         0.62 o                         
   1   9  17        233.31        232.41         5.58 o                         
   2   9  17          8.43          7.34         0.83 o                         
  -6   0  18        511.49        403.17        15.38 o                         
  -4   0  18        120.85        170.84         2.93 o                         
  -2   0  18         72.08         71.67         1.35 o                         
   0   0  18       1995.11       1838.77        16.70 o                         
   2   0  18        704.60        666.63         7.14 o                         
   4   0  18        503.60        506.07         8.58 o                         
  -6   1  18          4.51          0.83         0.89 o                         
  -5   1  18         97.55         85.82         1.41 o                         
  -4   1  18         10.29          6.99         0.65 o                         
  -3   1  18         13.79         24.10         0.72 o                         
  -2   1  18         40.95         40.19         0.77 o                         
  -1   1  18         37.42         46.03         0.74 o                         
   0   1  18         86.10         91.54         1.12 o                         
   1   1  18       1833.11       1745.30        12.09 o                         
   2   1  18          1.11          2.10         0.58 o                         
   3   1  18        207.14        195.89         2.10 o                         
   4   1  18         84.78         87.85         1.67 o                         
   5   1  18        153.01        172.11         2.92 o                         
  -5   2  18        389.16        416.63         8.91 o                         
  -4   2  18        253.11        267.62         3.83 o                         
  -3   2  18        668.25        621.93         4.92 o                         
  -2   2  18         90.07         88.81         1.03 o                         
  -1   2  18        116.18        118.30         1.34 o                         
   0   2  18       2022.38       1905.15        12.48 o                         
   1   2  18         95.82         84.02         0.99 o                         
   2   2  18        511.25        530.62         4.29 o                         
   3   2  18        122.11        128.01         1.71 o                         
   4   2  18        144.90        147.52         1.85 o                         
   5   2  18        424.41        454.48         7.67 o                         
  -5   3  18          2.70          1.52         0.75 o                         
  -4   3  18       1104.76       1136.18        13.55 o                         
  -3   3  18          6.75          8.96         0.65 o                         
  -2   3  18       2601.23       2550.41        15.49 o                         
  -1   3  18        239.11        239.97         2.20 o                         
   0   3  18         30.84         29.71         0.71 o                         
   1   3  18          8.98         12.09         0.60 o                         
   2   3  18        108.48        100.55         1.21 o                         
   3   3  18         97.10        100.31         1.33 o                         
   4   3  18         74.41         80.55         1.32 o                         
   5   3  18          1.88          2.99         0.43 o                         
  -5   4  18        613.81        692.80        15.12 o                         
  -4   4  18        156.76        163.97         2.65 o                         
  -3   4  18        307.32        290.50         2.93 o                         
  -2   4  18          8.17         10.80         0.72 o                         
  -1   4  18         50.28         45.98         0.96 o                         
   0   4  18        117.43        101.40         1.32 o                         
   1   4  18        348.91        307.66         2.57 o                         
   2   4  18         58.44         55.86         0.99 o                         
   3   4  18          8.04         10.35         0.64 o                         
   4   4  18        143.19        166.93         1.95 o                         
   5   4  18        758.71        722.46        13.86 o                         
  -5   5  18         86.48         79.96         1.87 o                         
  -4   5  18        212.19        218.76         3.07 o                         
  -3   5  18        128.20        126.41         1.51 o                         
  -2   5  18        238.01        252.66         2.80 o                         
  -1   5  18        204.08        208.16         2.29 o                         
   0   5  18         12.88          8.44         0.66 o                         
   1   5  18       1340.12       1317.59        11.58 o                         
   2   5  18        741.25        775.43         7.05 o                         
   3   5  18         38.74         46.20         0.96 o                         
   4   5  18          0.40          1.19         0.63 o                         
  -4   6  18        528.55        559.25         9.32 o                         
  -3   6  18         60.54         62.25         1.15 o                         
  -2   6  18         45.57         37.16         1.25 o                         
  -1   6  18        233.55        250.04         4.84 o                         
   0   6  18        698.75        732.71         7.34 o                         
   1   6  18        123.64        130.96         1.89 o                         
   2   6  18        559.93        576.89         6.99 o                         
   3   6  18        451.47        500.45         7.33 o                         
   4   6  18          0.06          0.60         0.46 o                         
  -4   7  18         67.62         68.83         2.14 o                         
  -3   7  18         21.14         19.64         0.76 o                         
  -2   7  18       1044.26       1084.69        10.32 o                         
  -1   7  18         25.56         22.98         0.99 o                         
   0   7  18        243.25        278.66         3.04 o                         
   1   7  18        722.79        748.88         9.84 o                         
   2   7  18         95.49        101.96         1.55 o                         
   3   7  18        118.68        125.93         2.07 o                         
  -3   8  18        394.76        390.42         7.02 o                         
  -2   8  18         35.51         32.10         0.78 o                         
  -1   8  18        601.91        609.90         9.99 o                         
   0   8  18         67.21         70.57         1.61 o                         
   1   8  18        155.30        155.66         2.22 o                         
   2   8  18          7.71          7.76         0.62 o                         
   3   8  18         26.74         29.39         2.91 o                         
  -2   9  18        278.22        285.53         7.16 o                         
  -1   9  18         82.05         84.31         1.38 o                         
   0   9  18        180.88        178.42         2.68 o                         
   1   9  18         24.87         25.24         0.72 o                         
  -5   0  19          5.97          7.91         0.80 o                         
  -3   0  19        818.96        721.71         6.75 o                         
  -1   0  19        501.55        490.11         4.99 o                         
   1   0  19        245.69        252.09         3.41 o                         
   3   0  19        283.70        296.27         4.03 o                         
   5   0  19         29.02         30.43         1.25 o                         
  -5   1  19          2.29          2.02         0.59 o                         
  -4   1  19        210.75        214.12         2.73 o                         
  -3   1  19          0.50          0.66         0.57 o                         
  -2   1  19        634.88        602.26         4.16 o                         
  -1   1  19        213.72        224.31         1.77 o                         
   0   1  19       1842.07       1820.73        11.02 o                         
   1   1  19         11.38         16.56         0.65 o                         
   2   1  19         70.99         53.89         1.21 o                         
   3   1  19         61.43         66.28         1.19 o                         
   4   1  19        429.47        460.70         4.55 o                         
   5   1  19          0.88          2.11         0.52 o                         
  -5   2  19          0.90          4.38         0.66 o                         
  -4   2  19          2.89          5.19         0.58 o                         
  -3   2  19        257.62        262.82         2.58 o                         
  -2   2  19        274.94        262.01         2.01 o                         
  -1   2  19        148.71        160.99         1.90 o                         
   0   2  19        172.33        175.71         1.63 o                         
   1   2  19         47.69         41.81         0.74 o                         
   2   2  19         24.48         20.39         0.75 o                         
   3   2  19          8.39          4.60         0.64 o                         
   4   2  19         15.90         14.75         0.64 o                         
   5   2  19          2.69          3.71         0.46 o                         
  -5   3  19         12.51         10.68         0.95 o                         
  -4   3  19         33.47         35.99         0.89 o                         
  -3   3  19          4.11          6.20         0.61 o                         
  -2   3  19       1427.67       1437.11         9.01 o                         
  -1   3  19       2714.71       2701.65        16.96 o                         
   0   3  19         24.06         19.31         0.64 o                         
   1   3  19        809.88        767.66         5.65 o                         
   2   3  19        410.15        404.32         3.85 o                         
   3   3  19        530.00        563.88         4.68 o                         
   4   3  19         57.81         56.42         1.05 o                         
   5   3  19        112.03        107.98         2.46 o                         
  -5   4  19          0.42          4.58         0.55 o                         
  -4   4  19         30.21         32.36         0.89 o                         
  -3   4  19         58.78         58.17         1.14 o                         
  -2   4  19       1718.39       1717.36        12.71 o                         
  -1   4  19         10.96          7.85         0.69 o                         
   0   4  19        125.50        124.77         1.46 o                         
   1   4  19        381.44        372.95         3.06 o                         
   2   4  19        299.88        312.21         2.92 o                         
   3   4  19         12.84         11.57         0.68 o                         
   4   4  19        960.98        963.12        11.10 o                         
  -5   5  19         15.68         11.72         1.60 o                         
  -4   5  19        131.71        137.55         1.72 o                         
  -3   5  19          5.83          6.50         0.60 o                         
  -2   5  19       2583.05       2573.36        30.35 o                         
  -1   5  19       1514.76       1527.47        14.92 o                         
   0   5  19        104.87        100.62         1.51 o                         
   1   5  19        482.25        457.24         5.04 o                         
   2   5  19        114.88        118.01         1.65 o                         
   3   5  19        416.67        443.16         5.24 o                         
   4   5  19         41.29         49.69         1.15 o                         
  -4   6  19        220.49        242.17         6.41 o                         
  -3   6  19        414.74        428.04         4.35 o                         
  -2   6  19          2.01          2.70         0.72 o                         
  -1   6  19          5.17          7.59         0.84 o                         
   0   6  19          2.49          6.85         0.81 o                         
   1   6  19        294.69        296.67         4.09 o                         
   2   6  19        322.55        325.68         4.44 o                         
   3   6  19          5.24          9.11         0.63 o                         
   4   6  19        486.42        492.93        13.32 o                         
  -4   7  19         76.93         62.68         1.94 o                         
  -3   7  19         42.40         47.98         1.27 o                         
  -2   7  19        262.38        289.87         3.17 o                         
  -1   7  19         56.97         58.97         1.35 o                         
   0   7  19        264.04        235.09         2.90 o                         
   1   7  19         11.87         11.98         0.91 o                         
   2   7  19          7.75         10.74         0.71 o                         
   3   7  19          4.39          3.21         0.58 o                         
  -3   8  19        292.66        305.81         4.91 o                         
  -2   8  19          5.39          4.56         0.47 o                         
  -1   8  19         55.39         57.79         1.29 o                         
   0   8  19          0.21          1.84         0.64 o                         
   1   8  19        204.93        197.89         2.72 o                         
   2   8  19          2.41          4.73         0.59 o                         
  -2   9  19         43.37         45.66         1.79 o                         
  -1   9  19        146.68        131.34         3.45 o                         
   0   9  19        600.17        621.89        11.95 o                         
   1   9  19         15.08         13.25         1.14 o                         
  -4   0  20        131.13        100.84         2.67 o                         
  -2   0  20       1165.79       1131.78         9.59 o                         
   0   0  20       3916.31       3733.43        34.07 o                         
   2   0  20        991.80        928.67         9.79 o                         
   4   0  20        524.92        604.36         8.46 o                         
  -5   1  20          0.01          0.11         0.52 o                         
  -4   1  20         19.19         26.95         0.83 o                         
  -3   1  20        132.82        123.15         1.45 o                         
  -2   1  20         22.72         18.47         0.62 o                         
  -1   1  20       2619.13       2510.58        15.07 o                         
   0   1  20          3.85          7.02         0.58 o                         
   1   1  20        138.41        125.61         1.52 o                         
   2   1  20        157.57        156.24         1.75 o                         
   3   1  20        355.53        389.46         4.16 o                         
   4   1  20        191.04        202.30         2.26 o                         
   5   1  20         45.05         49.02         1.07 o                         
  -5   2  20        866.83        927.61        16.73 o                         
  -4   2  20        238.41        255.67         2.87 o                         
  -3   2  20        450.50        451.56         3.86 o                         
  -2   2  20         27.44         26.42         0.70 o                         
  -1   2  20       1050.03       1013.78         6.62 o                         
   0   2  20         97.30         87.85         1.09 o                         
   1   2  20         96.73         93.78         1.15 o                         
   2   2  20         10.94          9.90         0.67 o                         
   3   2  20        562.25        559.22         5.96 o                         
   4   2  20        101.16        103.57         1.50 o                         
   5   2  20        323.45        313.23         7.06 o                         
  -5   3  20         68.66         82.44         1.60 o                         
  -4   3  20        217.80        228.22         3.19 o                         
  -3   3  20         75.57         76.51         1.17 o                         
  -2   3  20         79.67         65.18         0.98 o                         
  -1   3  20        175.76        172.01         1.66 o                         
   0   3  20         15.48         13.42         0.60 o                         
   1   3  20         10.80         14.34         0.67 o                         
   2   3  20        282.30        268.83         2.55 o                         
   3   3  20        233.40        236.23         2.96 o                         
   4   3  20       1072.47       1130.33        11.39 o                         
   5   3  20         55.49         44.84         1.66 o                         
  -5   4  20        858.31        854.14        14.70 o                         
  -4   4  20        291.31        322.10         5.21 o                         
  -3   4  20         16.48         16.98         0.76 o                         
  -2   4  20        383.10        385.80         3.49 o                         
  -1   4  20         45.24         39.80         0.96 o                         
   0   4  20        521.34        479.08         4.00 o                         
   1   4  20         63.40         58.14         1.07 o                         
   2   4  20        284.56        283.99         2.77 o                         
   3   4  20        115.09        124.96         1.58 o                         
   4   4  20         57.60         56.22         1.20 o                         
  -4   5  20          9.46         10.22         0.77 o                         
  -3   5  20        406.99        439.43         4.41 o                         
  -2   5  20        131.02        131.96         2.72 o                         
  -1   5  20        998.04       1004.29         9.51 o                         
   0   5  20         43.09         46.53         0.97 o                         
   1   5  20          0.65          2.92         0.64 o                         
   2   5  20          5.39          3.62         0.61 o                         
   3   5  20        220.68        225.60         2.40 o                         
   4   5  20        339.27        319.48         4.52 o                         
  -4   6  20          1.88          1.22         0.53 o                         
  -3   6  20        113.19        118.47         1.61 o                         
  -2   6  20        195.65        193.31         2.34 o                         
  -1   6  20        506.51        515.06         7.19 o                         
   0   6  20        615.23        608.99         6.23 o                         
   1   6  20        833.69        904.48         9.76 o                         
   2   6  20          3.65          4.89         0.70 o                         
   3   6  20         14.11         15.14         0.64 o                         
  -3   7  20         23.26         28.19         0.78 o                         
  -2   7  20        183.96        205.93         2.40 o                         
  -1   7  20        317.49        331.85         5.24 o                         
   0   7  20        290.03        294.80         4.04 o                         
   1   7  20          9.14          9.47         0.73 o                         
   2   7  20        171.65        200.02         2.61 o                         
   3   7  20        253.45        256.64         6.88 o                         
  -3   8  20        161.88        128.53         5.56 o                         
  -2   8  20          0.24          0.45         0.53 o                         
  -1   8  20          6.15          7.57         0.52 o                         
   0   8  20        397.77        419.42         6.44 o                         
   1   8  20        281.93        294.08         4.63 o                         
   2   8  20        292.26        279.84         4.28 o                         
  -1   9  20         49.81         44.52         1.33 o                         
   0   9  20         17.64         22.81         1.01 o                         
  -5   0  21       1055.96       1152.95        15.44 o                         
  -3   0  21       1079.33       1010.98        11.98 o                         
  -1   0  21        948.68        919.26         8.46 o                         
   1   0  21        125.16        102.78         2.10 o                         
   3   0  21         86.09         76.04         1.72 o                         
   5   0  21        634.02        658.22        19.75 o                         
  -5   1  21          9.67          7.35         0.54 o                         
  -4   1  21        682.56        733.52         7.86 o                         
  -3   1  21         11.70         11.48         0.71 o                         
  -2   1  21         44.64         42.89         0.80 o                         
  -1   1  21          7.00         11.70         0.67 o                         
   0   1  21         80.75         94.74         1.21 o                         
   1   1  21        263.81        240.60         2.35 o                         
   2   1  21         24.52         21.23         0.76 o                         
   3   1  21        240.69        256.63         2.96 o                         
   4   1  21         40.77         43.29         1.11 o                         
   5   1  21         37.81         35.83         1.24 o                         
  -5   2  21        255.49        271.17         4.49 o                         
  -4   2  21          4.18          2.97         0.60 o                         
  -3   2  21          0.56          0.78         0.62 o                         
  -2   2  21         32.27         34.41         0.74 o                         
  -1   2  21       1693.95       1698.14        10.58 o                         
   0   2  21       2793.82       2663.95        16.22 o                         
   1   2  21        142.37        130.56         1.46 o                         
   2   2  21         88.19         95.27         1.34 o                         
   3   2  21         59.03         56.96         1.44 o                         
   4   2  21        214.32        228.23         2.69 o                         
   5   2  21         47.90         40.26         2.26 o                         
  -5   3  21          0.22          0.47         0.49 o                         
  -4   3  21         37.05         38.90         1.04 o                         
  -3   3  21        145.02        151.19         1.72 o                         
  -2   3  21         87.63         86.13         1.39 o                         
  -1   3  21        354.53        333.41         2.53 o                         
   0   3  21        341.16        344.87         2.65 o                         
   1   3  21        524.40        522.65         4.46 o                         
   2   3  21        166.69        181.73         2.04 o                         
   3   3  21         51.01         50.50         0.98 o                         
   4   3  21         59.16         68.66         1.11 o                         
  -4   4  21        402.26        432.49         5.29 o                         
  -3   4  21        160.59        165.68         1.96 o                         
  -2   4  21       1289.58       1298.35         9.71 o                         
  -1   4  21          6.77          5.09         0.60 o                         
   0   4  21        515.64        490.91         4.27 o                         
   1   4  21         71.50         68.60         1.00 o                         
   2   4  21         50.76         57.91         1.07 o                         
   3   4  21         89.15         89.25         1.28 o                         
   4   4  21        140.56        136.08         2.36 o                         
  -4   5  21         15.12         15.60         0.61 o                         
  -3   5  21        402.26        420.61         4.81 o                         
  -2   5  21        146.87        170.21         2.02 o                         
  -1   5  21          8.49          9.71         0.73 o                         
   0   5  21        235.90        234.85         2.57 o                         
   1   5  21        368.76        363.99         3.75 o                         
   2   5  21          7.46          4.28         0.60 o                         
   3   5  21          2.91          4.89         0.60 o                         
   4   5  21         33.63         27.53         0.80 o                         
  -4   6  21         58.33         56.05         1.36 o                         
  -3   6  21        119.66        120.10         1.67 o                         
  -2   6  21         14.17         16.41         0.73 o                         
  -1   6  21        230.60        235.51         3.05 o                         
   0   6  21        432.30        432.95         5.62 o                         
   1   6  21        311.07        300.72         5.04 o                         
   2   6  21         80.82         81.29         1.82 o                         
   3   6  21          0.19          0.63         0.53 o                         
  -3   7  21        135.60        148.02         1.89 o                         
  -2   7  21         46.06         44.83         0.90 o                         
  -1   7  21          0.54          2.20         0.60 o                         
   0   7  21        291.49        295.82         5.27 o                         
   1   7  21         62.49         66.82         1.42 o                         
   2   7  21         27.98         28.94         0.86 o                         
   3   7  21        110.66        123.68         4.09 o                         
  -2   8  21          0.64          0.53         0.47 o                         
  -1   8  21        106.94        103.18         2.26 o                         
   0   8  21        158.51        158.78         2.84 o                         
   1   8  21         96.93         98.33         1.63 o                         
   2   8  21         88.24         83.19         2.58 o                         
  -4   0  22        393.75        376.97         5.64 o                         
  -2   0  22        193.54        186.01         2.21 o                         
   0   0  22        370.40        342.03         4.45 o                         
   2   0  22       1005.87       1087.20        12.82 o                         
   4   0  22         52.80         61.02         3.05 o                         
  -5   1  22          0.37          0.32         0.44 o                         
  -4   1  22         24.57         24.78         0.81 o                         
  -3   1  22        633.89        711.88         5.84 o                         
  -2   1  22        273.39        281.18         2.61 o                         
  -1   1  22        319.82        332.61         3.44 o                         
   0   1  22        163.54        159.62         1.85 o                         
   1   1  22       1343.63       1313.11         9.94 o                         
   2   1  22         96.72         86.74         1.43 o                         
   3   1  22        630.80        656.48         6.12 o                         
   4   1  22         27.61         27.88         0.71 o                         
  -5   2  22          1.64          2.10         0.50 o                         
  -4   2  22         21.96         25.88         0.77 o                         
  -3   2  22        203.24        205.81         2.42 o                         
  -2   2  22         65.05         70.80         1.21 o                         
  -1   2  22        385.83        388.69         2.95 o                         
   0   2  22         20.51         25.35         0.70 o                         
   1   2  22        342.23        317.58         2.77 o                         
   2   2  22        263.58        275.94         2.89 o                         
   3   2  22        132.22        140.14         1.92 o                         
   4   2  22          6.90          7.09         0.54 o                         
  -5   3  22        228.36        224.80         5.44 o                         
  -4   3  22        231.00        253.50         3.17 o                         
  -3   3  22         32.21         28.27         0.79 o                         
  -2   3  22        323.70        316.56         2.89 o                         
  -1   3  22         71.50         74.55         1.16 o                         
   0   3  22        602.45        602.39         4.64 o                         
   1   3  22         74.09         68.45         1.09 o                         
   2   3  22        115.76        113.44         1.48 o                         
   3   3  22         26.28         21.67         0.73 o                         
   4   3  22        268.92        266.20         3.48 o                         
  -4   4  22        107.60        110.79         1.83 o                         
  -3   4  22        605.47        622.98         6.85 o                         
  -2   4  22         35.53         30.51         0.80 o                         
  -1   4  22         16.78         19.82         0.72 o                         
   0   4  22        135.90        138.19         1.62 o                         
   1   4  22          6.97          9.37         0.61 o                         
   2   4  22        154.42        154.33         2.63 o                         
   3   4  22        424.77        432.20         4.41 o                         
   4   4  22         12.10         12.58         0.77 o                         
  -4   5  22        500.17        476.61        13.74 o                         
  -3   5  22        212.57        217.98         2.64 o                         
  -2   5  22        139.70        146.37         2.13 o                         
  -1   5  22        131.10        142.50         2.19 o                         
   0   5  22         16.09         19.09         0.73 o                         
   1   5  22         29.08         30.69         0.78 o                         
   2   5  22          7.83          6.90         0.63 o                         
   3   5  22        453.82        483.46         8.52 o                         
   4   5  22        233.59        229.68         6.26 o                         
  -3   6  22         16.26         12.04         0.63 o                         
  -2   6  22        112.16        106.18         1.34 o                         
  -1   6  22          9.47         16.32         0.80 o                         
   0   6  22        278.36        296.69         3.26 o                         
   1   6  22         23.83         19.16         0.81 o                         
   2   6  22        614.06        662.56         8.14 o                         
   3   6  22        199.61        205.17         4.79 o                         
  -3   7  22        135.46        119.87         2.07 o                         
  -2   7  22         80.20         99.79         1.41 o                         
  -1   7  22         53.36         56.30         0.98 o                         
   0   7  22        942.63        975.23        14.54 o                         
   1   7  22        460.47        483.21         6.21 o                         
   2   7  22          0.63          0.30         0.51 o                         
  -2   8  22         70.46         62.84         2.26 o                         
  -1   8  22        572.03        610.23        10.99 o                         
   0   8  22          1.98          2.32         0.41 o                         
   1   8  22        540.20        534.36         7.76 o                         
  -5   0  23        257.00        254.08         4.12 o                         
  -3   0  23          4.66          2.62         0.79 o                         
  -1   0  23          3.27          2.59         0.89 o                         
   1   0  23        295.43        301.90         4.09 o                         
   3   0  23        235.89        256.98         4.63 o                         
  -5   1  23          2.85          1.34         0.41 o                         
  -4   1  23         59.30         62.63         1.10 o                         
  -3   1  23         42.64         34.10         0.83 o                         
  -2   1  23       1295.71       1289.91        11.62 o                         
  -1   1  23       1050.61       1047.06         8.12 o                         
   0   1  23          4.40          4.09         0.57 o                         
   1   1  23          3.97          9.39         0.72 o                         
   2   1  23        165.95        162.57         1.85 o                         
   3   1  23         34.13         29.70         0.83 o                         
   4   1  23        433.64        486.64         8.85 o                         
  -5   2  23         44.99         41.02         2.39 o                         
  -4   2  23          0.49          1.15         0.58 o                         
  -3   2  23        468.25        472.26         4.17 o                         
  -2   2  23        175.15        170.79         1.97 o                         
  -1   2  23        759.10        752.62         6.16 o                         
   0   2  23       1041.06       1036.50         6.94 o                         
   1   2  23        417.59        413.58         4.00 o                         
   2   2  23          6.25          5.05         0.60 o                         
   3   2  23        163.80        163.01         2.17 o                         
   4   2  23         14.12         13.60         0.56 o                         
  -4   3  23        139.70        144.88         1.66 o                         
  -3   3  23         31.00         33.03         0.81 o                         
  -2   3  23         20.35         17.79         0.76 o                         
  -1   3  23       1164.07       1166.78         8.58 o                         
   0   3  23          6.18          5.78         0.57 o                         
   1   3  23          5.67          6.49         0.61 o                         
   2   3  23        106.58        112.11         1.47 o                         
   3   3  23        230.29        248.62         2.93 o                         
   4   3  23         16.37          8.93         0.49 o                         
  -4   4  23          5.77          4.14         0.55 o                         
  -3   4  23         10.36          9.18         0.61 o                         
  -2   4  23         20.50         23.14         0.75 o                         
  -1   4  23         68.50         70.27         1.04 o                         
   0   4  23        502.46        492.63         4.29 o                         
   1   4  23         98.92         98.90         1.31 o                         
   2   4  23        841.39        867.23         8.19 o                         
   3   4  23         12.69         14.73         0.66 o                         
   4   4  23          0.49          0.89         0.45 o                         
  -4   5  23          5.68         11.04         0.60 o                         
  -3   5  23         22.77         25.91         0.77 o                         
  -2   5  23          0.38         -0.26         0.64 o                         
  -1   5  23        413.81        439.17         6.25 o                         
   0   5  23         62.63         68.02         1.09 o                         
   1   5  23        242.85        242.02         3.97 o                         
   2   5  23          6.26          6.59         0.67 o                         
   3   5  23        214.15        204.47         5.56 o                         
  -3   6  23        168.62        161.10         2.42 o                         
  -2   6  23          5.54          5.03         0.53 o                         
  -1   6  23       1075.71       1162.52        12.67 o                         
   0   6  23        525.14        534.64         7.37 o                         
   1   6  23         15.60         23.08         0.89 o                         
   2   6  23         68.16         79.52         1.44 o                         
   3   6  23         84.62         89.94         1.97 o                         
  -3   7  23        147.81        140.43         5.57 o                         
  -2   7  23        864.16        906.25         8.54 o                         
  -1   7  23         40.75         41.05         0.87 o                         
   0   7  23         75.67         80.15         1.86 o                         
   1   7  23         88.70         95.16         1.78 o                         
   2   7  23          4.05          4.88         0.71 o                         
  -1   8  23         27.29         26.25         1.07 o                         
   0   8  23          1.28          2.17         0.40 o                         
   1   8  23         86.88         69.85         1.63 o                         
  -4   0  24         50.69         44.31         1.62 o                         
  -2   0  24        127.43        117.37         2.53 o                         
   0   0  24       1918.87       1844.93        20.16 o                         
   2   0  24        182.52        178.13         3.01 o                         
   4   0  24        237.96        234.91         6.99 o                         
  -5   1  24         45.32         40.78         2.08 o                         
  -4   1  24        359.79        371.22         3.69 o                         
  -3   1  24         31.43         39.43         0.83 o                         
  -2   1  24        144.93        140.61         1.61 o                         
  -1   1  24       2385.12       2370.01        18.45 o                         
   0   1  24        115.15        114.64         1.49 o                         
   1   1  24        498.80        499.40         4.94 o                         
   2   1  24         81.19         78.49         1.31 o                         
   3   1  24        135.50        133.10         2.56 o                         
   4   1  24        175.30        193.16         2.70 o                         
  -4   2  24        185.01        203.38         2.83 o                         
  -3   2  24         43.37         50.92         0.91 o                         
  -2   2  24         13.84         13.59         0.71 o                         
  -1   2  24         49.15         50.86         1.04 o                         
   0   2  24        688.50        661.19         5.15 o                         
   1   2  24        130.27        119.81         1.89 o                         
   2   2  24         19.65         20.03         0.73 o                         
   3   2  24         21.00         26.31         1.01 o                         
   4   2  24        169.56        182.38         4.34 o                         
  -4   3  24       1141.98       1178.36        14.50 o                         
  -3   3  24         62.51         68.97         1.06 o                         
  -2   3  24          2.42          1.94         0.62 o                         
  -1   3  24          6.44          7.96         0.65 o                         
   0   3  24          7.97          6.21         0.63 o                         
   1   3  24          2.13          3.44         0.60 o                         
   2   3  24          1.70          2.21         0.60 o                         
   3   3  24         18.42         15.19         0.63 o                         
   4   3  24        258.78        259.39         8.50 o                         
  -4   4  24         33.66         31.07         1.29 o                         
  -3   4  24         33.47         34.20         0.83 o                         
  -2   4  24        400.53        409.68         3.77 o                         
  -1   4  24        255.50        257.32         2.72 o                         
   0   4  24        124.59        125.11         1.56 o                         
   1   4  24          2.30          1.61         0.53 o                         
   2   4  24         59.37         69.09         1.53 o                         
   3   4  24         57.80         58.73         1.15 o                         
  -4   5  24        251.01        218.20         6.49 o                         
  -3   5  24         31.05         40.59         0.96 o                         
  -2   5  24        230.49        234.97         2.88 o                         
  -1   5  24        676.81        694.30         6.43 o                         
   0   5  24         59.57         51.24         0.98 o                         
   1   5  24        512.40        529.50         5.66 o                         
   2   5  24        196.12        219.50         2.80 o                         
   3   5  24          1.01          1.13         0.65 o                         
  -3   6  24        117.28        131.59         2.32 o                         
  -2   6  24        310.71        322.88         3.02 o                         
  -1   6  24         12.47         17.47         0.66 o                         
   0   6  24        744.62        801.03        11.75 o                         
   1   6  24        577.33        600.37         7.38 o                         
   2   6  24         42.20         42.88         1.00 o                         
  -2   7  24        392.33        397.32         5.50 o                         
  -1   7  24        277.94        283.16         3.44 o                         
   0   7  24        127.05        126.90         1.90 o                         
   1   7  24         33.27         35.68         1.41 o                         
   2   7  24        136.01        121.81         4.16 o                         
   0   8  24        356.26        243.91         9.61 o                         
  -3   0  25        240.17        269.44         4.52 o                         
  -1   0  25        356.14        374.81         5.19 o                         
   1   0  25          0.63          0.05         1.03 o                         
   3   0  25         10.62         13.61         0.80 o                         
  -4   1  25        990.92       1074.77        14.39 o                         
  -3   1  25         13.56          8.62         0.59 o                         
  -2   1  25         45.58         40.36         0.89 o                         
  -1   1  25        295.17        300.27         2.75 o                         
   0   1  25        366.81        368.06         3.52 o                         
   1   1  25         77.42         79.13         1.38 o                         
   2   1  25         36.04         43.22         1.05 o                         
   3   1  25         76.09         82.21         1.79 o                         
   4   1  25         50.76         49.12         1.51 o                         
  -4   2  25         28.95         27.95         0.69 o                         
  -3   2  25        108.01        107.28         1.51 o                         
  -2   2  25        226.01        245.60         2.40 o                         
  -1   2  25        248.60        250.29         2.49 o                         
   0   2  25         11.62         11.89         0.73 o                         
   1   2  25         12.83         11.84         0.73 o                         
   2   2  25        117.71        127.25         1.74 o                         
   3   2  25         99.66        109.60         2.15 o                         
   4   2  25          7.06          7.72         0.63 o                         
  -4   3  25         85.54         96.51         1.61 o                         
  -3   3  25        270.80        276.22         2.63 o                         
  -2   3  25          2.06          3.12         0.62 o                         
  -1   3  25         58.70         52.33         0.96 o                         
   0   3  25         40.65         41.55         0.94 o                         
   1   3  25        647.77        653.80         6.49 o                         
   2   3  25        258.88        266.50         2.94 o                         
   3   3  25         23.85         30.88         0.67 o                         
  -4   4  25        196.43        187.12         9.28 o                         
  -3   4  25         29.25         29.78         0.76 o                         
  -2   4  25         48.26         53.46         0.96 o                         
  -1   4  25         71.16         80.24         1.33 o                         
   0   4  25         76.52         77.21         1.20 o                         
   1   4  25          0.71          0.23         0.69 o                         
   2   4  25        690.12        717.88        11.18 o                         
   3   4  25          0.07          1.35         0.63 o                         
  -3   5  25        344.01        358.58         7.30 o                         
  -2   5  25         75.90         86.63         1.75 o                         
  -1   5  25         60.03         60.97         1.05 o                         
   0   5  25         46.66         46.67         1.09 o                         
   1   5  25        353.81        380.27         5.32 o                         
   2   5  25        124.98        118.86         2.07 o                         
   3   5  25          0.39          0.57         0.63 o                         
  -3   6  25        357.90        343.07        13.32 o                         
  -2   6  25        240.04        247.18         2.92 o                         
  -1   6  25        261.51        265.89         2.63 o                         
   0   6  25         29.95         31.08         0.91 o                         
   1   6  25         23.65         21.51         1.00 o                         
   2   6  25          0.11          0.83         0.43 o                         
  -1   7  25          1.26          3.63         0.54 o                         
   0   7  25          0.14          0.63         0.49 o                         
   1   7  25          5.79          5.38         0.52 o                         
  -4   0  26          6.59          8.06         0.75 o                         
  -2   0  26       3426.37       3659.68        40.63 o                         
   0   0  26        217.23        229.24         3.39 o                         
   2   0  26        801.19        854.22        15.27 o                         
  -4   1  26          0.09          3.41         0.47 o                         
  -3   1  26        331.26        346.11         3.82 o                         
  -2   1  26         50.80         44.77         0.87 o                         
  -1   1  26         61.07         57.47         1.14 o                         
   0   1  26        647.44        678.46         6.27 o                         
   1   1  26        205.66        214.55         2.53 o                         
   2   1  26         17.91         23.13         0.87 o                         
   3   1  26        385.55        413.56         7.57 o                         
   4   1  26         31.21         21.95         1.00 o                         
  -4   2  26         18.24         20.92         0.66 o                         
  -3   2  26        417.39        427.12         4.38 o                         
  -2   2  26        178.63        183.40         1.97 o                         
  -1   2  26          2.17          1.81         0.60 o                         
   0   2  26         62.07         66.30         1.11 o                         
   1   2  26          5.82          4.99         0.75 o                         
   2   2  26        388.13        394.76         4.62 o                         
   3   2  26        153.67        154.94         1.97 o                         
  -4   3  26         56.08         43.47         1.91 o                         
  -3   3  26         14.93         14.88         0.60 o                         
  -2   3  26        214.71        228.98         2.28 o                         
  -1   3  26        162.53        176.84         2.10 o                         
   0   3  26         52.01         49.56         1.39 o                         
   1   3  26         56.81         57.99         1.13 o                         
   2   3  26         78.18         77.92         1.62 o                         
   3   3  26          9.93         15.74         0.55 o                         
  -3   4  26        165.44        158.53         2.56 o                         
  -2   4  26         86.16         88.55         1.18 o                         
  -1   4  26        412.96        422.65         3.84 o                         
   0   4  26          0.04          0.57         0.58 o                         
   1   4  26         43.43         41.40         1.05 o                         
   2   4  26         21.80         22.12         1.22 o                         
   3   4  26        381.68        387.44         7.46 o                         
  -3   5  26        304.05        298.51         3.59 o                         
  -2   5  26         73.82         82.23         1.25 o                         
  -1   5  26        538.52        549.23         5.89 o                         
   0   5  26         94.77         94.77         1.57 o                         
   1   5  26         10.38         12.39         0.74 o                         
   2   5  26         59.95         55.43         1.76 o                         
  -2   6  26        278.62        270.28         3.65 o                         
  -1   6  26        215.91        227.57         2.75 o                         
   0   6  26          0.47          0.40         0.54 o                         
   1   6  26        424.28        447.72         8.78 o                         
   2   6  26        500.60        456.48        14.21 o                         
  -1   7  26         41.35         30.98         2.15 o                         
   0   7  26        107.39        114.15         5.82 o                         
  -3   0  27         25.39         25.32         1.12 o                         
  -1   0  27        155.69        156.41         2.55 o                         
   1   0  27         17.97         19.84         1.14 o                         
   3   0  27        584.84        575.60        12.55 o                         
  -4   1  27        182.11        186.41         3.52 o                         
  -3   1  27         21.61         19.73         0.79 o                         
  -2   1  27        129.01        149.49         1.82 o                         
  -1   1  27         54.58         45.45         0.97 o                         
   0   1  27        279.24        295.87         2.90 o                         
   1   1  27        475.30        484.59         4.58 o                         
   2   1  27         39.01         33.33         1.06 o                         
   3   1  27          9.01          7.66         0.48 o                         
  -4   2  27          1.64          0.27         1.74 o                         
  -3   2  27          6.72          6.60         0.60 o                         
  -2   2  27        490.09        533.58         4.61 o                         
  -1   2  27         77.80         73.88         1.16 o                         
   0   2  27        676.76        687.93         6.26 o                         
   1   2  27         17.58         20.22         0.92 o                         
   2   2  27         17.68         20.22         0.72 o                         
   3   2  27         15.06         15.76         0.54 o                         
  -3   3  27         38.68         36.49         0.77 o                         
  -2   3  27        346.05        363.69         3.47 o                         
  -1   3  27         50.23         49.20         0.92 o                         
   0   3  27         56.18         58.32         1.08 o                         
   1   3  27        344.96        372.34         4.16 o                         
   2   3  27        232.27        238.72         4.05 o                         
   3   3  27        177.99        180.49         3.63 o                         
  -3   4  27          9.99         11.04         0.56 o                         
  -2   4  27          0.78          1.24         0.53 o                         
  -1   4  27          0.01         -0.29         0.58 o                         
   0   4  27        296.07        314.25         4.37 o                         
   1   4  27        156.19        178.42         2.84 o                         
   2   4  27         90.27         98.14         1.77 o                         
   3   4  27         98.79         82.79         2.55 o                         
  -3   5  27        133.90        110.39         4.96 o                         
  -2   5  27         42.43         39.05         1.00 o                         
  -1   5  27          1.34          1.76         0.55 o                         
   0   5  27          7.44          8.58         0.68 o                         
   1   5  27        104.05         99.05         2.34 o                         
   2   5  27         76.10         72.78         1.62 o                         
  -2   6  27          0.11          0.60         0.88 o                         
  -1   6  27         35.94         35.63         0.97 o                         
   0   6  27        111.67        118.66         2.50 o                         
   1   6  27          0.05          0.58         0.41 o                         
  -4   0  28        148.46        124.44         3.74 o                         
  -2   0  28         10.02          9.19         0.89 o                         
   0   0  28       1218.48       1304.06        16.21 o                         
   2   0  28        166.64        167.74         4.04 o                         
  -4   1  28        163.12        125.20         5.04 o                         
  -3   1  28        474.52        504.56         5.61 o                         
  -2   1  28         14.00         11.83         0.61 o                         
  -1   1  28        245.18        243.64         2.29 o                         
   0   1  28        144.12        151.12         1.75 o                         
   1   1  28       1322.93       1404.20        12.12 o                         
   2   1  28         53.31         46.92         1.33 o                         
   3   1  28          1.03          0.93         0.39 o                         
  -3   2  28        336.18        357.91         5.08 o                         
  -2   2  28         43.52         51.18         0.91 o                         
  -1   2  28         18.93         16.57         0.70 o                         
   0   2  28        807.18        831.98         8.44 o                         
   1   2  28         35.45         39.49         1.02 o                         
   2   2  28         71.06         70.79         1.98 o                         
   3   2  28         43.84         41.52         1.10 o                         
  -3   3  28         25.94         24.70         0.64 o                         
  -2   3  28         42.55         42.64         0.89 o                         
  -1   3  28         45.37         48.89         0.90 o                         
   0   3  28         59.61         62.86         1.05 o                         
   1   3  28          0.59          1.50         0.65 o                         
   2   3  28        186.81        177.46         2.94 o                         
   3   3  28        201.29        154.10         6.30 o                         
  -3   4  28        409.53        380.56        13.98 o                         
  -2   4  28         87.63         86.47         1.71 o                         
  -1   4  28         13.53         13.46         0.63 o                         
   0   4  28         79.91         79.05         1.37 o                         
   1   4  28        218.72        221.75         2.75 o                         
   2   4  28        111.63        102.54         4.47 o                         
  -2   5  28        104.93        112.79         2.52 o                         
  -1   5  28        114.77        127.37         1.92 o                         
   0   5  28        100.98        104.29         2.16 o                         
   1   5  28        337.05        351.93         5.87 o                         
  -1   6  28        315.13        297.88        11.39 o                         
   0   6  28        436.96        415.42        13.93 o                         
  -3   0  29        336.91        355.88         5.02 o                         
  -1   0  29        119.86        128.89         2.97 o                         
   1   0  29        464.39        467.86         6.35 o                         
   3   0  29        293.06        314.50        12.02 o                         
  -3   1  29         78.41         71.56         1.26 o                         
  -2   1  29         56.76         56.30         1.11 o                         
  -1   1  29         35.83         36.98         0.82 o                         
   0   1  29         45.64         45.90         0.97 o                         
   1   1  29         11.04         16.96         0.74 o                         
   2   1  29        134.11        130.53         2.45 o                         
   3   1  29          8.65         13.63         0.82 o                         
  -3   2  29        683.43        707.70         7.37 o                         
  -2   2  29         11.29         14.94         0.57 o                         
  -1   2  29         10.90          9.52         0.53 o                         
   0   2  29         92.28        102.41         1.61 o                         
   1   2  29         31.42         27.37         0.88 o                         
   2   2  29        128.36        125.90         2.30 o                         
  -3   3  29        313.10        302.68         6.19 o                         
  -2   3  29         39.78         34.39         0.76 o                         
  -1   3  29          2.16          1.84         0.48 o                         
   0   3  29         61.11         68.09         1.14 o                         
   1   3  29         74.57         81.95         1.27 o                         
   2   3  29         60.05         54.52         2.05 o                         
  -2   4  29        311.67        317.58         4.79 o                         
  -1   4  29          4.46          3.68         0.54 o                         
   0   4  29         59.11         62.50         1.18 o                         
   1   4  29          0.90          2.43         0.55 o                         
   2   4  29        427.55        355.58         9.60 o                         
  -1   5  29          0.58          0.45         0.41 o                         
   0   5  29        140.82        146.96         2.51 o                         
   1   5  29        156.07        135.18        11.84 o                         
  -2   0  30        210.66        221.35         6.48 o                         
   0   0  30        528.74        563.78         7.04 o                         
   2   0  30        347.99        341.42         7.34 o                         
  -3   1  30         44.69         35.53         0.74 o                         
  -2   1  30          3.27          3.71         0.47 o                         
  -1   1  30        797.36        821.27        10.25 o                         
   0   1  30         19.08         16.45         0.66 o                         
   1   1  30         97.66         94.53         1.37 o                         
   2   1  30          2.21          1.02         0.42 o                         
  -3   2  30         21.66         18.59         1.64 o                         
  -2   2  30        484.88        483.35         8.41 o                         
  -1   2  30        281.01        283.28         4.55 o                         
   0   2  30        323.57        338.64         3.89 o                         
   1   2  30         36.67         31.05         0.88 o                         
   2   2  30        130.52        134.71         2.92 o                         
  -2   3  30        111.81        106.64         3.55 o                         
  -1   3  30         12.59         11.60         0.51 o                         
   0   3  30        294.14        320.90         3.51 o                         
   1   3  30         21.50         25.27         0.72 o                         
   2   3  30         26.59         26.09         3.29 o                         
  -2   4  30        125.59        112.71         8.61 o                         
  -1   4  30         14.83         16.23         0.75 o                         
   0   4  30         75.52         70.78         1.49 o                         
   1   4  30        137.66        130.78         3.33 o                         
  -1   0  31        151.65        158.47         4.42 o                         
   1   0  31        187.87        177.45         5.20 o                         
  -2   1  31         36.03         34.70         0.83 o                         
  -1   1  31        164.52        171.04         2.80 o                         
   0   1  31         37.83         42.10         0.77 o                         
   1   1  31        106.36        109.40         1.61 o                         
   2   1  31         79.10         71.00         1.75 o                         
  -2   2  31         23.06         19.71         0.67 o                         
  -1   2  31          3.29          4.36         0.47 o                         
   0   2  31         60.54         58.08         1.24 o                         
   1   2  31        222.95        234.36         5.78 o                         
  -2   3  31          0.73          1.24         0.72 o                         
  -1   3  31        124.56        119.80         1.90 o                         
   0   3  31          3.49          3.74         0.53 o                         
   1   3  31        270.33        256.61         9.76 o                         
   0   4  31        182.99        164.92         7.65 o                         
  -2   0  32        303.88        301.83         8.35 o                         
   0   0  32        293.25        287.18         4.12 o                         
  -2   1  32        103.15         90.71         4.59 o                         
  -1   1  32         21.91         19.03         0.67 o                         
   0   1  32        117.16        111.82         1.82 o                         
   1   1  32        703.37        681.38        12.01 o                         
  -1   2  32         37.54         33.23         1.30 o                         
   0   2  32          9.73         12.13         0.55 o                         
   1   2  32          0.07          2.07         0.92 o                         
  -1   3  32          4.64          4.46         0.70 o                         
   0   3  32         23.64         19.52         1.29 o                         
  -1   0  33          4.82          2.83         0.80 o                         
  -1   1  33        139.87        113.36         5.02 o                         
   0   1  33         22.16         21.00         1.51 o                         
                                                                                
